# Supplementary material for: Physiological and transcriptomic analyses reveal the cadmium tolerance mechanism of Miscanthus lutarioriparia
Source: PLoS One. 2024 May 15;19(5):e0302940. doi: 10.1371/journal.pone.0302940 (PMC11095687; doi:10.1371/journal.pone.0302940)
Supplement: S1 Table — (XLSX) [file pone.0302940.s008.xlsx]

## Sheet: Sheet1
S1Table The information on the geographical location of the sampled mining area
Name	Address	Latitude	Longitude
ML004	Dazhi iron mine	30.21	114.92
ML042	Taolin lead zinc mine	29.33	113.5
ML325	Tanjiashan mining area	27.64	112.96
ML104	Panyi coal mine	32.76	116.92
ML123	Winter Guashan copper mine	30.91	117.88
MG068	Longnan rare earth mining area	24.84	114.81
AG002	Dachang tin mine area	24.81	107.58
ML505	Taochong iron mine	31.11	118.08
ML008	Genuine metal products	29.39	116.18
ML304	Xing Xiang Metal Company	31.29	118.25
