# Supplementary material for: Physiological and transcriptomic analyses reveal the cadmium tolerance mechanism of Miscanthus lutarioriparia
Source: PLoS One. 2024 May 15;19(5):e0302940. doi: 10.1371/journal.pone.0302940 (PMC11095687; doi:10.1371/journal.pone.0302940)
Supplement: S2 Table — (XLSX) [file pone.0302940.s009.xlsx]

## Sheet: Sheet1
S2 Table Primer sequences used in the qRP-PCR experiment
ID	Reversed primer	Forward primer
gene-NCGR_LOCUS10464	TGGGCGAGTGCGTGAAGAGG	TGACGGAGAACTGCGTGGCG
gene-NCGR_LOCUS11345	GGCTTCGTCTCCTCCAGGTA	AACCACGTCGTCCTCCCTC
gene-NCGR_LOCUS41847	GCCTTCTCGTCCATCCTCT	GCCTACCTCCTCCCTTTCA
gene-NCGR_LOCUS13834	GGGCTGGCACGACATGAACT	GCAGCAAGTCGTCGTCCTCG
gene-NCGR_LOCUS33713	AACTCGGCCAGGCAGATAG	AACAAGGGCGTCAAGAAGG
gene-NCGR_LOCUS41136	GCGGCTCAAGGAGGCAAT	CGGCTCACCGTCACCATT
gene-NCGR_LOCUS15455	TGGTCACGGGCACTGGAT	TCCTTCCTTTCCCTTTCTGT
gene-NCGR_LOCUS3401	GCTTAGCTTCCTCTTCCTC	AGCAGGTCATGCTCTGGGTG
