# Supplementary material for: Physiological and transcriptomic analyses reveal the cadmium tolerance mechanism of Miscanthus lutarioriparia
Source: PLoS One. 2024 May 15;19(5):e0302940. doi: 10.1371/journal.pone.0302940 (PMC11095687; doi:10.1371/journal.pone.0302940)
Supplement: S3 Table — (XLSX) [file pone.0302940.s010.xlsx]

## Sheet: Sheet1
S3Table . Summary of the raw sequencing data
Sample	Clean reads	Clean bases	Error rate(%)	Q20(%)	Q30(%)	GC content(%)	Total mapped
Cd_1L1	47688824	7064950417	0.0255	97.77	93.67	54.68	43798931(91.84%)
Cd_1L2	47867166	7033002749	0.025	97.98	94.16	54.38	43879617(91.67%)
Cd_1L3	47921356	7106977196	0.0253	97.88	93.93	54.88	43962194(91.74%)
Cd_1R1	42656356	6302358745	0.0257	97.7	93.52	52.67	37646248(88.25%)
Cd_1R2	40629716	6008051845	0.0257	97.71	93.54	52.3	36503117(89.84%)
Cd_1R3	46975450	6921810695	0.0256	97.74	93.62	53.45	40657469(86.55%)
Cd_2L1	47276640	6979187665	0.0255	97.8	93.76	54.12	43632353(92.29%)
Cd_2L2	50310246	7435185904	0.0256	97.75	93.6	54.2	46251711(91.93%)
Cd_2L3	49224536	7276638526	0.0257	97.72	93.55	54.29	45245745(91.92%)
Cd_2R1	47346084	7009153005	0.0263	97.43	92.95	53.66	41704037(88.08%)
Cd_2R2	40441900	5962066345	0.0253	97.87	93.91	54.46	36581325(90.45%)
Cd_2R3	46958528	6877507635	0.0253	97.85	93.86	52.58	42622968(90.77%)
Cd_4L1	46405706	6855690654	0.0254	97.84	93.83	54.33	42707541(92.03%)
Cd_4L2	49851504	7343607274	0.0268	97.33	92.47	54.3	45817922(91.91%)
Cd_4L3	45483586	6724829804	0.0257	97.7	93.54	54.19	41773368(91.84%)
Cd_4R1	52045040	7652061409	0.0252	97.91	94.02	54.39	47664353(91.58%)
Cd_4R2	48454980	7149410672	0.0253	97.87	93.92	54.43	44160775(91.14%)
Cd_4R3	47980002	7090049185	0.0253	97.87	93.93	54.14	44031997(91.77%)
L_01	48714368	7183121067	0.0259	97.6	93.32	54.85	44601326(91.56%)
L_02	43653758	6374248061	0.025	97.99	94.19	53.55	40151941(91.98%)
L_03	46926468	6915335602	0.0253	97.88	93.94	54.1	43225436(92.11%)
R_01	41122928	6016634022	0.0253	97.84	93.86	52.07	35914872(87.34%)
R_02	45933372	6773976576	0.0252	97.89	93.95	53.42	41594240(90.55%)
R_03	55136210	8094076009	0.0259	97.6	93.38	52.82	49595438(89.95%)
