# Supplementary material for: Physiological and transcriptomic analyses reveal the cadmium tolerance mechanism of Miscanthus lutarioriparia
Source: PLoS One. 2024 May 15;19(5):e0302940. doi: 10.1371/journal.pone.0302940 (PMC11095687; doi:10.1371/journal.pone.0302940)
Supplement: S4 Table — (XLS) [file pone.0302940.s011.xls]

	S4 Table. Gene annotation with different public protein databases
Gene ID	Gene Description	KO_name	COG	nr	swissprot
gene-NCGR_LOCUS21595	CAD6231583.1	SLC50A, SWEET	ENOG4111M4R(U:Intracellular trafficking, secretion, and vesicular transport)	AYV92000.1(SWEET16b [Saccharum spontaneum])	sp|Q84WN3|SWT17_ARATH(Bidirectional sugar transporter SWEET17 OS=Arabidopsis thaliana OX=3702 GN=SWEET17 PE=1 SV=2)
gene-NCGR_LOCUS21594	CAD6231581.1		ENOG410ZEWF(S:Function unknown)	XP_002457757.1(late embryogenis abundant protein 2 [Sorghum bicolor] >EES02877.1 hypothetical protein SORBI_3003G149200 [Sorghum bicolor])	None
gene-NCGR_LOCUS21597	CAD6231587.1	K07575	COG2016(J:Translation, ribosomal structure and biogenesis)	NP_001147741.1(ligatin [Zea mays] >ACG28534.1 ligatin [Zea mays] >ACN26736.1 unknown [Zea mays] >AQK91303.1 pseudouridine synthase and archaeosine transglycosylase (PUA) domain-containing protein [Zea mays])	sp|Q86KL4|MCTS1_DICDI(Malignant T-cell-amplified sequence 1 homolog OS=Dictyostelium discoideum OX=44689 GN=mcts1 PE=3 SV=1)
gene-NCGR_LOCUS21596	CAD6231585.1	ACSL, fadD	COG1022(I:Lipid transport and metabolism)	AQK58804.1(Long chain acyl-CoA synthetase 2 [Zea mays])	sp|Q9C7W4|LACS3_ARATH(Long chain acyl-CoA synthetase 3 OS=Arabidopsis thaliana OX=3702 GN=LACS3 PE=2 SV=1)
gene-NCGR_LOCUS21591	CAD6231575.1	UXS1, uxs	COG0451(M:Cell wall/membrane/envelope biogenesis)	XP_002457758.1(UDP-glucuronic acid decarboxylase 2 [Sorghum bicolor] >EES02878.1 hypothetical protein SORBI_3003G149500 [Sorghum bicolor])	sp|Q9LZI2|UXS2_ARATH(UDP-glucuronic acid decarboxylase 2 OS=Arabidopsis thaliana OX=3702 GN=UXS2 PE=1 SV=1)
gene-NCGR_LOCUS21590	CAD6231573.1	UXS1, uxs	COG0451(M:Cell wall/membrane/envelope biogenesis)	XP_002457758.1(UDP-glucuronic acid decarboxylase 2 [Sorghum bicolor] >EES02878.1 hypothetical protein SORBI_3003G149500 [Sorghum bicolor])	sp|Q9LZI2|UXS2_ARATH(UDP-glucuronic acid decarboxylase 2 OS=Arabidopsis thaliana OX=3702 GN=UXS2 PE=1 SV=1)
gene-NCGR_LOCUS21593	CAD6231579.1		COG0534(V:Defense mechanisms)	XP_021312604.1(protein DETOXIFICATION 45, chloroplastic-like isoform X1 [Sorghum bicolor] >KXG32398.1 hypothetical protein SORBI_3003G149300 [Sorghum bicolor] >KXG32399.1 hypothetical protein SORBI_3003G149300 [Sorghum bicolor])	sp|Q9SVE7|DTX45_ARATH(Protein DETOXIFICATION 45, chloroplastic OS=Arabidopsis thaliana OX=3702 GN=DTX45 PE=2 SV=2)
gene-NCGR_LOCUS21592	CAD6231577.1	MGLL	COG2267(I:Lipid transport and metabolism)	XP_002455548.1(caffeoylshikimate esterase [Sorghum bicolor] >EES00668.1 hypothetical protein SORBI_3003G149400 [Sorghum bicolor])	sp|Q9C942|CSE_ARATH(Caffeoylshikimate esterase OS=Arabidopsis thaliana OX=3702 GN=CSE PE=1 SV=1)
gene-NCGR_LOCUS21599	CAD6231591.1		ENOG410YR4U(K:Transcription)	XP_002455546.1(ethylene-responsive transcription factor ERF071 [Sorghum bicolor] >EES00666.1 hypothetical protein SORBI_3003G148600 [Sorghum bicolor])	sp|O22259|ERF71_ARATH(Ethylene-responsive transcription factor ERF071 OS=Arabidopsis thaliana OX=3702 GN=ERF071 PE=2 SV=1)
gene-NCGR_LOCUS21598	CAD6231589.1		ENOG41106GU(S:Function unknown); ENOG41117VK(S:Function unknown)	EES02873.1(hypothetical protein SORBI_3003G148700 [Sorghum bicolor])	sp|Q8VY22|TBL38_ARATH(Protein trichome birefringence-like 38 OS=Arabidopsis thaliana OX=3702 GN=TBL38 PE=2 SV=1)
gene-NCGR_LOCUS26648	CAD6239792.1		ENOG411048F(S:Function unknown); ENOG410YSF4(S:Function unknown)	PWZ33119.1(hypothetical protein Zm00014a_028344 [Zea mays])	None
gene-NCGR_LOCUS26649	CAD6239794.1		ENOG410Z26R(S:Function unknown); ENOG410Y65V(S:Function unknown)	AAK52166.1(putative reverse transcriptase [Oryza sativa Japonica Group])	None
gene-NCGR_LOCUS26640	CAD6239781.1	DDX55, SPB4	ENOG410XNT7(L:Replication, recombination and repair)	XP_002455144.1(DEAD-box ATP-dependent RNA helicase 18 isoform X1 [Sorghum bicolor] >EES00264.1 hypothetical protein SORBI_3003G058800 [Sorghum bicolor])	sp|Q761Z9|RH18_ORYSJ(DEAD-box ATP-dependent RNA helicase 18 OS=Oryza sativa subsp. japonica OX=39947 GN=Os01g0164500 PE=1 SV=2)
gene-NCGR_LOCUS26641	CAD6239782.1		COG0631(T:Signal transduction mechanisms)	XP_021312932.1(probable protein phosphatase 2C 1 isoform X2 [Sorghum bicolor] >KXG31802.1 hypothetical protein SORBI_3003G058700 [Sorghum bicolor])	sp|Q942P9|P2C01_ORYSJ(Probable protein phosphatase 2C 1 OS=Oryza sativa subsp. japonica OX=39947 GN=Os01g0164600 PE=1 SV=1)
gene-NCGR_LOCUS26642	CAD6239783.1	GET4	ENOG410XRWE(U:Intracellular trafficking, secretion, and vesicular transport)	XP_002457290.1(Golgi to ER traffic protein 4 homolog isoform X1 [Sorghum bicolor] >EES02410.1 hypothetical protein SORBI_3003G058500 [Sorghum bicolor])	sp|Q54TH4|GET4_DICDI(Golgi to ER traffic protein 4 homolog OS=Dictyostelium discoideum OX=44689 GN=DDB_G0281815 PE=3 SV=1)
gene-NCGR_LOCUS26643	CAD6239784.1	ANNAT	ENOG410XPUN(S:Function unknown)	XP_002455141.1(annexin-like protein RJ4 [Sorghum bicolor])	sp|P51074|ANX4_FRAAN(Annexin-like protein RJ4 OS=Fragaria ananassa OX=3747 PE=2 SV=2)
gene-NCGR_LOCUS26644	CAD6239785.1		ENOG410YKCQ(K:Transcription)	AOX47499.1(dehydration responsive element binding protein [Saccharum officinarum x Saccharum spontaneum])	sp|A2WL19|DRE2A_ORYSI(Dehydration-responsive element-binding protein 2A OS=Oryza sativa subsp. indica OX=39946 GN=DREB2A PE=3 SV=2)
gene-NCGR_LOCUS26645	CAD6239787.1		ENOG410YFJI(S:Function unknown)	XP_002455140.1(uncharacterized protein LOC8075100 [Sorghum bicolor] >EES00260.1 hypothetical protein SORBI_3003G058300 [Sorghum bicolor])	None
gene-NCGR_LOCUS26646	CAD6239789.1		ENOG4110X8D(S:Function unknown)	XP_021311680.1(uncharacterized protein LOC8075099 [Sorghum bicolor] >KXG31798.1 hypothetical protein SORBI_3003G058100 [Sorghum bicolor])	sp|P37707|B2_DAUCA(B2 protein OS=Daucus carota OX=4039 PE=2 SV=1)
gene-NCGR_LOCUS26647	CAD6239791.1		ENOG4111IGI(S:Function unknown)	ONM28871.1(Transducin/WD40 repeat-like superfamily protein [Zea mays])	sp|Q32KQ2|WDR53_BOVIN(WD repeat-containing protein 53 OS=Bos taurus OX=9913 GN=WDR53 PE=2 SV=1)
gene-NCGR_LOCUS58188	CAD6334090.1		ENOG410ZHKU(S:Function unknown)	PWZ19662.1(hypothetical protein Zm00014a_018150 [Zea mays])	None
gene-NCGR_LOCUS58189	CAD6334091.1	E1.1.1.40, maeB	COG0281(C:Energy production and conversion)	PWZ19663.1(NADP-dependent malic enzyme, chloroplastic [Zea mays])	sp|P16243|MAOC_MAIZE(NADP-dependent malic enzyme, chloroplastic OS=Zea mays OX=4577 GN=MOD1 PE=1 SV=1)
gene-NCGR_LOCUS27999	CAD6242541.1	MARS, metG	COG0073(J:Translation, ribosomal structure and biogenesis)	XP_008679089.1(probable methionine--tRNA ligase [Zea mays] >AQK55066.1 Methionine--tRNA ligase cytoplasmic [Zea mays] >PWZ29058.1 putative methionine--tRNA ligase [Zea mays])	sp|Q9ZTS1|SYM_ORYSJ(Probable methionine--tRNA ligase OS=Oryza sativa subsp. japonica OX=39947 GN=Os06g0508700 PE=2 SV=2)
gene-NCGR_LOCUS27998	CAD6242540.1		ENOG41121N2(O:Posttranslational modification, protein turnover, chaperones)	XP_002454341.1(RING-H2 finger protein ATL8 [Sorghum bicolor] >EES07317.1 hypothetical protein SORBI_3004G251100 [Sorghum bicolor])	sp|P0C035|ATL60_ARATH(RING-H2 finger protein ATL60 OS=Arabidopsis thaliana OX=3702 GN=ATL60 PE=2 SV=1)
gene-NCGR_LOCUS27997	CAD6242539.1	ALDH	COG1012(C:Energy production and conversion)	XP_021315741.1(aldehyde dehydrogenase family 2 member B7, mitochondrial-like [Sorghum bicolor] >BAB92018.1 mitochondrial aldehyde dehydrogenase [Sorghum bicolor] >KXG30827.1 hypothetical protein SORBI_3004G250900 [Sorghum bicolor] >OQU85466.1 hypothetical protein SORBI_3004G250900 [Sorghum bicolor])	sp|Q9SU63|AL2B4_ARATH(Aldehyde dehydrogenase family 2 member B4, mitochondrial OS=Arabidopsis thaliana OX=3702 GN=ALDH2B4 PE=1 SV=1)
gene-NCGR_LOCUS27996	CAD6242538.1	PRPF31	COG1498(J:Translation, ribosomal structure and biogenesis)	KXG30826.1(hypothetical protein SORBI_3004G250800 [Sorghum bicolor])	sp|Q8RXN6|PRP31_ARATH(U4/U6 small nuclear ribonucleoprotein Prp31 homolog OS=Arabidopsis thaliana OX=3702 GN=PRP31 PE=1 SV=1)
gene-NCGR_LOCUS27995	CAD6242537.1	kup	COG3158(P:Inorganic ion transport and metabolism)	XP_002454339.2(potassium transporter 25 [Sorghum bicolor] >KXG30825.1 hypothetical protein SORBI_3004G250700 [Sorghum bicolor])	sp|Q6YWQ4|HAK25_ORYSJ(Potassium transporter 25 OS=Oryza sativa subsp. japonica OX=39947 GN=HAK25 PE=2 SV=1)
gene-NCGR_LOCUS27991	CAD6242532.1		ENOG410XNV7(O:Posttranslational modification, protein turnover, chaperones)	XP_002452609.1(aspartyl protease APCB1 [Sorghum bicolor] >EES05585.1 hypothetical protein SORBI_3004G250300 [Sorghum bicolor])	sp|Q9M9A8|APCB1_ARATH(Aspartyl protease APCB1 OS=Arabidopsis thaliana OX=3702 GN=APCB1 PE=1 SV=1)
gene-NCGR_LOCUS50809	CAD6267504.1	None	None	None	None
gene-NCGR_LOCUS22811	CAD6233456.1		ENOG410XQ7M(S:Function unknown)	XP_002457166.1(beta-glucuronosyltransferase GlcAT14B [Sorghum bicolor] >EES02286.1 hypothetical protein SORBI_3003G027600 [Sorghum bicolor])	sp|Q9FLD7|GT14A_ARATH(Beta-glucuronosyltransferase GlcAT14A OS=Arabidopsis thaliana OX=3702 GN=GLCAT14A PE=2 SV=1)
gene-NCGR_LOCUS22810	CAD6233454.1		ENOG41108UG(S:Function unknown); ENOG411044Y(S:Function unknown); ENOG410YVV0(S:Function unknown)	XP_002454989.1(VQ motif-containing protein 4 [Sorghum bicolor] >EES00109.1 hypothetical protein SORBI_3003G027400 [Sorghum bicolor])	sp|Q5M750|VQ4_ARATH(VQ motif-containing protein 4 OS=Arabidopsis thaliana OX=3702 GN=VQ4 PE=1 SV=1)
gene-NCGR_LOCUS22813	CAD6233461.1		ENOG410XQ7M(S:Function unknown)	XP_002457166.1(beta-glucuronosyltransferase GlcAT14B [Sorghum bicolor] >EES02286.1 hypothetical protein SORBI_3003G027600 [Sorghum bicolor])	sp|Q9FLD7|GT14A_ARATH(Beta-glucuronosyltransferase GlcAT14A OS=Arabidopsis thaliana OX=3702 GN=GLCAT14A PE=2 SV=1)
gene-NCGR_LOCUS22812	CAD6233458.1		COG0515(T:Signal transduction mechanisms)	XP_021312621.1(probable serine/threonine-protein kinase DDB_G0267514 [Sorghum bicolor] >EES00110.1 hypothetical protein SORBI_3003G027500 [Sorghum bicolor] >KXG31606.1 hypothetical protein SORBI_3003G027500 [Sorghum bicolor])	sp|Q2MHE4|HT1_ARATH(Serine/threonine/tyrosine-protein kinase HT1 OS=Arabidopsis thaliana OX=3702 GN=HT1 PE=1 SV=1)
gene-NCGR_LOCUS22817	CAD6233469.1	NUP35, NUP53	ENOG4111ARE(U:Intracellular trafficking, secretion, and vesicular transport)	NP_001136768.1(Nuclear pore complex protein NUP35 [Zea mays] >ACF82574.1 unknown [Zea mays] >AQK90944.1 Nuclear pore complex protein NUP35 [Zea mays])	sp|O04326|NUP35_ARATH(Nuclear pore complex protein NUP35 OS=Arabidopsis thaliana OX=3702 GN=NUP35 PE=1 SV=1)
gene-NCGR_LOCUS22816	CAD6233467.1	EREBP	ENOG411144I(K:Transcription)	XP_002454993.1(ethylene-responsive transcription factor TINY [Sorghum bicolor] >EES00113.1 hypothetical protein SORBI_3003G028000 [Sorghum bicolor])	sp|Q39127|TINY_ARATH(Ethylene-responsive transcription factor TINY OS=Arabidopsis thaliana OX=3702 GN=TINY PE=2 SV=1)
gene-NCGR_LOCUS64813	CAD6340715.1		ENOG411075G(S:Function unknown)	XP_021317013.1(uncharacterized protein LOC110435610 [Sorghum bicolor] >KXG28988.1 hypothetical protein SORBI_3005G195100 [Sorghum bicolor] >OQU83890.1 hypothetical protein SORBI_3005G195100 [Sorghum bicolor] >OQU83891.1 hypothetical protein SORBI_3005G195100 [Sorghum bicolor])	None
gene-NCGR_LOCUS65253	CAD6341155.1		ENOG411049E(S:Function unknown)	OQU82812.1(hypothetical protein SORBI_3005G023600 [Sorghum bicolor])	None
gene-NCGR_LOCUS52131	CAD6268826.1	CPK	ENOG410XRMJ(T:Signal transduction mechanisms)	XP_002442700.1(calcium-dependent protein kinase 25 [Sorghum bicolor] >EES16538.1 hypothetical protein SORBI_3008G015600 [Sorghum bicolor])	sp|Q9FMP5|CDPKH_ARATH(Calcium-dependent protein kinase 17 OS=Arabidopsis thaliana OX=3702 GN=CPK17 PE=2 SV=1)
gene-NCGR_LOCUS52130	CAD6268825.1		ENOG410XSE0(G:Carbohydrate transport and metabolism)	EES15560.2(hypothetical protein SORBI_3008G015700 [Sorghum bicolor])	sp|Q8RWN2|ZIF1_ARATH(Protein ZINC INDUCED FACILITATOR 1 OS=Arabidopsis thaliana OX=3702 GN=ZIF1 PE=1 SV=2)
gene-NCGR_LOCUS52133	CAD6268828.1	None	None	None	None
gene-NCGR_LOCUS52132	CAD6268827.1		ENOG41103XF(S:Function unknown)	XP_022680927.1(uncharacterized protein LOC111256718 [Setaria italica])	None
gene-NCGR_LOCUS52135	CAD6268830.1	RTSC, SPG8	ENOG410XNSS(S:Function unknown)	KXG26160.1(hypothetical protein SORBI_3006G059200 [Sorghum bicolor])	None
gene-NCGR_LOCUS52134	CAD6268829.1		ENOG41103XF(S:Function unknown)	XP_022680927.1(uncharacterized protein LOC111256718 [Setaria italica])	None
gene-NCGR_LOCUS52137	CAD6268832.1	CPK	ENOG410XRMJ(T:Signal transduction mechanisms)	XP_002442700.1(calcium-dependent protein kinase 25 [Sorghum bicolor] >EES16538.1 hypothetical protein SORBI_3008G015600 [Sorghum bicolor])	sp|Q2RAV0|CDPKP_ORYSJ(Calcium-dependent protein kinase 25 OS=Oryza sativa subsp. japonica OX=39947 GN=CPK25 PE=2 SV=1)
gene-NCGR_LOCUS52136	CAD6268831.1	RTSC, SPG8	ENOG410XNSS(S:Function unknown)	OEL36929.1(WASH complex subunit strumpellin-like protein [Dichanthelium oligosanthes])	sp|Q54IR8|WASC5_DICDI(WASH complex subunit 5 OS=Dictyostelium discoideum OX=44689 GN=washc5 PE=1 SV=1)
gene-NCGR_LOCUS52139	CAD6268834.1		COG0531(E:Amino acid transport and metabolism)	XP_002442698.1(amino-acid permease BAT1 homolog [Sorghum bicolor] >EES16536.1 hypothetical protein SORBI_3008G015300 [Sorghum bicolor])	sp|B9EXZ6|BAT1_ORYSJ(Amino-acid permease BAT1 homolog OS=Oryza sativa subsp. japonica OX=39947 GN=BAT1 PE=2 SV=1)
gene-NCGR_LOCUS52138	CAD6268833.1	HTATSF1	ENOG410YD7P(S:Function unknown)	XP_002441726.1(HIV Tat-specific factor 1 homolog [Sorghum bicolor] >EES15564.1 hypothetical protein SORBI_3008G015500 [Sorghum bicolor])	sp|O43719|HTSF1_HUMAN(HIV Tat-specific factor 1 OS=Homo sapiens OX=9606 GN=HTATSF1 PE=1 SV=1)
gene-NCGR_LOCUS27018	CAD6240393.1	CYP710A	COG2124(Q:Secondary metabolites biosynthesis, transport and catabolism)	XP_002454955.1(cytochrome P450 710A1 [Sorghum bicolor] >EES00075.1 hypothetical protein SORBI_3003G021900 [Sorghum bicolor])	sp|O64697|C7101_ARATH(Cytochrome P450 710A1 OS=Arabidopsis thaliana OX=3702 GN=CYP710A1 PE=1 SV=1)
gene-NCGR_LOCUS11798	CAD6217841.1		ENOG410YX0V(S:Function unknown); ENOG41104AY(S:Function unknown)	XP_002462948.1(GDSL esterase/lipase At4g10955 [Sorghum bicolor] >EER99469.1 hypothetical protein SORBI_3002G323600 [Sorghum bicolor])	sp|Q680C0|GDL62_ARATH(GDSL esterase/lipase At4g10955 OS=Arabidopsis thaliana OX=3702 GN=At4g10955 PE=2 SV=1)
gene-NCGR_LOCUS11799	CAD6217842.1		ENOG41104AY(S:Function unknown); ENOG410YX0V(S:Function unknown)	XP_002462946.1(GDSL esterase/lipase At4g10955 [Sorghum bicolor] >EER99467.1 hypothetical protein SORBI_3002G323400 [Sorghum bicolor])	sp|Q680C0|GDL62_ARATH(GDSL esterase/lipase At4g10955 OS=Arabidopsis thaliana OX=3702 GN=At4g10955 PE=2 SV=1)
gene-NCGR_LOCUS27019	CAD6240394.1		ENOG410YEVN(K:Transcription)	XP_002454954.1(basic leucine zipper 2 [Sorghum bicolor])	sp|Q5QNI5|BZP02_ORYSJ(Basic leucine zipper 2 OS=Oryza sativa subsp. japonica OX=39947 GN=BZIP02 PE=2 SV=1)
gene-NCGR_LOCUS11790	CAD6217833.1	RP	COG1806(S:Function unknown)	XP_002460802.1(pyruvate, phosphate dikinase regulatory protein, chloroplastic [Sorghum bicolor])	sp|Q195N6|PDRP1_MAIZE(Pyruvate, phosphate dikinase regulatory protein, chloroplastic OS=Zea mays OX=4577 GN=PDRP1 PE=1 SV=1)
gene-NCGR_LOCUS11791	CAD6217834.1	TDP1	ENOG410XQPZ(S:Function unknown)	XP_021309892.1(tyrosyl-DNA phosphodiesterase 1 isoform X1 [Sorghum bicolor] >XP_021309893.1 tyrosyl-DNA phosphodiesterase 1 isoform X1 [Sorghum bicolor] >KXG36372.1 hypothetical protein SORBI_3002G324300 [Sorghum bicolor] >KXG36373.1 hypothetical protein SORBI_3002G324300 [Sorghum bicolor])	sp|Q8H1D9|TYDP1_ARATH(Tyrosyl-DNA phosphodiesterase 1 OS=Arabidopsis thaliana OX=3702 GN=TDP1 PE=1 SV=1)
gene-NCGR_LOCUS11792	CAD6217835.1	EIF1, SUI1	COG0023(J:Translation, ribosomal structure and biogenesis)	PUZ72301.1(hypothetical protein GQ55_2G383000 [Panicum hallii var. hallii])	sp|P56330|SUI1_MAIZE(Protein translation factor SUI1 homolog OS=Zea mays OX=4577 GN=TIF PE=3 SV=1)
gene-NCGR_LOCUS11793	CAD6217836.1	E2.4.1.207	ENOG410YAVH(G:Carbohydrate transport and metabolism)	XP_002460801.2(probable xyloglucan endotransglucosylase/hydrolase protein 8 [Sorghum bicolor] >KXG36371.1 hypothetical protein SORBI_3002G324100 [Sorghum bicolor])	sp|Q8L9A9|XTH8_ARATH(Probable xyloglucan endotransglucosylase/hydrolase protein 8 OS=Arabidopsis thaliana OX=3702 GN=XTH8 PE=2 SV=2)
gene-NCGR_LOCUS11794	CAD6217837.1	E4.1.3.1, aceA	COG2224(C:Energy production and conversion)	XP_002462950.1(isocitrate lyase [Sorghum bicolor] >EER99471.1 hypothetical protein SORBI_3002G324000 [Sorghum bicolor])	sp|Q6Z6M4|ACEA_ORYSJ(Isocitrate lyase OS=Oryza sativa subsp. japonica OX=39947 GN=ICL PE=1 SV=1)
gene-NCGR_LOCUS11795	CAD6217838.1		ENOG41107FX(S:Function unknown)	XP_002462949.1(uncharacterized protein LOC8080147 [Sorghum bicolor] >EER99470.1 hypothetical protein SORBI_3002G323900 [Sorghum bicolor])	None
gene-NCGR_LOCUS11796	CAD6217839.1		ENOG41104BB(S:Function unknown); ENOG411058Y(S:Function unknown); ENOG4110881(S:Function unknown); ENOG41104Y0(S:Function unknown)	RLN33490.1(hypothetical protein C2845_PM03G08910 [Panicum miliaceum])	None
gene-NCGR_LOCUS11797	CAD6217840.1	STX1B_2_3	COG5074(U:Intracellular trafficking, secretion, and vesicular transport)	XP_012699356.1(syntaxin-132 [Setaria italica] >RCV13329.1 hypothetical protein SETIT_2G337400v2 [Setaria italica] >TKW35080.1 hypothetical protein SEVIR_2G347900v2 [Setaria viridis])	sp|Q8VZU2|SY132_ARATH(Syntaxin-132 OS=Arabidopsis thaliana OX=3702 GN=SYP132 PE=1 SV=1)
gene-NCGR_LOCUS54981	CAD6271695.1			None	None
gene-NCGR_LOCUS54988	CAD6271702.1		ENOG4111BRZ(S:Function unknown)	RLM78476.1(hypothetical protein C2845_PM12G13580 [Panicum miliaceum])	None
gene-NCGR_LOCUS54989	CAD6271703.1	DRAP1, NC2-alpha	COG5247(K:Transcription); ENOG41108SW(S:Function unknown)	PUZ65408.1(hypothetical protein GQ55_3G220500 [Panicum hallii var. hallii])	sp|Q9LEI7|CYT1_HORVU(Cysteine proteinase inhibitor OS=Hordeum vulgare OX=4513 GN=ICY PE=1 SV=1)
gene-NCGR_LOCUS27011	CAD6240386.1		ENOG41103XP(S:Function unknown)	XP_008673557.1(uncharacterized protein LOC103649597 [Zea mays] >ONM28546.1 hypothetical protein ZEAMMB73_Zm00001d039391 [Zea mays])	None
gene-NCGR_LOCUS27016	CAD6240391.1	YUCCA	COG2072(P:Inorganic ion transport and metabolism)	XP_002442461.2(indole-3-pyruvate monooxygenase YUCCA2 [Sorghum bicolor] >OQU79511.1 hypothetical protein SORBI_3008G154300 [Sorghum bicolor])	sp|Q9LG41|YUC4_ORYSJ(Indole-3-pyruvate monooxygenase YUCCA4 OS=Oryza sativa subsp. japonica OX=39947 GN=YUCCA4 PE=1 SV=2)
gene-NCGR_LOCUS68301	CAD6344203.1	RPM1, RPS3	COG4886(S:Function unknown)	XP_002450034.2(putative disease resistance RPP13-like protein 3 [Sorghum bicolor] >OQU84069.1 hypothetical protein SORBI_3005G224200 [Sorghum bicolor])	sp|Q2R8L1|RGA5S_ORYSJ(Disease resistance protein RGA5 OS=Oryza sativa subsp. japonica OX=39947 GN=RGA5 PE=2 SV=1)
gene-NCGR_LOCUS27017	CAD6240392.1	mraY	COG0472(M:Cell wall/membrane/envelope biogenesis)	XP_021311186.1(phospho-N-acetylmuramoyl-pentapeptide-transferase homolog [Sorghum bicolor] >KXG31583.1 hypothetical protein SORBI_3003G022000 [Sorghum bicolor])	sp|O49730|MRAY_ARATH(Phospho-N-acetylmuramoyl-pentapeptide-transferase homolog OS=Arabidopsis thaliana OX=3702 GN=TRANS11 PE=2 SV=3)
gene-NCGR_LOCUS8027	CAD6212219.1	NDUFA12	ENOG4111XVR(I:Lipid transport and metabolism)	NP_001354155.1(NADH-ubiquinone oxidoreductase subunit B17.2 [Zea mays] >ACR35240.1 unknown [Zea mays])	sp|Q9M9M9|NDUAC_ARATH(Probable NADH dehydrogenase [ubiquinone] 1 alpha subcomplex subunit 12 OS=Arabidopsis thaliana OX=3702 GN=At3g03100 PE=1 SV=1)
gene-NCGR_LOCUS8026	CAD6212218.1		ENOG410XNQK(G:Carbohydrate transport and metabolism)	XP_008644913.1(D-xylose-proton symporter-like 2 isoform X2 [Zea mays] >AQK66257.1 D-xylose-proton symporter-like 1 [Zea mays])	sp|Q6AWX0|XYLL2_ARATH(D-xylose-proton symporter-like 2 OS=Arabidopsis thaliana OX=3702 GN=At5g17010 PE=1 SV=1)
gene-NCGR_LOCUS8025	CAD6212217.1	TMEM63	COG5594(S:Function unknown)	XP_002464863.1(CSC1-like protein At1g32090 [Sorghum bicolor] >EER91861.1 hypothetical protein SORBI_3001G282700 [Sorghum bicolor])	sp|Q9FVQ5|CSCL1_ARATH(CSC1-like protein At1g32090 OS=Arabidopsis thaliana OX=3702 GN=At1g32090 PE=1 SV=1)
gene-NCGR_LOCUS8024	CAD6212216.1	4CL	COG0318(I:Lipid transport and metabolism); COG0318(Q:Secondary metabolites biosynthesis, transport and catabolism)	XP_021311179.1(4-coumarate--CoA ligase-like 3 isoform X2 [Sorghum bicolor] >KXG38810.1 hypothetical protein SORBI_3001G282800 [Sorghum bicolor])	sp|Q6YYZ2|4CLL3_ORYSJ(4-coumarate--CoA ligase-like 3 OS=Oryza sativa subsp. japonica OX=39947 GN=4CLL3 PE=3 SV=1)
gene-NCGR_LOCUS8023	CAD6212215.1	PCYT1	COG0615(I:Lipid transport and metabolism); COG0615(M:Cell wall/membrane/envelope biogenesis)	XP_002464865.1(choline-phosphate cytidylyltransferase 2 [Sorghum bicolor] >EER91863.1 hypothetical protein SORBI_3001G282900 [Sorghum bicolor])	sp|F4JJE0|CCT2_ARATH(Choline-phosphate cytidylyltransferase 2 OS=Arabidopsis thaliana OX=3702 GN=CCT2 PE=1 SV=1)
gene-NCGR_LOCUS8022	CAD6212214.1		COG1346(M:Cell wall/membrane/envelope biogenesis)	XP_002464866.2(LOW QUALITY PROTEIN: plastidal glycolate/glycerate translocator 1, chloroplastic [Sorghum bicolor])	sp|Q9FVQ4|PLGG1_ARATH(Plastidal glycolate/glycerate translocator 1, chloroplastic OS=Arabidopsis thaliana OX=3702 GN=PLGG1 PE=1 SV=1)
gene-NCGR_LOCUS8021	CAD6212213.1		COG1346(M:Cell wall/membrane/envelope biogenesis)	XP_021307238.1(plastidal glycolate/glycerate translocator 1, chloroplastic-like isoform X2 [Sorghum bicolor] >KXG38811.1 hypothetical protein SORBI_3001G283100 [Sorghum bicolor])	sp|Q9FVQ4|PLGG1_ARATH(Plastidal glycolate/glycerate translocator 1, chloroplastic OS=Arabidopsis thaliana OX=3702 GN=PLGG1 PE=1 SV=1)
gene-NCGR_LOCUS8020	CAD6212212.1	PSMD13, RPN9	ENOG410XPG9(O:Posttranslational modification, protein turnover, chaperones)	XP_021306561.1(26S proteasome non-ATPase regulatory subunit 13 homolog B-like [Sorghum bicolor] >KXG38813.1 hypothetical protein SORBI_3001G283200 [Sorghum bicolor] >KXG38814.1 hypothetical protein SORBI_3001G283200 [Sorghum bicolor])	sp|Q8GYA6|PS13B_ARATH(26S proteasome non-ATPase regulatory subunit 13 homolog B OS=Arabidopsis thaliana OX=3702 GN=RPN9B PE=1 SV=1)
gene-NCGR_LOCUS27015	CAD6240390.1	prfA, MTRF1, MRF1	COG0216(J:Translation, ribosomal structure and biogenesis)	XP_004979882.1(peptide chain release factor APG3, chloroplastic [Setaria italica] >RCV39386.1 hypothetical protein SETIT_8G220100v2 [Setaria italica] >TKW02205.1 hypothetical protein SEVIR_8G230800v2 [Setaria viridis])	sp|Q8RX79|APG3_ARATH(Peptide chain release factor APG3, chloroplastic OS=Arabidopsis thaliana OX=3702 GN=APG3 PE=2 SV=1)
gene-NCGR_LOCUS8029	CAD6212221.1		ENOG410Z7Z7(S:Function unknown)	XP_002467423.2(pentatricopeptide repeat-containing protein At3g24000, mitochondrial [Sorghum bicolor] >XP_021304874.1 pentatricopeptide repeat-containing protein At3g24000, mitochondrial [Sorghum bicolor] >KXG38806.1 hypothetical protein SORBI_3001G282300 [Sorghum bicolor] >KXG38807.1 hypothetical protein SORBI_3001G282300 [Sorghum bicolor])	sp|Q9SVP7|PP307_ARATH(Pentatricopeptide repeat-containing protein At4g13650 OS=Arabidopsis thaliana OX=3702 GN=PCMP-H42 PE=2 SV=2)
gene-NCGR_LOCUS8028	CAD6212220.1		ENOG41108R1(S:Function unknown); ENOG410YD4A(K:Transcription)	XP_002467424.1(WRKY transcription factor 6 [Sorghum bicolor] >EER94422.1 hypothetical protein SORBI_3001G282400 [Sorghum bicolor] >OQU92055.1 hypothetical protein SORBI_3001G282400 [Sorghum bicolor])	sp|O64747|WRK35_ARATH(Probable WRKY transcription factor 35 OS=Arabidopsis thaliana OX=3702 GN=WRKY35 PE=2 SV=1)
gene-NCGR_LOCUS66495	CAD6342397.1	ASH2	ENOG410Y5GC(S:Function unknown)	XP_002442673.2(protein TRAUCO [Sorghum bicolor] >KXG22815.1 hypothetical protein SORBI_3008G011400 [Sorghum bicolor])	sp|Q9C8J7|TRO_ARATH(Protein TRAUCO OS=Arabidopsis thaliana OX=3702 GN=TRO PE=1 SV=1)
gene-NCGR_LOCUS66494	CAD6342396.1	E1.10.3.2	COG2132(Q:Secondary metabolites biosynthesis, transport and catabolism)	NP_001105915.2(putative laccase precursor [Zea mays] >AQK56526.1 Putative laccase family protein [Zea mays])	sp|Q6Z8L2|LAC9_ORYSJ(Putative laccase-9 OS=Oryza sativa subsp. japonica OX=39947 GN=LAC9 PE=3 SV=1)
gene-NCGR_LOCUS68300	CAD6344202.1		COG3424(Q:Secondary metabolites biosynthesis, transport and catabolism)	PUZ45066.1(hypothetical protein GQ55_8G190500 [Panicum hallii var. hallii])	sp|Q8LIL0|CUS_ORYSJ(Bisdemethoxycurcumin synthase OS=Oryza sativa subsp. japonica OX=39947 GN=Os07g0271500 PE=1 SV=2)
gene-NCGR_LOCUS66497	CAD6342399.1		ENOG411088X(S:Function unknown)	KXG25300.1(hypothetical protein SORBI_3007G153100 [Sorghum bicolor])	None
gene-NCGR_LOCUS9998	CAD6214615.1	CYP18A1	COG2124(Q:Secondary metabolites biosynthesis, transport and catabolism)	XP_008665446.1(isoflavone 2'-hydroxylase [Zea mays])	sp|W8JMU7|CYQ32_CATRO(Cytochrome P450 81Q32 OS=Catharanthus roseus OX=4058 GN=CYP81Q32 PE=2 SV=1)
gene-NCGR_LOCUS9999	CAD6214617.1		COG2124(Q:Secondary metabolites biosynthesis, transport and catabolism)	XP_002463852.1(isoflavone 3'-hydroxylase [Sorghum bicolor])	sp|W8JMU7|CYQ32_CATRO(Cytochrome P450 81Q32 OS=Catharanthus roseus OX=4058 GN=CYP81Q32 PE=2 SV=1)
gene-NCGR_LOCUS66496	CAD6342398.1		ENOG41104M9(S:Function unknown); ENOG4111BRZ(S:Function unknown)	XP_021321332.1(uncharacterized protein LOC8069996 [Sorghum bicolor])	None
gene-NCGR_LOCUS9990	CAD6214599.1		ENOG410YECT(S:Function unknown)	XP_021320527.1(uncharacterized protein LOC8086212 isoform X2 [Sorghum bicolor] >KXG37510.1 hypothetical protein SORBI_3001G083400 [Sorghum bicolor] >OQU90952.1 hypothetical protein SORBI_3001G083400 [Sorghum bicolor])	None
gene-NCGR_LOCUS9991	CAD6214601.1	BUB3	ENOG410XRBG(S:Function unknown)	XP_002466420.1(mitotic checkpoint protein BUB3.3 isoform X1 [Sorghum bicolor] >OQU90950.1 hypothetical protein SORBI_3001G083300 [Sorghum bicolor])	sp|F4I241|BUB33_ARATH(Mitotic checkpoint protein BUB3.3 OS=Arabidopsis thaliana OX=3702 GN=BUB3.3 PE=2 SV=1)
gene-NCGR_LOCUS9992	CAD6214603.1		ENOG4110JQH(S:Function unknown)	XP_021302714.1(uncharacterized protein LOC110430089 [Sorghum bicolor] >KXG37501.1 hypothetical protein SORBI_3001G083100 [Sorghum bicolor])	None
gene-NCGR_LOCUS9993	CAD6214605.1		ENOG41104VV(S:Function unknown); ENOG4110JQH(S:Function unknown)	XP_002466419.1(probable WRKY transcription factor 58 [Sorghum bicolor] >EER93417.1 hypothetical protein SORBI_3001G083000 [Sorghum bicolor])	sp|Q93WU7|WRK58_ARATH(Probable WRKY transcription factor 58 OS=Arabidopsis thaliana OX=3702 GN=WRKY58 PE=2 SV=2)
gene-NCGR_LOCUS9994	CAD6214607.1		ENOG4111ZZY(S:Function unknown)	XP_002463854.1(uncharacterized protein LOC8086210 [Sorghum bicolor] >EER90852.1 hypothetical protein SORBI_3001G082900 [Sorghum bicolor])	sp|F4JSE7|EDR2_ARATH(Protein ENHANCED DISEASE RESISTANCE 2 OS=Arabidopsis thaliana OX=3702 GN=EDR2 PE=2 SV=1)
gene-NCGR_LOCUS9995	CAD6214609.1	ORC5	ENOG410XSY0(L:Replication, recombination and repair)	XP_002466418.1(origin of replication complex subunit 1 [Sorghum bicolor])	sp|B8AK78|ORC5_ORYSI(Origin of replication complex subunit 5 OS=Oryza sativa subsp. indica OX=39946 GN=OsI_13614 PE=3 SV=1)
gene-NCGR_LOCUS9996	CAD6214611.1		COG0515(T:Signal transduction mechanisms)	XP_002463853.2(probable receptor-like protein kinase At5g61350 [Sorghum bicolor] >KXG37500.1 hypothetical protein SORBI_3001G082700 [Sorghum bicolor])	sp|Q9FLJ8|Y5613_ARATH(Probable receptor-like protein kinase At5g61350 OS=Arabidopsis thaliana OX=3702 GN=At5g61350 PE=2 SV=1)
gene-NCGR_LOCUS9997	CAD6214613.1		ENOG410YS5T(K:Transcription)	XP_002466417.1(transcription factor bHLH123 isoform X1 [Sorghum bicolor] >EER93415.1 hypothetical protein SORBI_3001G082600 [Sorghum bicolor] >KXG37499.1 hypothetical protein SORBI_3001G082600 [Sorghum bicolor])	sp|Q9LT67|BH113_ARATH(Transcription factor bHLH113 OS=Arabidopsis thaliana OX=3702 GN=BHLH113 PE=2 SV=1)
gene-NCGR_LOCUS10449	CAD6215181.1		COG0451(M:Cell wall/membrane/envelope biogenesis)	PWZ22172.1(Tetraketide alpha-pyrone reductase 1 [Zea mays])	sp|Q500U8|TKPR1_ARATH(Tetraketide alpha-pyrone reductase 1 OS=Arabidopsis thaliana OX=3702 GN=TKPR1 PE=1 SV=1)
gene-NCGR_LOCUS10448	CAD6215180.1	MINPP1	ENOG4111FS8(S:Function unknown)	XP_002466207.1(multiple inositol polyphosphate phosphatase 1 [Sorghum bicolor] >OQU90748.1 hypothetical protein SORBI_3001G038000 [Sorghum bicolor])	sp|Q9S9N9|CCR1_ARATH(Cinnamoyl-CoA reductase 1 OS=Arabidopsis thaliana OX=3702 GN=CCR1 PE=1 SV=1)
gene-NCGR_LOCUS10447	CAD6215179.1		ENOG410YI96(S:Function unknown)	XP_002466208.1(protein FLX-like 1 [Sorghum bicolor] >EER93206.1 hypothetical protein SORBI_3001G038100 [Sorghum bicolor])	sp|Q93V84|FLXL1_ARATH(Protein FLX-like 1 OS=Arabidopsis thaliana OX=3702 GN=FLXL1 PE=1 SV=1)
gene-NCGR_LOCUS10446	CAD6215178.1		ENOG410ZJIP(S:Function unknown)	XP_002463646.1(protein trichome birefringence-like 33 [Sorghum bicolor] >EER90644.1 hypothetical protein SORBI_3001G038200 [Sorghum bicolor])	sp|F4IH21|TBL33_ARATH(Protein trichome birefringence-like 33 OS=Arabidopsis thaliana OX=3702 GN=TBL33 PE=2 SV=1)
gene-NCGR_LOCUS10445	CAD6215177.1		ENOG410Y65V(S:Function unknown); ENOG410YADE(S:Function unknown)	ABF94484.1(retrotransposon protein, putative, unclassified [Oryza sativa Japonica Group])	sp|P0C2F6|RNHX1_ARATH(Putative ribonuclease H protein At1g65750 OS=Arabidopsis thaliana OX=3702 GN=At1g65750 PE=3 SV=1)
gene-NCGR_LOCUS10444	CAD6215176.1		ENOG41116ME(S:Function unknown); ENOG410ZJIP(S:Function unknown)	XP_002463647.1(protein trichome birefringence-like 33 [Sorghum bicolor] >EER90645.1 hypothetical protein SORBI_3001G038300 [Sorghum bicolor])	sp|F4IH21|TBL33_ARATH(Protein trichome birefringence-like 33 OS=Arabidopsis thaliana OX=3702 GN=TBL33 PE=2 SV=1)
gene-NCGR_LOCUS10443	CAD6215175.1		ENOG41105SZ(K:Transcription)	XP_002463549.1(uncharacterized protein LOC8079646 [Sorghum bicolor])	None
gene-NCGR_LOCUS10442	CAD6215174.1		ENOG41105SZ(K:Transcription); ENOG410YM8K(S:Function unknown)	OQU90654.1(hypothetical protein SORBI_3001G018700 [Sorghum bicolor])	None
gene-NCGR_LOCUS10441	CAD6215173.1		ENOG4111BYZ(S:Function unknown)	XP_002463648.1(protein trichome birefringence-like 34 [Sorghum bicolor] >EER90646.1 hypothetical protein SORBI_3001G038400 [Sorghum bicolor])	sp|O80919|TBL34_ARATH(Protein trichome birefringence-like 34 OS=Arabidopsis thaliana OX=3702 GN=TBL34 PE=2 SV=2)
gene-NCGR_LOCUS48204	CAD6264899.1	CPK	ENOG410XRMJ(T:Signal transduction mechanisms)	XP_008679475.1(calcium-dependent protein kinase 21 isoform X1 [Zea mays])	sp|Q6ZIU9|CDPKL_ORYSJ(Calcium-dependent protein kinase 21 OS=Oryza sativa subsp. japonica OX=39947 GN=CPK21 PE=2 SV=1)
gene-NCGR_LOCUS34724	CAD6250957.1		ENOG4111S5C(K:Transcription)	XP_021315359.1(ethylene-responsive transcription factor-like protein At4g13040 isoform X2 [Sorghum bicolor] >OQU84967.1 hypothetical protein SORBI_3004G151500 [Sorghum bicolor])	sp|Q56XP9|ERFL1_ARATH(Ethylene-responsive transcription factor-like protein At4g13040 OS=Arabidopsis thaliana OX=3702 GN=At4g13040 PE=2 SV=2)
gene-NCGR_LOCUS34725	CAD6250958.1	GAUT	ENOG410YC9Z(M:Cell wall/membrane/envelope biogenesis)	AQK71107.1(Galacturonosyltransferase 8 [Zea mays] >PWZ24036.1 Galacturonosyltransferase 8 [Zea mays])	sp|Q9LSG3|GAUT8_ARATH(Galacturonosyltransferase 8 OS=Arabidopsis thaliana OX=3702 GN=GAUT8 PE=1 SV=1)
gene-NCGR_LOCUS34726	CAD6250959.1	NIPA, SLC57A2S	ENOG410XNR8(S:Function unknown)	OEL33394.1(putative magnesium transporter NIPA2, partial [Dichanthelium oligosanthes])	sp|B3LFA3|NIPA2_ARATH(Probable magnesium transporter NIPA2 OS=Arabidopsis thaliana OX=3702 GN=At4g13800 PE=2 SV=1)
gene-NCGR_LOCUS34727	CAD6250960.1	G3BP1	ENOG410YV57(S:Function unknown)	XP_002453867.1(ras GTPase-activating protein-binding protein 1 [Sorghum bicolor] >EES06843.1 hypothetical protein SORBI_3004G151200 [Sorghum bicolor])	sp|P97855|G3BP1_MOUSE(Ras GTPase-activating protein-binding protein 1 OS=Mus musculus OX=10090 GN=G3bp1 PE=1 SV=1)
gene-NCGR_LOCUS34720	CAD6250953.1	SPP	COG0561(S:Function unknown)	KXG30253.1(hypothetical protein SORBI_3004G151800 [Sorghum bicolor] >OQU84970.1 hypothetical protein SORBI_3004G151800 [Sorghum bicolor])	sp|Q9FQ11|SPP1_MAIZE(Sucrose-phosphatase 1 OS=Zea mays OX=4577 GN=SPP1 PE=1 SV=1)
gene-NCGR_LOCUS34721	CAD6250954.1	CCNL	COG5333(D:Cell cycle control, cell division, chromosome partitioning); COG5333(K:Transcription); COG5333(L:Replication, recombination and repair)	XP_021315357.1(cyclin-L1-1 [Sorghum bicolor])	sp|Q9AS36|CCL11_ORYSJ(Cyclin-L1-1 OS=Oryza sativa subsp. japonica OX=39947 GN=CYCL1-1 PE=2 SV=1)
gene-NCGR_LOCUS34722	CAD6250955.1			XP_021318626.1(uncharacterized protein LOC110436290 [Sorghum bicolor])	None
gene-NCGR_LOCUS34723	CAD6250956.1		COG0543(C:Energy production and conversion)	XP_002452126.1(fruit protein pKIWI502 [Sorghum bicolor] >EES05102.1 hypothetical protein SORBI_3004G151600 [Sorghum bicolor])	sp|P43394|K502_ACTDE(Fruit protein pKIWI502 OS=Actinidia deliciosa OX=3627 GN=pKIWI502 PE=2 SV=1)
gene-NCGR_LOCUS34728	CAD6250961.1	RAD50	COG0419(L:Replication, recombination and repair)	PWZ25847.1(DNA repair protein RAD50 [Zea mays])	sp|Q9SL02|RAD50_ARATH(DNA repair protein RAD50 OS=Arabidopsis thaliana OX=3702 GN=RAD50 PE=1 SV=2)
gene-NCGR_LOCUS34729	CAD6250962.1		COG0177(L:Replication, recombination and repair)	XP_021318625.1(protein ROS1 [Sorghum bicolor] >KXG27165.1 hypothetical protein SORBI_3006G224100 [Sorghum bicolor])	sp|Q9SJQ6|ROS1_ARATH(DNA glycosylase/AP lyase ROS1 OS=Arabidopsis thaliana OX=3702 GN=ROS1 PE=1 SV=2)
gene-NCGR_LOCUS63568	CAD6339470.1		COG0025(P:Inorganic ion transport and metabolism)	XP_021304633.1(sodium/hydrogen exchanger 4 isoform X1 [Sorghum bicolor] >KXG19894.1 hypothetical protein SORBI_3010G131500 [Sorghum bicolor])	sp|Q8S397|NHX4_ARATH(Sodium/hydrogen exchanger 4 OS=Arabidopsis thaliana OX=3702 GN=NHX4 PE=2 SV=2)
gene-NCGR_LOCUS63569	CAD6339471.1	ARHGDI, RHOGDI	ENOG4111K44(O:Posttranslational modification, protein turnover, chaperones)	XP_002438319.2(rho GDP-dissociation inhibitor 1 [Sorghum bicolor] >KXG19891.1 hypothetical protein SORBI_3010G131400 [Sorghum bicolor])	sp|Q9SFC6|GDIR_ARATH(Rho GDP-dissociation inhibitor 1 OS=Arabidopsis thaliana OX=3702 GN=GDI1 PE=1 SV=1)
gene-NCGR_LOCUS17798	CAD6225902.1	PTI1	COG0515(T:Signal transduction mechanisms)	XP_002461902.1(PTI1-like tyrosine-protein kinase 1 [Sorghum bicolor] >EER98423.1 hypothetical protein SORBI_3002G119400 [Sorghum bicolor])	sp|Q8H1G6|PTI11_ARATH(PTI1-like tyrosine-protein kinase 1 OS=Arabidopsis thaliana OX=3702 GN=PTI11 PE=1 SV=1)
gene-NCGR_LOCUS17799	CAD6225904.1	SPOP	ENOG410XQV8(S:Function unknown)	XP_002461901.1(BTB/POZ and MATH domain-containing protein 1 [Sorghum bicolor] >EER98422.1 hypothetical protein SORBI_3002G119200 [Sorghum bicolor])	sp|Q8L765|BPM1_ARATH(BTB/POZ and MATH domain-containing protein 1 OS=Arabidopsis thaliana OX=3702 GN=BPM1 PE=1 SV=1)
gene-NCGR_LOCUS58180	CAD6334082.1		COG0507(L:Replication, recombination and repair); ENOG410Y4KS(S:Function unknown)	XP_021302777.1(uncharacterized protein LOC8058288 [Sorghum bicolor])	None
gene-NCGR_LOCUS61671	CAD6337573.1	PIAS1	ENOG410XQ2E(S:Function unknown)	XP_021305330.1(E4 SUMO-protein ligase PIAL2 isoform X1 [Sorghum bicolor] >KXG19385.1 hypothetical protein SORBI_3010G051400 [Sorghum bicolor])	sp|F4JYG0|PIAL2_ARATH(E4 SUMO-protein ligase PIAL2 OS=Arabidopsis thaliana OX=3702 GN=PIAL2 PE=1 SV=1)
gene-NCGR_LOCUS9374	CAD6213883.1		ENOG410YARB(S:Function unknown)	XP_002466725.1(glucan endo-1,3-beta-glucosidase 8 [Sorghum bicolor] >AAL73976.1 3-glucanase [Sorghum bicolor] >EER93723.1 hypothetical protein SORBI_3001G148300 [Sorghum bicolor] >OQU91241.1 hypothetical protein SORBI_3001G148300 [Sorghum bicolor] >OQU91242.1 hypothetical protein SORBI_3001G148300 [Sorghum bicolor])	sp|Q6NKW9|E138_ARATH(Glucan endo-1,3-beta-glucosidase 8 OS=Arabidopsis thaliana OX=3702 GN=At1g64760 PE=2 SV=2)
gene-NCGR_LOCUS9375	CAD6213884.1		ENOG410YCTB(S:Function unknown)	NP_001150841.2(uncharacterized protein LOC100284474 [Zea mays] >ACF78450.1 unknown [Zea mays])	sp|Q8RAD1|NUSB_CALS4(Transcription antitermination protein NusB OS=Caldanaerobacter subterraneus subsp. tengcongensis (strain DSM 15242 / JCM 11007 / NBRC 100824 / MB4) OX=273068 GN=nusB PE=3 SV=1)
gene-NCGR_LOCUS9376	CAD6213885.1		COG2101(K:Transcription)	AAL73974.1(TATA-binding protein [Sorghum bicolor])	sp|P50159|TBP2_MAIZE(TATA-box-binding protein 2 OS=Zea mays OX=4577 GN=TBP2 PE=2 SV=1)
gene-NCGR_LOCUS9377	CAD6213886.1		COG2124(Q:Secondary metabolites biosynthesis, transport and catabolism)	XP_021311733.1(cytochrome P450 87A3-like [Sorghum bicolor] >AAL73972.1 putative cytochrome P450-like protein [Sorghum bicolor] >KXG37898.1 hypothetical protein SORBI_3001G147900 [Sorghum bicolor])	sp|Q7XU38|C87A3_ORYSJ(Cytochrome P450 87A3 OS=Oryza sativa subsp. japonica OX=39947 GN=CYP87A3 PE=2 SV=3)
gene-NCGR_LOCUS9370	CAD6213879.1	SPCS1	ENOG4112B75(U:Intracellular trafficking, secretion, and vesicular transport)	NP_001152343.1(uncharacterized protein LOC100285983 [Zea mays] >XP_020409011.1 uncharacterized protein LOC100285983 isoform X1 [Zea mays] >XP_020409012.1 uncharacterized protein LOC100285983 isoform X1 [Zea mays] >ACG24689.1 signal peptidase complex subunit 1 [Zea mays] >ACG33310.1 signal peptidase complex subunit 1 [Zea mays] >ACG47135.1 signal peptidase complex subunit 1 [Zea mays] >ACN28205.1 …	sp|Q944J0|SPCS1_ARATH(Probable signal peptidase complex subunit 1 OS=Arabidopsis thaliana OX=3702 GN=At2g22425 PE=3 SV=1)
gene-NCGR_LOCUS9371	CAD6213880.1		COG0071(O:Posttranslational modification, protein turnover, chaperones)	XP_002464132.1(inactive protein RESTRICTED TEV MOVEMENT 2 [Sorghum bicolor] >EER91130.1 hypothetical protein SORBI_3001G148600 [Sorghum bicolor])	sp|D9UBX6|RTM2B_ARATH(Inactive protein RESTRICTED TEV MOVEMENT 2 OS=Arabidopsis thaliana OX=3702 GN=RTM2 PE=3 SV=1)
gene-NCGR_LOCUS9372	CAD6213881.1		ENOG41127P6(S:Function unknown)	TKV92204.1(hypothetical protein SEVIR_9G149400v2 [Setaria viridis])	None
gene-NCGR_LOCUS9373	CAD6213882.1	SLC24A6, NCKX6	COG0530(P:Inorganic ion transport and metabolism)	XP_002466726.1(cation/calcium exchanger 1 [Sorghum bicolor] >AAL73977.1 K-exchanger-like protein [Sorghum bicolor] >EER93724.1 hypothetical protein SORBI_3001G148400 [Sorghum bicolor])	sp|Q9FKP1|CCX1_ARATH(Cation/calcium exchanger 1 OS=Arabidopsis thaliana OX=3702 GN=CCX1 PE=2 SV=1)
gene-NCGR_LOCUS58186	CAD6334088.1	LPCAT1_2	ENOG410XSIQ(I:Lipid transport and metabolism)	XP_021303921.1(lysophospholipid acyltransferase LPEAT1-like isoform X1 [Sorghum bicolor] >KXG21795.1 hypothetical protein SORBI_3009G108500 [Sorghum bicolor])	sp|Q8L7R3|LPCT1_ARATH(Lysophospholipid acyltransferase LPEAT1 OS=Arabidopsis thaliana OX=3702 GN=LPEAT1 PE=1 SV=1)
gene-NCGR_LOCUS61673	CAD6337575.1	MBTPS1	COG1404(O:Posttranslational modification, protein turnover, chaperones)	XP_002436542.1(subtilisin-like protease SBT6.1 [Sorghum bicolor] >EER87909.1 hypothetical protein SORBI_3010G051200 [Sorghum bicolor])	sp|Q0WUG6|SBT61_ARATH(Subtilisin-like protease SBT6.1 OS=Arabidopsis thaliana OX=3702 GN=SBT6.1 PE=1 SV=1)
gene-NCGR_LOCUS9378	CAD6213887.1		COG2124(Q:Secondary metabolites biosynthesis, transport and catabolism)	KXG37894.1(hypothetical protein SORBI_3001G147650 [Sorghum bicolor])	sp|Q7XU38|C87A3_ORYSJ(Cytochrome P450 87A3 OS=Oryza sativa subsp. japonica OX=39947 GN=CYP87A3 PE=2 SV=3)
gene-NCGR_LOCUS9379	CAD6213888.1	petF	COG0633(C:Energy production and conversion)	PWZ52151.1(Ferredoxin [Zea mays])	sp|O23344|FDC1_ARATH(Ferredoxin C 1, chloroplastic OS=Arabidopsis thaliana OX=3702 GN=FDC1 PE=1 SV=1)
gene-NCGR_LOCUS58187	CAD6334089.1	RCE1, FACE2	ENOG410YPVA(O:Posttranslational modification, protein turnover, chaperones)	XP_002439636.1(CAAX prenyl protease 2 isoform X2 [Sorghum bicolor] >EES18066.1 hypothetical protein SORBI_3009G108400 [Sorghum bicolor])	None
gene-NCGR_LOCUS50804	CAD6267499.1		ENOG410Z7Z7(S:Function unknown)	XP_021321937.1(putative pentatricopeptide repeat-containing protein At3g16890, mitochondrial isoform X2 [Sorghum bicolor])	sp|Q9LSQ2|PP239_ARATH(Putative pentatricopeptide repeat-containing protein At3g16890, mitochondrial OS=Arabidopsis thaliana OX=3702 GN=PPR40 PE=3 SV=1)
gene-NCGR_LOCUS55211	CAD6271926.1	ribBA	COG0807(H:Coenzyme transport and metabolism)	OQU78138.1(hypothetical protein SORBI_3009G164300 [Sorghum bicolor])	sp|Q6L506|RIBA3_ORYSJ(Probable monofunctional riboflavin biosynthesis protein RIBA 3, chloroplastic OS=Oryza sativa subsp. japonica OX=39947 GN=RIBA3 PE=2 SV=1)
gene-NCGR_LOCUS55215	CAD6271930.1	HSPA1s	COG0443(O:Posttranslational modification, protein turnover, chaperones)	XP_002441219.1(probable mediator of RNA polymerase II transcription subunit 37c [Sorghum bicolor] >EES19649.1 hypothetical protein SORBI_3009G163900 [Sorghum bicolor])	sp|Q9LHA8|MD37C_ARATH(Probable mediator of RNA polymerase II transcription subunit 37c OS=Arabidopsis thaliana OX=3702 GN=MED37C PE=1 SV=1)
gene-NCGR_LOCUS55214	CAD6271929.1	CARS, cysS	COG0215(J:Translation, ribosomal structure and biogenesis)	NP_001146887.1(uncharacterized protein LOC100280495 [Zea mays] >ACG24198.1 cysteinyl-tRNA synthetase [Zea mays] >AQK86469.1 Cysteine--tRNA ligase 1 cytoplasmic [Zea mays] >AQK86476.1 Cysteine--tRNA ligase 1 cytoplasmic [Zea mays])	sp|A0A1D6LAG9|CPS1_MAIZE(Cysteine--tRNA ligase CPS1, chloroplastic/mitochondrial OS=Zea mays OX=4577 GN=CPS1 PE=2 SV=1)
gene-NCGR_LOCUS55217	CAD6271932.1		ENOG4112B5J(S:Function unknown)	NP_001356772.1(uncharacterized protein LOC114711030 precursor [Zea mays] >AQK86454.1 O-fucosyltransferase family protein [Zea mays])	sp|Q9SNC3|FLA4_ARATH(Fasciclin-like arabinogalactan protein 4 OS=Arabidopsis thaliana OX=3702 GN=FLA4 PE=1 SV=1)
gene-NCGR_LOCUS27992	CAD6242534.1		ENOG410XR8V(S:Function unknown)	XP_002454337.1(aluminum-activated malate transporter 4 [Sorghum bicolor])	sp|Q9LS46|ALMT9_ARATH(Aluminum-activated malate transporter 9 OS=Arabidopsis thaliana OX=3702 GN=ALMT9 PE=2 SV=1)
gene-NCGR_LOCUS42969	CAD6259532.1	URB1	ENOG41100JM(S:Function unknown); ENOG410XR9W(S:Function unknown)	XP_021318369.1(uncharacterized protein LOC8066811 [Sorghum bicolor] >XP_021318370.1 uncharacterized protein LOC8066811 [Sorghum bicolor] >EES12885.2 hypothetical protein SORBI_3006G221600 [Sorghum bicolor])	sp|Q571H0|NPA1P_MOUSE(Nucleolar pre-ribosomal-associated protein 1 OS=Mus musculus OX=10090 GN=Urb1 PE=1 SV=2)
gene-NCGR_LOCUS42968	CAD6259531.1	SPOP	ENOG410XQV8(S:Function unknown)	PUZ48996.1(hypothetical protein GQ55_7G290700 [Panicum hallii var. hallii])	sp|Q9M8J9|BPM2_ARATH(BTB/POZ and MATH domain-containing protein 2 OS=Arabidopsis thaliana OX=3702 GN=BPM2 PE=1 SV=1)
gene-NCGR_LOCUS67540	CAD6343442.1		COG1073(S:Function unknown)	XP_002458038.1(uncharacterized protein LOC8078634 [Sorghum bicolor] >OQU87041.1 hypothetical protein SORBI_3003G197000 [Sorghum bicolor])	None
gene-NCGR_LOCUS67543	CAD6343445.1	VTC2_5	ENOG4111FR6(S:Function unknown)	XP_021311182.1(GDP-L-galactose phosphorylase 2-like isoform X2 [Sorghum bicolor] >XP_021311183.1 GDP-L-galactose phosphorylase 2-like isoform X2 [Sorghum bicolor] >KXG33926.1 hypothetical protein SORBI_3003G391500 [Sorghum bicolor])	sp|Q9FLP9|GGAP2_ARATH(GDP-L-galactose phosphorylase 2 OS=Arabidopsis thaliana OX=3702 GN=VTC5 PE=1 SV=1)
gene-NCGR_LOCUS29786	CAD6245481.1		ENOG41107RV(S:Function unknown)	EER95782.1(hypothetical protein SORBI_3002G014700 [Sorghum bicolor])	None
gene-NCGR_LOCUS16041	CAD6223642.1		ENOG410YYNZ(S:Function unknown)	XP_002460788.1(uncharacterized protein LOC8084052 [Sorghum bicolor] >OQU90023.1 hypothetical protein SORBI_3002G320800 [Sorghum bicolor])	None
gene-NCGR_LOCUS16040	CAD6223641.1		ENOG4111Q7E(U:Intracellular trafficking, secretion, and vesicular transport)	NP_001144531.1(uncharacterized protein LOC100277526 [Zea mays] >ACG41222.1 hypothetical protein [Zea mays] >ACN27552.1 unknown [Zea mays] >ONM57803.1 Protein LHCP TRANSLOCATION DEFECT [Zea mays])	sp|A2YLX7|LTD_ORYSI(Protein LHCP TRANSLOCATION DEFECT OS=Oryza sativa subsp. indica OX=39946 GN=LTD PE=3 SV=1)
gene-NCGR_LOCUS16045	CAD6223646.1		COG0465(O:Posttranslational modification, protein turnover, chaperones)	RLM85256.1(AAA-ATPase [Panicum miliaceum])	sp|Q147F9|AATPC_ARATH(AAA-ATPase At3g50940 OS=Arabidopsis thaliana OX=3702 GN=At3g50940 PE=2 SV=1)
gene-NCGR_LOCUS16044	CAD6223645.1		COG2124(Q:Secondary metabolites biosynthesis, transport and catabolism)	XP_021310298.1(taxadiene 5-alpha hydroxylase [Sorghum bicolor] >OQU90022.1 hypothetical protein SORBI_3002G320200 [Sorghum bicolor])	sp|Q6WG30|T5H_TAXCU(Taxadiene 5-alpha hydroxylase OS=Taxus cuspidata OX=99806 PE=1 SV=2)
gene-NCGR_LOCUS16047	CAD6223648.1	BCS1	COG0465(O:Posttranslational modification, protein turnover, chaperones)	EER97306.1(hypothetical protein SORBI_3002G319832 [Sorghum bicolor])	sp|Q9FN77|AATPG_ARATH(AAA-ATPase At5g17740 OS=Arabidopsis thaliana OX=3702 GN=At5g17740 PE=3 SV=1)
gene-NCGR_LOCUS54160	CAD6270870.1		COG0515(T:Signal transduction mechanisms)	XP_002442644.1(putative serine/threonine-protein kinase-like protein CCR3 [Sorghum bicolor] >EES16482.1 hypothetical protein SORBI_3008G002700 [Sorghum bicolor])	sp|Q9LY50|ACCR3_ARATH(Putative serine/threonine-protein kinase-like protein CCR3 OS=Arabidopsis thaliana OX=3702 GN=CCR3 PE=2 SV=1)
gene-NCGR_LOCUS54161	CAD6270871.1		COG3491(S:Function unknown)	PWZ32163.1(putative 2-oxoglutarate-dependent dioxygenase ANS [Zea mays])	sp|O80449|DIOX4_ARATH(Probable 2-oxoglutarate-dependent dioxygenase ANS OS=Arabidopsis thaliana OX=3702 GN=ANS PE=2 SV=1)
gene-NCGR_LOCUS32199	CAD6248035.1	GUF1	COG0481(M:Cell wall/membrane/envelope biogenesis)	XP_021314246.1(translation factor GUF1 homolog, chloroplastic [Sorghum bicolor] >KXG29508.1 hypothetical protein SORBI_3004G046500 [Sorghum bicolor] >OQU84405.1 hypothetical protein SORBI_3004G046500 [Sorghum bicolor])	sp|B9F2U5|GUFP_ORYSJ(Translation factor GUF1 homolog, chloroplastic OS=Oryza sativa subsp. japonica OX=39947 GN=Os02g0157700 PE=3 SV=1)
gene-NCGR_LOCUS32198	CAD6248034.1		ENOG4111R9F(S:Function unknown)	EES04542.1(hypothetical protein SORBI_3004G046600 [Sorghum bicolor])	sp|Q6ET49|OML7_ORYSJ(Protein MEI2-like 7 OS=Oryza sativa subsp. japonica OX=39947 GN=OML7 PE=2 SV=1)
gene-NCGR_LOCUS45469	CAD6262089.1		COG4100(P:Inorganic ion transport and metabolism)	XP_002448607.2(uncharacterized protein LOC8079544 [Sorghum bicolor] >KXG27213.1 hypothetical protein SORBI_3006G232400 [Sorghum bicolor])	sp|P94479|YNBB_BACSU(Uncharacterized protein YnbB OS=Bacillus subtilis (strain 168) OX=224308 GN=ynbB PE=4 SV=2)
gene-NCGR_LOCUS45468	CAD6262088.1		ENOG4111UE2(S:Function unknown)	XP_002447181.1(endonuclease 1 [Sorghum bicolor] >EES11509.1 hypothetical protein SORBI_3006G232500 [Sorghum bicolor])	sp|Q9SXA6|ENDO1_ARATH(Endonuclease 1 OS=Arabidopsis thaliana OX=3702 GN=ENDO1 PE=1 SV=1)
gene-NCGR_LOCUS32195	CAD6248030.1	None	None	None	None
gene-NCGR_LOCUS32194	CAD6248028.1		COG4886(S:Function unknown)	XP_025805550.1(leucine-rich repeat receptor-like kinase protein THICK TASSEL DWARF1 [Panicum hallii] >PAN04095.1 hypothetical protein PAHAL_1G041700 [Panicum hallii])	sp|Q5Z9N5|FON1_ORYSJ(Leucine-rich repeat receptor-like kinase protein FLORAL ORGAN NUMBER1 OS=Oryza sativa subsp. japonica OX=39947 GN=FON1 PE=1 SV=1)
gene-NCGR_LOCUS32197	CAD6248033.1			XP_015695055.1(PREDICTED: uncharacterized protein LOC107304623 isoform X1 [Oryza brachyantha])	None
gene-NCGR_LOCUS32196	CAD6248031.1		COG4886(S:Function unknown)	RLN07268.1(leucine-rich repeat receptor-like kinase protein THICK TASSEL DWARF1 [Panicum miliaceum])	sp|Q5Z9N5|FON1_ORYSJ(Leucine-rich repeat receptor-like kinase protein FLORAL ORGAN NUMBER1 OS=Oryza sativa subsp. japonica OX=39947 GN=FON1 PE=1 SV=1)
gene-NCGR_LOCUS32191	CAD6248024.1	EHD1	ENOG410XYGB(S:Function unknown)	XP_002453335.1(EH domain-containing protein 1 [Sorghum bicolor] >OQU84412.1 hypothetical protein SORBI_3004G047100 [Sorghum bicolor])	sp|Q94CF0|EHD1_ARATH(EH domain-containing protein 1 OS=Arabidopsis thaliana OX=3702 GN=EHD1 PE=1 SV=1)
gene-NCGR_LOCUS32190	CAD6248023.1	CCT7	COG0459(O:Posttranslational modification, protein turnover, chaperones)	XP_002451569.1(T-complex protein 1 subunit eta [Sorghum bicolor] >EES04545.1 hypothetical protein SORBI_3004G047200 [Sorghum bicolor])	sp|Q9SF16|TCPH_ARATH(T-complex protein 1 subunit eta OS=Arabidopsis thaliana OX=3702 GN=CCT7 PE=1 SV=1)
gene-NCGR_LOCUS32193	CAD6248027.1		COG4886(S:Function unknown)	XP_002451570.1(receptor kinase-like protein Xa21 [Sorghum bicolor])	sp|Q2R2D5|XA21_ORYSJ(Receptor kinase-like protein Xa21 OS=Oryza sativa subsp. japonica OX=39947 GN=XA21 PE=1 SV=1)
gene-NCGR_LOCUS32192	CAD6248025.1	EREBP	ENOG410YQNQ(K:Transcription)	PWZ24932.1(Ethylene-responsive transcription factor 8 [Zea mays])	sp|Q9SXS8|ERF3_TOBAC(Ethylene-responsive transcription factor 3 OS=Nicotiana tabacum OX=4097 GN=ERF3 PE=2 SV=1)
gene-NCGR_LOCUS21384	CAD6231271.1		COG3491(S:Function unknown)	EES00873.1(hypothetical protein SORBI_3003G182200 [Sorghum bicolor])	sp|Q84MB3|ACCH1_ARATH(1-aminocyclopropane-1-carboxylate oxidase homolog 1 OS=Arabidopsis thaliana OX=3702 GN=At1g06620 PE=2 SV=1)
gene-NCGR_LOCUS21385	CAD6231272.1	CPSF2, CFT2	COG1236(J:Translation, ribosomal structure and biogenesis)	XP_002466129.1(cleavage and polyadenylation specificity factor subunit 2 isoform X1 [Sorghum bicolor] >EER93127.1 hypothetical protein SORBI_3001G020000 [Sorghum bicolor])	sp|Q652P4|CPSF2_ORYSJ(Cleavage and polyadenylation specificity factor subunit 2 OS=Oryza sativa subsp. japonica OX=39947 GN=Os09g0569400 PE=2 SV=1)
gene-NCGR_LOCUS21386	CAD6231273.1	trmB, METTL1, TRM8	COG0220(S:Function unknown)	XP_002457970.1(uncharacterized protein LOC8075449 [Sorghum bicolor] >EES03090.1 hypothetical protein SORBI_3003G182100 [Sorghum bicolor])	sp|Q2JJQ0|TRMB_SYNJB(tRNA (guanine-N(7)-)-methyltransferase OS=Synechococcus sp. (strain JA-2-3B'a(2-13)) OX=321332 GN=trmB PE=3 SV=1)
gene-NCGR_LOCUS21382	CAD6231269.1		ENOG410Z7Z7(S:Function unknown); COG0631(T:Signal transduction mechanisms)	ONM41544.1(Pentatricopeptide repeat-containing protein [Zea mays])	sp|Q5JJY4|P2C04_ORYSJ(Protein kinase and PP2C-like domain-containing protein OS=Oryza sativa subsp. japonica OX=39947 GN=Os01g0541900 PE=2 SV=1)
gene-NCGR_LOCUS22815	CAD6233465.1	None	None	None	None
gene-NCGR_LOCUS21383	CAD6231270.1	SIS3	ENOG41121N2(O:Posttranslational modification, protein turnover, chaperones)	XP_002457972.1(E3 ubiquitin-protein ligase SIS3 isoform X2 [Sorghum bicolor] >EES03092.1 hypothetical protein SORBI_3003G182300 [Sorghum bicolor])	sp|Q8GYT9|SIS3_ARATH(E3 ubiquitin-protein ligase SIS3 OS=Arabidopsis thaliana OX=3702 GN=SIS3 PE=2 SV=2)
gene-NCGR_LOCUS22814	CAD6233463.1		ENOG410XPIR(T:Signal transduction mechanisms)	XP_002457168.1(probable serine/threonine-protein kinase At1g54610 [Sorghum bicolor] >EES02288.1 hypothetical protein SORBI_3003G027800 [Sorghum bicolor])	sp|F4I114|Y1960_ARATH(Probable serine/threonine-protein kinase At1g09600 OS=Arabidopsis thaliana OX=3702 GN=At1g09600 PE=3 SV=1)
gene-NCGR_LOCUS18645	CAD6227002.1		ENOG41104HX(S:Function unknown); ENOG410YNJG(S:Function unknown)	XP_002467342.1(proline-rich protein 4 [Sorghum bicolor] >EER94340.1 hypothetical protein SORBI_3001G265900 [Sorghum bicolor])	None
gene-NCGR_LOCUS23365	CAD6234990.1		ENOG410XNV7(O:Posttranslational modification, protein turnover, chaperones)	XP_002459066.1(uncharacterized protein LOC8062289 [Sorghum bicolor] >EES04186.1 hypothetical protein SORBI_3003G419400 [Sorghum bicolor])	sp|Q8S1V1|CLP_ORYSJ(Chitinase CLP OS=Oryza sativa subsp. japonica OX=39947 GN=CLP PE=1 SV=1)
gene-NCGR_LOCUS22819	CAD6233473.1	HD-ZIP	ENOG410XQ3R(K:Transcription)	XP_002454995.1(homeobox-leucine zipper protein HOX29 [Sorghum bicolor] >EES00115.1 hypothetical protein SORBI_3003G028300 [Sorghum bicolor])	sp|A2WLR5|HOX29_ORYSI(Homeobox-leucine zipper protein HOX29 OS=Oryza sativa subsp. indica OX=39946 GN=HOX29 PE=2 SV=2)
gene-NCGR_LOCUS22818	CAD6233471.1		ENOG410XVTA(S:Function unknown)	XP_002454994.1(thioredoxin-related transmembrane protein 2 [Sorghum bicolor] >EES00114.1 hypothetical protein SORBI_3003G028200 [Sorghum bicolor])	sp|Q7JW12|TMX2_DROME(Thioredoxin-related transmembrane protein 2 homolog OS=Drosophila melanogaster OX=7227 GN=CG11007 PE=2 SV=1)
gene-NCGR_LOCUS15538	CAD6223088.1		COG3386(G:Carbohydrate transport and metabolism)	XP_004958290.1(protein STRICTOSIDINE SYNTHASE-LIKE 4 [Setaria italica] >RCV13941.1 hypothetical protein SETIT_2G386900v2 [Setaria italica] >TKW35782.1 hypothetical protein SEVIR_2G397400v2 [Setaria viridis] >TKW35784.1 hypothetical protein SEVIR_2G397400v2 [Setaria viridis] >TKW35785.1 hypothetical protein SEVIR_2G397400v2 [Setaria viridis] >TKW35786.1 hypothetical protein SEVIR_2G397400v2 [Setar…	None
gene-NCGR_LOCUS15539	CAD6223090.1		COG3386(G:Carbohydrate transport and metabolism)	XP_021309700.1(protein STRICTOSIDINE SYNTHASE-LIKE 4-like [Sorghum bicolor] >KXG36676.1 hypothetical protein SORBI_3002G373100 [Sorghum bicolor])	sp|Q9SD07|SSL4_ARATH(Protein STRICTOSIDINE SYNTHASE-LIKE 4 OS=Arabidopsis thaliana OX=3702 GN=SSL4 PE=1 SV=1)
gene-NCGR_LOCUS15530	CAD6223073.1	JAZ	ENOG410ZDCD(S:Function unknown)	XP_002461012.1(protein TIFY 10b [Sorghum bicolor] >EER97533.1 hypothetical protein SORBI_3002G374100 [Sorghum bicolor])	sp|Q8H395|TI10B_ORYSJ(Protein TIFY 10b OS=Oryza sativa subsp. japonica OX=39947 GN=TIFY10B PE=1 SV=1)
gene-NCGR_LOCUS15531	CAD6223075.1		ENOG410XS1Q(S:Function unknown)	XP_021308118.1(membrane protein PTM1 isoform X2 [Sorghum bicolor] >KXG36681.1 hypothetical protein SORBI_3002G373900 [Sorghum bicolor])	sp|Q28EW0|TM87A_XENTR(Transmembrane protein 87A OS=Xenopus tropicalis OX=8364 GN=tmem87a PE=2 SV=1)
gene-NCGR_LOCUS15532	CAD6223077.1		ENOG41106SV(S:Function unknown); ENOG410Y65V(S:Function unknown)	RLN09848.1(hypothetical protein C2845_PM11G18690 [Panicum miliaceum])	None
gene-NCGR_LOCUS15533	CAD6223079.1	EEF1B	COG2092(J:Translation, ribosomal structure and biogenesis)	XP_002463179.1(elongation factor 1-delta 1 [Sorghum bicolor] >EER99700.1 hypothetical protein SORBI_3002G373800 [Sorghum bicolor])	sp|Q40680|EF1D1_ORYSJ(Elongation factor 1-delta 1 OS=Oryza sativa subsp. japonica OX=39947 GN=Os07g0614500 PE=2 SV=3)
gene-NCGR_LOCUS15534	CAD6223081.1		ENOG410YJYG(S:Function unknown)	XP_021310466.1(uncharacterized protein LOC8079182 [Sorghum bicolor] >OQU90252.1 hypothetical protein SORBI_3002G373700 [Sorghum bicolor])	None
gene-NCGR_LOCUS15535	CAD6223082.1		COG2304(S:Function unknown); ENOG410Z7Z7(S:Function unknown)	XP_002461009.1(uncharacterized protein LOC8060680 [Sorghum bicolor] >EER97530.1 hypothetical protein SORBI_3002G373600 [Sorghum bicolor])	sp|Q54DU5|Y2028_DICDI(von Willebrand factor A domain-containing protein DDB_G0292028 OS=Dictyostelium discoideum OX=44689 GN=DDB_G0292028 PE=4 SV=1)
gene-NCGR_LOCUS15536	CAD6223084.1		ENOG41106SU(S:Function unknown); ENOG41105BK(S:Function unknown)	KXG36679.1(hypothetical protein SORBI_3002G373500 [Sorghum bicolor])	None
gene-NCGR_LOCUS15537	CAD6223086.1	PSMA6	ENOG410XR7X(O:Posttranslational modification, protein turnover, chaperones)	XP_002463176.2(proteasome subunit alpha type-6 [Sorghum bicolor] >KXG36677.1 hypothetical protein SORBI_3002G373300 [Sorghum bicolor])	sp|Q9XG77|PSA6_TOBAC(Proteasome subunit alpha type-6 OS=Nicotiana tabacum OX=4097 GN=PAA1 PE=2 SV=1)
gene-NCGR_LOCUS18647	CAD6227004.1		COG4886(S:Function unknown)	RLN33131.1(uncharacterized protein C2845_PM03G18560 [Panicum miliaceum])	sp|Q7XBQ9|RGA2_SOLBU(Disease resistance protein RGA2 OS=Solanum bulbocastanum OX=147425 GN=RGA2 PE=1 SV=1)
gene-NCGR_LOCUS19989	CAD6229428.1	RPB5, POLR2E	COG2012(K:Transcription)	XP_021313015.1(DNA-directed RNA polymerases II and IV subunit 5A-like [Sorghum bicolor] >KXG33574.1 hypothetical protein SORBI_3003G328700 [Sorghum bicolor])	sp|O81098|RPB5A_ARATH(DNA-directed RNA polymerases II and IV subunit 5A OS=Arabidopsis thaliana OX=3702 GN=NRPB5A PE=1 SV=1)
gene-NCGR_LOCUS19988	CAD6229426.1	TUBB	COG5023(Z:Cytoskeleton)	EES01623.1(hypothetical protein SORBI_3003G328800 [Sorghum bicolor])	sp|P45960|TBB4_ORYSJ(Tubulin beta-4 chain OS=Oryza sativa subsp. japonica OX=39947 GN=TUBB4 PE=2 SV=1)
gene-NCGR_LOCUS3051	CAD6205218.1	PGK, pgk	COG0220(S:Function unknown)	XP_002464567.1(uncharacterized protein LOC8082961 isoform X1 [Sorghum bicolor] >EER91565.1 hypothetical protein SORBI_3001G236800 [Sorghum bicolor])	sp|Q9LD57|PGKH1_ARATH(Phosphoglycerate kinase 1, chloroplastic OS=Arabidopsis thaliana OX=3702 GN=PGK1 PE=1 SV=1)
gene-NCGR_LOCUS19985	CAD6229420.1		ENOG410YDZW(S:Function unknown)	XP_002456504.2(protein MIZU-KUSSEI 1 [Sorghum bicolor] >KXG33577.1 hypothetical protein SORBI_3003G329100 [Sorghum bicolor])	sp|O22227|MIZ1_ARATH(Protein MIZU-KUSSEI 1 OS=Arabidopsis thaliana OX=3702 GN=MIZ1 PE=1 SV=1)
gene-NCGR_LOCUS19984	CAD6229418.1	LAS1	ENOG411230Q(S:Function unknown)	XP_002458656.1(uncharacterized protein LOC8055266 [Sorghum bicolor] >EES03776.1 hypothetical protein SORBI_3003G329200 [Sorghum bicolor])	sp|Q9Y4W2|LAS1L_HUMAN(Ribosomal biogenesis protein LAS1L OS=Homo sapiens OX=9606 GN=LAS1L PE=1 SV=2)
gene-NCGR_LOCUS19987	CAD6229424.1		ENOG4111CBK(S:Function unknown)	XP_002458654.1(rhomboid-like protein 20 [Sorghum bicolor] >EES03774.1 hypothetical protein SORBI_3003G328900 [Sorghum bicolor])	sp|Q9LET3|RBL20_ARATH(Rhomboid-like protein 20 OS=Arabidopsis thaliana OX=3702 GN=RBL20 PE=2 SV=1)
gene-NCGR_LOCUS19986	CAD6229422.1		ENOG411073B(S:Function unknown)	XP_021313181.1(F-box protein At2g26850 isoform X1 [Sorghum bicolor] >KXG33576.1 hypothetical protein SORBI_3003G329000 [Sorghum bicolor])	sp|Q6NLB1|FB118_ARATH(F-box protein At2g26850 OS=Arabidopsis thaliana OX=3702 GN=At2g26850 PE=2 SV=1)
gene-NCGR_LOCUS19981	CAD6229412.1	TGA	ENOG410YSUA(K:Transcription)	XP_002458658.1(transcription factor TGAL1 [Sorghum bicolor] >EES03778.1 hypothetical protein SORBI_3003G329500 [Sorghum bicolor] >EES01626.2 hypothetical protein SORBI_3003G329500 [Sorghum bicolor])	sp|Q6IVC2|TGAL1_ORYSJ(Transcription factor TGAL1 OS=Oryza sativa subsp. japonica OX=39947 GN=TGAL1 PE=1 SV=2)
gene-NCGR_LOCUS19980	CAD6229410.1	CPK	ENOG410XRMJ(T:Signal transduction mechanisms)	XP_008674922.1(calcium-dependent protein kinase 2 [Zea mays] >ONM37113.1 Calcium-dependent protein kinase 17 [Zea mays] >ONM37116.1 Calcium-dependent protein kinase 17 [Zea mays] >ONM37117.1 Calcium-dependent protein kinase 17 [Zea mays])	sp|Q5VQQ5|CDPK2_ORYSJ(Calcium-dependent protein kinase 2 OS=Oryza sativa subsp. japonica OX=39947 GN=CPK2 PE=2 SV=1)
gene-NCGR_LOCUS19983	CAD6229416.1		COG4886(S:Function unknown)	XP_002458657.1(disease resistance protein RGA2 [Sorghum bicolor] >EES03777.1 hypothetical protein SORBI_3003G329300 [Sorghum bicolor])	sp|Q7XA40|RGA3_SOLBU(Putative disease resistance protein RGA3 OS=Solanum bulbocastanum OX=147425 GN=RGA3 PE=2 SV=2)
gene-NCGR_LOCUS19982	CAD6229414.1	DPYS, dht, hydA	COG0044(F:Nucleotide transport and metabolism)	XP_002456505.1(dihydropyrimidinase [Sorghum bicolor] >XP_021312862.1 dihydropyrimidinase [Sorghum bicolor] >XP_021312863.1 dihydropyrimidinase [Sorghum bicolor] >EES01625.1 hypothetical protein SORBI_3003G329400 [Sorghum bicolor] >OQU87726.1 hypothetical protein SORBI_3003G329400 [Sorghum bicolor])	sp|Q9FMP3|DPYS_ARATH(Dihydropyrimidinase OS=Arabidopsis thaliana OX=3702 GN=PYD2 PE=1 SV=1)
gene-NCGR_LOCUS62822	CAD6338724.1	PPIL4	COG0652(O:Posttranslational modification, protein turnover, chaperones)	XP_002437428.1(peptidyl-prolyl cis-trans isomerase CYP59 [Sorghum bicolor] >EER88795.1 hypothetical protein SORBI_3010G224300 [Sorghum bicolor])	sp|Q6Q151|CYP59_ARATH(Peptidyl-prolyl cis-trans isomerase CYP59 OS=Arabidopsis thaliana OX=3702 GN=CYP59 PE=1 SV=1)
gene-NCGR_LOCUS2681	CAD6204688.1	CESA	COG1215(M:Cell wall/membrane/envelope biogenesis); COG5053(J:Translation, ribosomal structure and biogenesis)	NP_001105672.1(cellulose synthase10 [Zea mays] >AAR23310.1 cellulose synthase catalytic subunit 10 [Zea mays])	sp|Q9AV71|CESA7_ORYSJ(Cellulose synthase A catalytic subunit 7 [UDP-forming] OS=Oryza sativa subsp. japonica OX=39947 GN=CESA7 PE=2 SV=1)
gene-NCGR_LOCUS2680	CAD6204687.1	SLC15A3_4, PHT	COG3104(E:Amino acid transport and metabolism)	XP_021318273.1(protein NRT1/ PTR FAMILY 8.3 [Sorghum bicolor] >EER91818.2 hypothetical protein SORBI_3001G276800 [Sorghum bicolor])	sp|P46032|PTR2_ARATH(Protein NRT1/ PTR FAMILY 8.3 OS=Arabidopsis thaliana OX=3702 GN=NPF8.3 PE=1 SV=1)
gene-NCGR_LOCUS2683	CAD6204690.1		ENOG41116DT(S:Function unknown); ENOG410XS4D(S:Function unknown); ENOG410ZKGP(S:Function unknown)	AAK52561.1(Putative retroelement pol polyprotein [Oryza sativa Japonica Group] >ABF96427.1 retrotransposon protein, putative, Ty1-copia subclass [Oryza sativa Japonica Group])	sp|P10978|POLX_TOBAC(Retrovirus-related Pol polyprotein from transposon TNT 1-94 OS=Nicotiana tabacum OX=4097 PE=2 SV=1)
gene-NCGR_LOCUS2682	CAD6204689.1		ENOG411075S(S:Function unknown); COG0308(E:Amino acid transport and metabolism); ENOG410ZSSE(S:Function unknown); ENOG41106BR(S:Function unknown)	KXG35793.1(hypothetical protein SORBI_3002G229200 [Sorghum bicolor])	None
gene-NCGR_LOCUS2685	CAD6204692.1	SLC15A3_4, PHT	COG3104(E:Amino acid transport and metabolism)	XP_002464819.2(protein NRT1/ PTR FAMILY 8.5 [Sorghum bicolor] >XP_021307115.1 protein NRT1/ PTR FAMILY 8.5 [Sorghum bicolor] >KXG38764.1 hypothetical protein SORBI_3001G276300 [Sorghum bicolor] >OQU92022.1 hypothetical protein SORBI_3001G276300 [Sorghum bicolor] >OQU92023.1 hypothetical protein SORBI_3001G276300 [Sorghum bicolor])	sp|P46032|PTR2_ARATH(Protein NRT1/ PTR FAMILY 8.3 OS=Arabidopsis thaliana OX=3702 GN=NPF8.3 PE=1 SV=1)
gene-NCGR_LOCUS2684	CAD6204691.1	PMPCA, MAS2	COG0612(O:Posttranslational modification, protein turnover, chaperones)	XP_002457199.1(mitochondrial-processing peptidase subunit alpha [Sorghum bicolor] >KXG31644.2 hypothetical protein SORBI_3003G034900 [Sorghum bicolor])	sp|P29677|MPPA_SOLTU(Mitochondrial-processing peptidase subunit alpha OS=Solanum tuberosum OX=4113 GN=MPP PE=1 SV=1)
gene-NCGR_LOCUS2687	CAD6204694.1	SLC15A3_4, PHT	COG3104(E:Amino acid transport and metabolism)	XP_002464816.1(protein NRT1/ PTR FAMILY 8.3 isoform X2 [Sorghum bicolor] >XP_021307653.1 protein NRT1/ PTR FAMILY 8.3 isoform X2 [Sorghum bicolor] >EER91814.1 hypothetical protein SORBI_3001G276100 [Sorghum bicolor])	sp|P46032|PTR2_ARATH(Protein NRT1/ PTR FAMILY 8.3 OS=Arabidopsis thaliana OX=3702 GN=NPF8.3 PE=1 SV=1)
gene-NCGR_LOCUS2686	CAD6204693.1		ENOG41126IZ(S:Function unknown)	XP_002464817.1(uncharacterized protein LOC8083633 isoform X1 [Sorghum bicolor] >EER91815.1 hypothetical protein SORBI_3001G276200 [Sorghum bicolor])	None
gene-NCGR_LOCUS2689	CAD6204696.1		ENOG410YJ3N(S:Function unknown)	KXG38990.2(hypothetical protein SORBI_3001G271700 [Sorghum bicolor])	None
gene-NCGR_LOCUS2688	CAD6204695.1	SLC15A3_4, PHT	COG3104(E:Amino acid transport and metabolism)	OEL30831.1(Protein NRT1/ PTR FAMILY 8.3 [Dichanthelium oligosanthes])	sp|Q93Z20|PTR17_ARATH(Protein NRT1/ PTR FAMILY 8.5 OS=Arabidopsis thaliana OX=3702 GN=NPF8.5 PE=2 SV=1)
gene-NCGR_LOCUS51659	CAD6268354.1			XP_008674456.1(uncharacterized protein LOC100275973 [Zea mays])	None
gene-NCGR_LOCUS18641	CAD6226998.1		ENOG411061I(S:Function unknown); ENOG41105FZ(S:Function unknown); ENOG41115W1(S:Function unknown)	XP_025819994.1(uncharacterized protein LOC112896280 [Panicum hallii] >PAN33972.1 hypothetical protein PAHAL_6G061400 [Panicum hallii])	None
gene-NCGR_LOCUS12133	CAD6218214.1	nadC, QPRT	COG0157(H:Coenzyme transport and metabolism)	NP_001169087.1(uncharacterized LOC100382929 [Zea mays] >XP_008668368.1 uncharacterized LOC100382929 isoform X1 [Zea mays] >XP_008668369.1 uncharacterized LOC100382929 isoform X1 [Zea mays] >XP_020403457.1 uncharacterized LOC100382929 isoform X1 [Zea mays] >ACN31615.1 unknown [Zea mays])	sp|Q0IZS0|NADC_ORYSJ(Nicotinate-nucleotide pyrophosphorylase [carboxylating], chloroplastic OS=Oryza sativa subsp. japonica OX=39947 GN=Os09g0553600 PE=2 SV=1)
gene-NCGR_LOCUS51658	CAD6268353.1		ENOG410Z114(S:Function unknown)	XP_021314402.1(uncharacterized protein LOC8078904 isoform X2 [Sorghum bicolor])	None
gene-NCGR_LOCUS1349	CAD6203136.1		ENOG4112CW3(S:Function unknown)	XP_002465456.1(uncharacterized protein LOC8084909 isoform X2 [Sorghum bicolor] >XP_021306877.1 uncharacterized protein LOC8084909 isoform X3 [Sorghum bicolor] >EER92454.1 hypothetical protein SORBI_3001G416300 [Sorghum bicolor])	None
gene-NCGR_LOCUS1348	CAD6203135.1		ENOG410ZR4R(S:Function unknown)	XP_021307552.1(uncharacterized protein LOC8084910 [Sorghum bicolor] >OQU92806.1 hypothetical protein SORBI_3001G416500 [Sorghum bicolor])	sp|Q9SFZ3|BH110_ARATH(Transcription factor bHLH110 OS=Arabidopsis thaliana OX=3702 GN=BHLH110 PE=2 SV=2)
gene-NCGR_LOCUS1341	CAD6203128.1		COG0724(S:Function unknown); ENOG410YPJ0(S:Function unknown)	XP_025794406.1(organelle RRM domain-containing protein 2, mitochondrial isoform X1 [Panicum hallii] >PAN50306.1 hypothetical protein PAHAL_9G511600 [Panicum hallii])	sp|Q9FIU6|ORRM2_ARATH(Organelle RRM domain-containing protein 2, mitochondrial OS=Arabidopsis thaliana OX=3702 GN=ORRM2 PE=1 SV=1)
gene-NCGR_LOCUS1340	CAD6203127.1		ENOG411050X(S:Function unknown)	XP_002468083.2(uncharacterized protein LOC8084917 isoform X1 [Sorghum bicolor])	None
gene-NCGR_LOCUS1343	CAD6203130.1	ATPF0B, atpF	ENOG4112003(U:Intracellular trafficking, secretion, and vesicular transport)	XP_004984757.1(ATP synthase subunit b', chloroplastic [Setaria italica] >RCV45391.1 hypothetical protein SETIT_9G450200v2 [Setaria italica] >TKV96815.1 hypothetical protein SEVIR_9G454101v2 [Setaria viridis])	sp|P31853|ATPX_SPIOL(ATP synthase subunit b', chloroplastic OS=Spinacia oleracea OX=3562 GN=ATPG PE=1 SV=2)
gene-NCGR_LOCUS1342	CAD6203129.1	TSR2	ENOG41123VE(S:Function unknown)	XP_002468082.2(pre-rRNA-processing protein TSR2 [Sorghum bicolor])	None
gene-NCGR_LOCUS1345	CAD6203132.1	H2A	COG5262(B:Chromatin structure and dynamics)	XP_002465460.1(histone H2A [Sorghum bicolor] >EER92458.1 hypothetical protein SORBI_3001G416900 [Sorghum bicolor])	sp|P40280|H2A_MAIZE(Histone H2A OS=Zea mays OX=4577 PE=2 SV=1)
gene-NCGR_LOCUS1344	CAD6203131.1	H2B	ENOG4111NV5(B:Chromatin structure and dynamics)	XP_002468081.1(histone H2B.1 [Sorghum bicolor] >EER95079.1 hypothetical protein SORBI_3001G417000 [Sorghum bicolor] >OQU92807.1 hypothetical protein SORBI_3001G417000 [Sorghum bicolor] >OQU92808.1 hypothetical protein SORBI_3001G417000 [Sorghum bicolor])	sp|A2XF66|H2B1_ORYSI(Histone H2B.1 OS=Oryza sativa subsp. indica OX=39946 GN=OsI_010709 PE=3 SV=1)
gene-NCGR_LOCUS1347	CAD6203134.1	argJ	COG1364(E:Amino acid transport and metabolism)	XP_002465458.1(arginine biosynthesis bifunctional protein ArgJ, chloroplastic [Sorghum bicolor] >C5WPC2.1 RecName: Full=Arginine biosynthesis bifunctional protein ArgJ, chloroplastic; Includes: RecName: Full=Glutamate N-acetyltransferase; Short=GAT; AltName: Full=Ornithine acetyltransferase; Short=OATase; AltName: Full=Ornithine transacetylase; Includes: RecName: Full=Amino-acid acetyltransferase…	sp|C5WPC2|ARGJ_SORBI(Arginine biosynthesis bifunctional protein ArgJ, chloroplastic OS=Sorghum bicolor OX=4558 GN=Sb01g039230 PE=3 SV=1)
gene-NCGR_LOCUS1346	CAD6203133.1	H2A	COG5262(B:Chromatin structure and dynamics)	XP_002465460.1(histone H2A [Sorghum bicolor] >EER92458.1 hypothetical protein SORBI_3001G416900 [Sorghum bicolor])	sp|P40280|H2A_MAIZE(Histone H2A OS=Zea mays OX=4577 PE=2 SV=1)
gene-NCGR_LOCUS51657	CAD6268352.1			KXG23005.1(hypothetical protein SORBI_3008G043400 [Sorghum bicolor])	None
gene-NCGR_LOCUS51656	CAD6268351.1		ENOG410YGTR(S:Function unknown)	XP_002442844.1(NDR1/HIN1-like protein 1 [Sorghum bicolor] >EES16682.1 hypothetical protein SORBI_3008G043500 [Sorghum bicolor])	sp|Q9SRN0|NHL1_ARATH(NDR1/HIN1-like protein 1 OS=Arabidopsis thaliana OX=3702 GN=NHL1 PE=2 SV=1)
gene-NCGR_LOCUS16778	CAD6224494.1	RPM1, RPS3	COG4886(S:Function unknown)	PUZ71198.1(hypothetical protein GQ55_2G295200 [Panicum hallii var. hallii])	sp|Q39214|RPM1_ARATH(Disease resistance protein RPM1 OS=Arabidopsis thaliana OX=3702 GN=RPM1 PE=1 SV=1)
gene-NCGR_LOCUS4278	CAD6206590.1		ENOG410YJNN(S:Function unknown)	XP_002466490.1(uncharacterized protein LOC8085968 [Sorghum bicolor] >EER93488.1 hypothetical protein SORBI_3001G096800 [Sorghum bicolor])	None
gene-NCGR_LOCUS4279	CAD6206592.1		ENOG411155M(S:Function unknown)	XP_002463906.2(uncharacterized protein LOC8060499 [Sorghum bicolor] >KXG37598.1 hypothetical protein SORBI_3001G096700 [Sorghum bicolor])	None
gene-NCGR_LOCUS4276	CAD6206586.1		ENOG410YAAP(S:Function unknown)	XP_002466492.1(protein JINGUBANG [Sorghum bicolor] >EER93490.1 hypothetical protein SORBI_3001G097000 [Sorghum bicolor])	sp|O48716|JGB_ARATH(Protein JINGUBANG OS=Arabidopsis thaliana OX=3702 GN=JGB PE=1 SV=1)
gene-NCGR_LOCUS4277	CAD6206588.1		ENOG410YF5P(S:Function unknown)	XP_002466491.1(BTB/POZ domain-containing protein At5g66560 [Sorghum bicolor])	sp|Q94A73|Y5656_ARATH(BTB/POZ domain-containing protein At5g66560 OS=Arabidopsis thaliana OX=3702 GN=At5g66560 PE=2 SV=2)
gene-NCGR_LOCUS4274	CAD6206582.1	SMG1	COG5032(B:Chromatin structure and dynamics); COG5032(D:Cell cycle control, cell division, chromosome partitioning); COG5032(L:Replication, recombination and repair); COG5032(T:Signal transduction mechanisms); COG5032(U:Intracellular trafficking, secretion, and vesicular transport)	XP_002466494.2(serine/threonine-protein kinase SMG1 [Sorghum bicolor] >XP_021302976.1 serine/threonine-protein kinase SMG1 [Sorghum bicolor] >XP_021302979.1 serine/threonine-protein kinase SMG1 [Sorghum bicolor] >XP_021302982.1 serine/threonine-protein kinase SMG1 [Sorghum bicolor] >KXG37601.1 hypothetical protein SORBI_3001G097200 [Sorghum bicolor] >KXG37602.1 hypothetical protein SORBI_3001G097…	sp|Q96Q15|SMG1_HUMAN(Serine/threonine-protein kinase SMG1 OS=Homo sapiens OX=9606 GN=SMG1 PE=1 SV=3)
gene-NCGR_LOCUS4275	CAD6206584.1	glyA, SHMT	COG0112(E:Amino acid transport and metabolism)	XP_021321761.1(serine hydroxymethyltransferase, mitochondrial [Sorghum bicolor] >OQU91027.1 hypothetical protein SORBI_3001G097100 [Sorghum bicolor] >OQU91028.1 hypothetical protein SORBI_3001G097100 [Sorghum bicolor])	sp|P50433|GLYM_SOLTU(Serine hydroxymethyltransferase, mitochondrial OS=Solanum tuberosum OX=4113 PE=2 SV=1)
gene-NCGR_LOCUS4272	CAD6206578.1		ENOG4110WF1(S:Function unknown)	CBB36480.1(Oryza sativa unknown protein AAP03423 [Saccharum hybrid cultivar R570])	None
gene-NCGR_LOCUS4273	CAD6206580.1	WRAP53, TCAB1	ENOG410XS4K(S:Function unknown); COG5032(B:Chromatin structure and dynamics); COG5032(D:Cell cycle control, cell division, chromosome partitioning); COG5032(L:Replication, recombination and repair); COG5032(T:Signal transduction mechanisms); COG5032(U:Intracellular trafficking, secretion, and vesicular transport)	XP_021306570.1(telomerase Cajal body protein 1 [Sorghum bicolor] >KXG37604.1 hypothetical protein SORBI_3001G097400 [Sorghum bicolor])	sp|Q60525|TCAB1_MESAU(Telomerase Cajal body protein 1 OS=Mesocricetus auratus OX=10036 GN=Wrap53 PE=2 SV=1)
gene-NCGR_LOCUS4270	CAD6206574.1	None	None	None	None
gene-NCGR_LOCUS4271	CAD6206576.1	ADH1	COG1062(C:Energy production and conversion)	CBB36460.1(ADH1 [Saccharum hybrid cultivar R570])	sp|P00333|ADH1_MAIZE(Alcohol dehydrogenase 1 OS=Zea mays OX=4577 GN=ADH1 PE=2 SV=1)
gene-NCGR_LOCUS10850	CAD6216671.1	SHPRH	COG0553(L:Replication, recombination and repair)	XP_021309523.1(E3 ubiquitin-protein ligase SHPRH isoform X1 [Sorghum bicolor] >KXG36949.1 hypothetical protein SORBI_3002G418600 [Sorghum bicolor])	sp|Q7TPQ3|SHPRH_MOUSE(E3 ubiquitin-protein ligase SHPRH OS=Mus musculus OX=10090 GN=Shprh PE=1 SV=1)
gene-NCGR_LOCUS10851	CAD6216672.1		ENOG4110522(K:Transcription)	XP_002463396.1(WRKY transcription factor 22 [Sorghum bicolor] >EER99917.1 hypothetical protein SORBI_3002G418500 [Sorghum bicolor])	sp|Q9SKD9|WRK46_ARATH(Probable WRKY transcription factor 46 OS=Arabidopsis thaliana OX=3702 GN=WRKY46 PE=1 SV=1)
gene-NCGR_LOCUS10852	CAD6216673.1		ENOG410ZGZ9(O:Posttranslational modification, protein turnover, chaperones)	ONM26212.1(hypothetical protein ZEAMMB73_Zm00001d007174 [Zea mays])	sp|P48505|UCR11_SOLTU(Ubiquinol-cytochrome c reductase complex 6.7 kDa protein OS=Solanum tuberosum OX=4113 PE=1 SV=2)
gene-NCGR_LOCUS10853	CAD6216674.1		ENOG41105IF(U:Intracellular trafficking, secretion, and vesicular transport)	XP_002463394.1(vacuolar-sorting receptor 1 [Sorghum bicolor] >EER99915.1 hypothetical protein SORBI_3002G418300 [Sorghum bicolor])	sp|O22925|VSR2_ARATH(Vacuolar-sorting receptor 2 OS=Arabidopsis thaliana OX=3702 GN=VSR2 PE=2 SV=1)
gene-NCGR_LOCUS10854	CAD6216675.1		ENOG4110522(K:Transcription)	XP_002463396.1(WRKY transcription factor 22 [Sorghum bicolor] >EER99917.1 hypothetical protein SORBI_3002G418500 [Sorghum bicolor])	sp|Q9SKD9|WRK46_ARATH(Probable WRKY transcription factor 46 OS=Arabidopsis thaliana OX=3702 GN=WRKY46 PE=1 SV=1)
gene-NCGR_LOCUS10855	CAD6216676.1		ENOG410ZGZ9(O:Posttranslational modification, protein turnover, chaperones)	ONM26212.1(hypothetical protein ZEAMMB73_Zm00001d007174 [Zea mays])	sp|P48505|UCR11_SOLTU(Ubiquinol-cytochrome c reductase complex 6.7 kDa protein OS=Solanum tuberosum OX=4113 PE=1 SV=2)
gene-NCGR_LOCUS10856	CAD6216677.1		ENOG41105IF(U:Intracellular trafficking, secretion, and vesicular transport)	NP_001169232.1(uncharacterized protein LOC100383090 precursor [Zea mays] >ACN32039.1 unknown [Zea mays] >ACN34630.1 unknown [Zea mays] >ONM60620.1 Vacuolar-sorting receptor 1 [Zea mays])	sp|O22925|VSR2_ARATH(Vacuolar-sorting receptor 2 OS=Arabidopsis thaliana OX=3702 GN=VSR2 PE=2 SV=1)
gene-NCGR_LOCUS10857	CAD6216678.1		ENOG410Z235(K:Transcription)	XP_021308969.1(B3 domain-containing protein Os07g0679700 [Sorghum bicolor] >EER99914.1 hypothetical protein SORBI_3002G418200 [Sorghum bicolor] >KXG36948.1 hypothetical protein SORBI_3002G418200 [Sorghum bicolor])	sp|Q6Z3U3|Y7797_ORYSJ(B3 domain-containing protein Os07g0679700 OS=Oryza sativa subsp. japonica OX=39947 GN=Os07g0679700 PE=2 SV=1)
gene-NCGR_LOCUS10858	CAD6216679.1		ENOG410YGG3(K:Transcription)	XP_002463392.1(transcription factor RF2b [Sorghum bicolor] >EER99913.1 hypothetical protein SORBI_3002G418100 [Sorghum bicolor])	sp|Q6S4P4|RF2B_ORYSJ(Transcription factor RF2b OS=Oryza sativa subsp. japonica OX=39947 GN=RF2b PE=1 SV=2)
gene-NCGR_LOCUS10859	CAD6216680.1		COG1643(L:Replication, recombination and repair)	XP_008653469.1(uncharacterized protein LOC103633562 [Zea mays] >ONM60635.1 F-box domain containing protein-like [Zea mays])	None
gene-NCGR_LOCUS42158	CAD6258690.1	efp	COG0231(J:Translation, ribosomal structure and biogenesis)	XP_025827913.1(uncharacterized protein LOC112902932 isoform X2 [Panicum hallii] >PAN41007.1 hypothetical protein PAHAL_8G008900 [Panicum hallii])	sp|Q54760|EFP_SYNE7(Elongation factor P OS=Synechococcus elongatus (strain PCC 7942) OX=1140 GN=efp PE=3 SV=1)
gene-NCGR_LOCUS42159	CAD6258691.1	E5.5.1.6	ENOG41105IF(U:Intracellular trafficking, secretion, and vesicular transport)	XP_002450144.1(vacuolar-sorting receptor 1 [Sorghum bicolor] >EES09132.1 hypothetical protein SORBI_3005G013300 [Sorghum bicolor])	sp|P93026|VSR1_ARATH(Vacuolar-sorting receptor 1 OS=Arabidopsis thaliana OX=3702 GN=VSR1 PE=1 SV=2)
gene-NCGR_LOCUS42152	CAD6258684.1		ENOG41107M2(S:Function unknown); ENOG41121N2(O:Posttranslational modification, protein turnover, chaperones)	TKV99032.1(hypothetical protein SEVIR_8G013100v2 [Setaria viridis])	sp|Q69U49|RMR2_ORYSJ(Receptor homology region, transmembrane domain- and RING domain-containing protein 2 OS=Oryza sativa subsp. japonica OX=39947 GN=RMR1 PE=2 SV=2)
gene-NCGR_LOCUS42153	CAD6258685.1		ENOG410Z5DF(O:Posttranslational modification, protein turnover, chaperones); ENOG41121N2(O:Posttranslational modification, protein turnover, chaperones)	XP_002450137.1(E3 ubiquitin-protein ligase Os03g0188200 [Sorghum bicolor] >EES09125.1 hypothetical protein SORBI_3005G012100 [Sorghum bicolor])	sp|Q7X843|ATL48_ARATH(RING-H2 finger protein ATL48 OS=Arabidopsis thaliana OX=3702 GN=ATL48 PE=1 SV=2)
gene-NCGR_LOCUS42150	CAD6258682.1	PRKAA, AMPK	COG0515(T:Signal transduction mechanisms)	XP_002450136.1(CBL-interacting protein kinase 15 [Sorghum bicolor] >ACQ83502.1 CBL-interacting protein kinase 30 [Sorghum bicolor] >EES09124.1 hypothetical protein SORBI_3005G012000 [Sorghum bicolor])	sp|Q2QYM3|CIPKE_ORYSJ(CBL-interacting protein kinase 14 OS=Oryza sativa subsp. japonica OX=39947 GN=CIPK14 PE=2 SV=1)
gene-NCGR_LOCUS42151	CAD6258683.1		ENOG41107M2(S:Function unknown); ENOG41121N2(O:Posttranslational modification, protein turnover, chaperones)	TKV99032.1(hypothetical protein SEVIR_8G013100v2 [Setaria viridis])	sp|Q9LM69|ATL80_ARATH(RING-H2 finger protein ATL80 OS=Arabidopsis thaliana OX=3702 GN=ATL80 PE=2 SV=1)
gene-NCGR_LOCUS42156	CAD6258688.1		COG5260(L:Replication, recombination and repair)	XP_002450139.1(uncharacterized protein LOC8067612 isoform X1 [Sorghum bicolor] >EES09127.1 hypothetical protein SORBI_3005G012400 [Sorghum bicolor])	None
gene-NCGR_LOCUS42157	CAD6258689.1		ENOG41107HH(S:Function unknown); ENOG41108AR(S:Function unknown); ENOG41105XD(S:Function unknown); ENOG41104GM(S:Function unknown)	XP_002450142.1(uncharacterized protein LOC8080009 [Sorghum bicolor] >EES09130.1 hypothetical protein SORBI_3005G012800 [Sorghum bicolor] >KXG27611.1 hypothetical protein SORBI_3005G012800 [Sorghum bicolor])	None
gene-NCGR_LOCUS42154	CAD6258686.1		ENOG41107M2(S:Function unknown); ENOG41121N2(O:Posttranslational modification, protein turnover, chaperones)	XP_008680687.1(probable E3 ubiquitin-protein ligase ATL44 [Zea mays] >AQK57010.1 Putative RING zinc finger domain superfamily protein [Zea mays])	sp|Q9LS99|ATL77_ARATH(RING-H2 finger protein ATL77 OS=Arabidopsis thaliana OX=3702 GN=ATL77 PE=2 SV=1)
gene-NCGR_LOCUS42155	CAD6258687.1	WNK, PRKWNK	ENOG410XQWZ(T:Signal transduction mechanisms)	XP_002450138.1(probable serine/threonine-protein kinase WNK8 isoform X1 [Sorghum bicolor] >EES09126.1 hypothetical protein SORBI_3005G012200 [Sorghum bicolor] >OQU82715.1 hypothetical protein SORBI_3005G012200 [Sorghum bicolor] >OQU82718.1 hypothetical protein SORBI_3005G012200 [Sorghum bicolor])	sp|Q2RBE3|WNK7_ORYSJ(Probable serine/threonine-protein kinase WNK7 OS=Oryza sativa subsp. japonica OX=39947 GN=WNK7 PE=2 SV=2)
gene-NCGR_LOCUS6698	CAD6210641.1	RHM	COG1088(M:Cell wall/membrane/envelope biogenesis)	NP_001151455.1(RHM1 [Zea mays] >ACG42927.1 RHM1 [Zea mays] >ACN32027.1 unknown [Zea mays] >AQL07624.1 Trifunctional UDP-glucose 46-dehydratase/UDP-4-keto-6-deoxy-D-glucose 35-epimerase/UDP-4-keto-L-rhamnose-reductase RHM2 [Zea mays] >AQL07625.1 Trifunctional UDP-glucose 46-dehydratase/UDP-4-keto-6-deoxy-D-glucose 35-epimerase/UDP-4-keto-L-rhamnose-reductase RHM2 [Zea mays] >AQL07626.1 Trifunction…	sp|Q9SYM5|RHM1_ARATH(Trifunctional UDP-glucose 4,6-dehydratase/UDP-4-keto-6-deoxy-D-glucose 3,5-epimerase/UDP-4-keto-L-rhamnose-reductase RHM1 OS=Arabidopsis thaliana OX=3702 GN=RHM1 PE=1 SV=1)
gene-NCGR_LOCUS6699	CAD6210642.1	RHM	COG1088(M:Cell wall/membrane/envelope biogenesis)	XP_002468088.1(trifunctional UDP-glucose 4,6-dehydratase/UDP-4-keto-6-deoxy-D-glucose 3,5-epimerase/UDP-4-keto-L-rhamnose-reductase RHM1 [Sorghum bicolor] >XP_021306464.1 trifunctional UDP-glucose 4,6-dehydratase/UDP-4-keto-6-deoxy-D-glucose 3,5-epimerase/UDP-4-keto-L-rhamnose-reductase RHM1 [Sorghum bicolor] >EER95086.1 hypothetical protein SORBI_3001G418000 [Sorghum bicolor] >KXG39669.1 hypothe…	sp|Q9SYM5|RHM1_ARATH(Trifunctional UDP-glucose 4,6-dehydratase/UDP-4-keto-6-deoxy-D-glucose 3,5-epimerase/UDP-4-keto-L-rhamnose-reductase RHM1 OS=Arabidopsis thaliana OX=3702 GN=RHM1 PE=1 SV=1)
gene-NCGR_LOCUS6696	CAD6210639.1		ENOG410YD44(S:Function unknown)	XP_002465466.1(cysteine-rich repeat secretory protein 55 [Sorghum bicolor] >EER92464.1 hypothetical protein SORBI_3001G418200 [Sorghum bicolor])	sp|Q9LV60|CRR55_ARATH(Cysteine-rich repeat secretory protein 55 OS=Arabidopsis thaliana OX=3702 GN=CRRSP55 PE=2 SV=1)
gene-NCGR_LOCUS6697	CAD6210640.1	UXS1, uxs	COG0451(M:Cell wall/membrane/envelope biogenesis)	XP_021317672.1(UDP-glucuronic acid decarboxylase 6 [Sorghum bicolor] >KXG39670.1 hypothetical protein SORBI_3001G418100 [Sorghum bicolor] >KXG39671.1 hypothetical protein SORBI_3001G418100 [Sorghum bicolor])	sp|Q9SN95|UXS5_ARATH(UDP-glucuronic acid decarboxylase 5 OS=Arabidopsis thaliana OX=3702 GN=UXS5 PE=2 SV=1)
gene-NCGR_LOCUS6694	CAD6210637.1		ENOG410YD44(S:Function unknown)	XP_002465466.1(cysteine-rich repeat secretory protein 55 [Sorghum bicolor] >EER92464.1 hypothetical protein SORBI_3001G418200 [Sorghum bicolor])	sp|Q9LV60|CRR55_ARATH(Cysteine-rich repeat secretory protein 55 OS=Arabidopsis thaliana OX=3702 GN=CRRSP55 PE=2 SV=1)
gene-NCGR_LOCUS6695	CAD6210638.1		COG0666(S:Function unknown)	OQU92813.1(hypothetical protein SORBI_3001G418400, partial [Sorghum bicolor])	None
gene-NCGR_LOCUS6692	CAD6210635.1		ENOG4111XKQ(S:Function unknown)	XP_002465467.1(uncharacterized protein LOC8081493 [Sorghum bicolor] >EER92465.1 hypothetical protein SORBI_3001G418500 [Sorghum bicolor])	None
gene-NCGR_LOCUS6693	CAD6210636.1		COG0666(S:Function unknown)	ACG27901.1(hypothetical protein [Zea mays])	None
gene-NCGR_LOCUS6690	CAD6210633.1		ENOG4110EQU(S:Function unknown)	NP_001147774.1(uncharacterized LOC100281384 [Zea mays] >XP_008674617.1 uncharacterized protein LOC100281384 isoform X1 [Zea mays] >ACG28684.1 SLT1 protein [Zea mays] >ACL54283.1 unknown [Zea mays] >ONL96627.1 HSP20-like chaperones superfamily protein [Zea mays])	None
gene-NCGR_LOCUS6691	CAD6210634.1	HSPA1s	COG0443(O:Posttranslational modification, protein turnover, chaperones)	PUZ41668.1(hypothetical protein GQ55_9G522800 [Panicum hallii var. hallii])	sp|P09189|HSP7C_PETHY(Heat shock cognate 70 kDa protein OS=Petunia hybrida OX=4102 GN=HSP70 PE=2 SV=1)
gene-NCGR_LOCUS30108	CAD6245823.1		ENOG410Y8SA(S:Function unknown)	PWZ04336.1(hypothetical protein Zm00014a_025905 [Zea mays])	None
gene-NCGR_LOCUS30109	CAD6245824.1		ENOG410YC6W(S:Function unknown)	XP_002444707.1(uncharacterized protein LOC8060959 [Sorghum bicolor] >EES14202.1 hypothetical protein SORBI_3007G195600 [Sorghum bicolor])	None
gene-NCGR_LOCUS30104	CAD6245819.1	RBL1	ENOG410XQF7(K:Transcription)	XP_021319937.1(retinoblastoma-related protein 3 isoform X3 [Sorghum bicolor])	sp|Q3LXA7|RBR3_MAIZE(Retinoblastoma-related protein 3 OS=Zea mays OX=4577 GN=RBR3 PE=2 SV=1)
gene-NCGR_LOCUS30105	CAD6245820.1		ENOG4111H2B(S:Function unknown)	XP_022683186.1(uncharacterized protein LOC101779118 [Setaria italica] >RCV32063.1 hypothetical protein SETIT_6G228200v2 [Setaria italica] >RCV32064.1 hypothetical protein SETIT_6G228200v2 [Setaria italica])	None
gene-NCGR_LOCUS30106	CAD6245821.1		ENOG4111H2B(S:Function unknown)	XP_002445785.1(uncharacterized protein LOC8060925 [Sorghum bicolor] >EES15280.1 hypothetical protein SORBI_3007G187800 [Sorghum bicolor])	None
gene-NCGR_LOCUS30107	CAD6245822.1	TMEM165, GDT1	COG2119(S:Function unknown)	XP_002444709.1(GDT1-like protein 4 [Sorghum bicolor] >EES14204.1 hypothetical protein SORBI_3007G195800 [Sorghum bicolor])	sp|A2YXC7|GDT14_ORYSI(GDT1-like protein 4 OS=Oryza sativa subsp. indica OX=39946 GN=OsI_29993 PE=3 SV=1)
gene-NCGR_LOCUS30100	CAD6245814.1		ENOG410Y9QY(S:Function unknown)	XP_002445782.1(uncharacterized protein LOC8060919 isoform X1 [Sorghum bicolor] >OQU80800.1 hypothetical protein SORBI_3007G187200 [Sorghum bicolor])	sp|O82239|RFI2_ARATH(E3 ubiquitin-protein ligase RFI2 OS=Arabidopsis thaliana OX=3702 GN=RFI2 PE=1 SV=2)
gene-NCGR_LOCUS30101	CAD6245816.1		ENOG41105D3(S:Function unknown); ENOG411068W(S:Function unknown)	PWZ55277.1(hypothetical protein Zm00014a_031751 [Zea mays])	None
gene-NCGR_LOCUS30102	CAD6245817.1	ZDHHC9_14_18	COG5273(S:Function unknown)	XP_002444667.1(probable protein S-acyltransferase 7 [Sorghum bicolor] >EES14162.1 hypothetical protein SORBI_3007G187400 [Sorghum bicolor])	sp|Q0WQK2|ZDHC9_ARATH(Probable protein S-acyltransferase 7 OS=Arabidopsis thaliana OX=3702 GN=PAT07 PE=1 SV=1)
gene-NCGR_LOCUS30103	CAD6245818.1	MAD2L2	ENOG410Z7Z7(S:Function unknown)	KXG25494.1(hypothetical protein SORBI_3007G187600 [Sorghum bicolor])	sp|Q9LN01|PPR21_ARATH(Pentatricopeptide repeat-containing protein At1g08070, chloroplastic OS=Arabidopsis thaliana OX=3702 GN=PCMP-H12 PE=2 SV=1)
gene-NCGR_LOCUS14996	CAD6221783.1			XP_021310381.1(uncharacterized protein LOC110433083 isoform X2 [Sorghum bicolor] >KXG34248.1 hypothetical protein SORBI_3002G002900 [Sorghum bicolor])	None
gene-NCGR_LOCUS65014	CAD6340916.1		COG4886(S:Function unknown)	RLM64695.1(plant intracellular Ras-group-related LRR protein 1 [Panicum miliaceum])	sp|Q7XNY1|PIRL1_ORYSJ(Plant intracellular Ras-group-related LRR protein 1 OS=Oryza sativa subsp. japonica OX=39947 GN=IRL1 PE=2 SV=2)
gene-NCGR_LOCUS65015	CAD6340917.1		ENOG410Z977(S:Function unknown)	AGT16824.1(hypothetical protein SHCRBa_028_K12_R_170 [Saccharum hybrid cultivar R570])	None
gene-NCGR_LOCUS65016	CAD6340918.1		ENOG41106VH(S:Function unknown); ENOG410YBFD(S:Function unknown)	XP_021306141.1(proline-rich receptor-like protein kinase PERK8 [Sorghum bicolor] >EER90180.2 hypothetical protein SORBI_3010G220300 [Sorghum bicolor])	sp|Q94CD8|E134_ARATH(Glucan endo-1,3-beta-glucosidase 4 OS=Arabidopsis thaliana OX=3702 GN=At3g13560 PE=2 SV=1)
gene-NCGR_LOCUS65017	CAD6340919.1		COG1011(S:Function unknown)	XP_002438809.1(haloacid dehalogenase-like hydrolase domain-containing protein 3 [Sorghum bicolor] >XP_021304921.1 haloacid dehalogenase-like hydrolase domain-containing protein 3 [Sorghum bicolor] >EER90176.1 hypothetical protein SORBI_3010G220200 [Sorghum bicolor])	sp|Q5E9D6|HDHD3_BOVIN(Haloacid dehalogenase-like hydrolase domain-containing protein 3 OS=Bos taurus OX=9913 GN=HDHD3 PE=2 SV=1)
gene-NCGR_LOCUS65010	CAD6340912.1		ENOG410YV8N(S:Function unknown)	XP_021312181.1(uncharacterized protein LOC110433817 isoform X1 [Sorghum bicolor] >EES03749.2 hypothetical protein SORBI_3003G322700 [Sorghum bicolor])	None
gene-NCGR_LOCUS65011	CAD6340913.1		ENOG410YV8N(S:Function unknown)	XP_021312182.1(uncharacterized protein LOC110433817 isoform X2 [Sorghum bicolor] >KXG33542.1 hypothetical protein SORBI_3003G322700 [Sorghum bicolor])	None
gene-NCGR_LOCUS65012	CAD6340914.1	pel	COG3866(G:Carbohydrate transport and metabolism)	AGT16821.1(pollen allergen-like protein [Saccharum hybrid cultivar R570])	sp|Q9C8G4|PLY4_ARATH(Probable pectate lyase 4 OS=Arabidopsis thaliana OX=3702 GN=At1g30350 PE=2 SV=1)
gene-NCGR_LOCUS65013	CAD6340915.1		ENOG410Z977(S:Function unknown)	AGT16822.1(hypothetical protein SHCRBa_028_K12_R_130 [Saccharum hybrid cultivar R570])	None
gene-NCGR_LOCUS65018	CAD6340920.1		COG5035(D:Cell cycle control, cell division, chromosome partitioning); COG5035(K:Transcription); COG5035(T:Signal transduction mechanisms)	XP_002437416.1(ALA-interacting subunit 3 [Sorghum bicolor] >EER88783.1 hypothetical protein SORBI_3010G220100 [Sorghum bicolor])	sp|Q9SLK2|ALIS3_ARATH(ALA-interacting subunit 3 OS=Arabidopsis thaliana OX=3702 GN=ALIS3 PE=1 SV=1)
gene-NCGR_LOCUS65019	CAD6340921.1	None	None	None	None
gene-NCGR_LOCUS38338	CAD6254737.1		ENOG410YK80(S:Function unknown)	XP_002450301.2(probable F-box protein At2g36090 [Sorghum bicolor] >KXG27770.1 hypothetical protein SORBI_3005G041200 [Sorghum bicolor])	sp|Q9SIH5|FB322_ARATH(Probable F-box protein At2g36090 OS=Arabidopsis thaliana OX=3702 GN=At2g36090 PE=2 SV=1)
gene-NCGR_LOCUS19136	CAD6228336.1		ENOG411085I(S:Function unknown); ENOG41104D1(S:Function unknown); ENOG410Z3VJ(S:Function unknown)	XP_002459039.2(rapid alkalinization factor [Sorghum bicolor] >KXG34061.1 hypothetical protein SORBI_3003G415400 [Sorghum bicolor])	sp|Q945T0|RALF_TOBAC(Rapid alkalinization factor OS=Nicotiana tabacum OX=4097 GN=RALF PE=1 SV=1)
gene-NCGR_LOCUS33453	CAD6249638.1		ENOG4111GSH(S:Function unknown)	PWZ27346.1(Calcium sensing receptor, chloroplastic [Zea mays] >PWZ27347.1 hypothetical protein Zm00014a_035048 [Zea mays])	sp|B6TVL4|CAS_MAIZE(Calcium sensing receptor, chloroplastic OS=Zea mays OX=4577 PE=1 SV=1)
gene-NCGR_LOCUS33452	CAD6249637.1	HD-ZIP	ENOG410Z2UE(K:Transcription)	XP_021314788.1(homeobox-leucine zipper protein HOX16-like isoform X1 [Sorghum bicolor] >KXG30829.1 hypothetical protein SORBI_3004G251300 [Sorghum bicolor])	sp|Q6YWR4|HOX16_ORYSJ(Homeobox-leucine zipper protein HOX16 OS=Oryza sativa subsp. japonica OX=39947 GN=HOX16 PE=2 SV=1)
gene-NCGR_LOCUS33451	CAD6249636.1	MARS, metG	COG0073(J:Translation, ribosomal structure and biogenesis)	XP_002452612.1(probable methionine--tRNA ligase [Sorghum bicolor])	sp|Q9ZTS1|SYM_ORYSJ(Probable methionine--tRNA ligase OS=Oryza sativa subsp. japonica OX=39947 GN=Os06g0508700 PE=2 SV=2)
gene-NCGR_LOCUS33450	CAD6249635.1		ENOG41121N2(O:Posttranslational modification, protein turnover, chaperones)	XP_002454341.1(RING-H2 finger protein ATL8 [Sorghum bicolor] >EES07317.1 hypothetical protein SORBI_3004G251100 [Sorghum bicolor])	sp|Q9FHG8|ATL50_ARATH(Putative RING-H2 finger protein ATL50 OS=Arabidopsis thaliana OX=3702 GN=ATL50 PE=3 SV=1)
gene-NCGR_LOCUS21869	CAD6232127.1		ENOG4111DD5(S:Function unknown)	RLN19020.1(hypothetical protein C2845_PM02G16660 [Panicum miliaceum])	None
gene-NCGR_LOCUS21868	CAD6232125.1		ENOG410YIRT(S:Function unknown)	XP_002455409.1(uncharacterized protein LOC8085829 [Sorghum bicolor] >EES00529.1 hypothetical protein SORBI_3003G121600 [Sorghum bicolor])	None
gene-NCGR_LOCUS33455	CAD6249640.1		ENOG410YA7N(S:Function unknown)	XP_020394269.1(protein trichome birefringence-like 21 [Zea mays])	sp|Q9LFT1|TBL21_ARATH(Protein trichome birefringence-like 21 OS=Arabidopsis thaliana OX=3702 GN=TBL21 PE=3 SV=1)
gene-NCGR_LOCUS33454	CAD6249639.1		ENOG41115PG(S:Function unknown)	AQK74513.1(TRICHOME BIREFRINGENCE-LIKE 20 [Zea mays] >PWZ22422.1 Protein trichome birefringence-like 20 [Zea mays])	sp|Q9M896|TBL20_ARATH(Protein trichome birefringence-like 20 OS=Arabidopsis thaliana OX=3702 GN=TBL20 PE=2 SV=2)
gene-NCGR_LOCUS21865	CAD6232119.1	None	None	None	None
gene-NCGR_LOCUS21864	CAD6232117.1	BCAS2	ENOG41101IB(A:RNA processing and modification)	XP_002455411.1(pre-mRNA-splicing factor SPF27 homolog isoform X1 [Sorghum bicolor] >XP_021313279.1 pre-mRNA-splicing factor SPF27 homolog isoform X1 [Sorghum bicolor] >EES00531.1 hypothetical protein SORBI_3003G122000 [Sorghum bicolor])	sp|Q949S9|SPF27_ARATH(Pre-mRNA-splicing factor SPF27 homolog OS=Arabidopsis thaliana OX=3702 GN=MOS4 PE=1 SV=1)
gene-NCGR_LOCUS21867	CAD6232123.1		ENOG410YSDM(S:Function unknown); ENOG4111CXF(S:Function unknown)	PUZ57349.1(hypothetical protein GQ55_5G423700 [Panicum hallii var. hallii])	sp|Q9FYE2|PKS4_ARATH(Protein PHYTOCHROME KINASE SUBSTRATE 4 OS=Arabidopsis thaliana OX=3702 GN=PKS4 PE=1 SV=1)
gene-NCGR_LOCUS21866	CAD6232121.1		ENOG410Y3Q0(S:Function unknown)	XP_002457612.1(random slug protein 5 [Sorghum bicolor] >XP_021312920.1 random slug protein 5 [Sorghum bicolor] >EES02732.1 hypothetical protein SORBI_3003G121800 [Sorghum bicolor])	sp|Q55CU8|PITC_DICDI(Phosphatidylinositol transfer protein 3 OS=Dictyostelium discoideum OX=44689 GN=pitC PE=2 SV=1)
gene-NCGR_LOCUS21861	CAD6232111.1	SLC25A23S	ENOG410ZRF1(S:Function unknown)	AGT16096.1(hypothetical protein SHCRBa_261_O20_R_150 [Saccharum hybrid cultivar R570])	sp|Q9M024|TAAC_ARATH(Thylakoid ADP,ATP carrier protein, chloroplastic OS=Arabidopsis thaliana OX=3702 GN=TAAC PE=1 SV=1)
gene-NCGR_LOCUS21860	CAD6232109.1		ENOG4111SMC(S:Function unknown)	AGT16097.1(hypothetical protein SHCRBa_261_O20_R_210 [Saccharum hybrid cultivar R570])	None
gene-NCGR_LOCUS21863	CAD6232115.1	chlP, bchP	COG0644(C:Energy production and conversion)	PWZ32071.1(Geranylgeranyl diphosphate reductase, chloroplastic [Zea mays])	sp|Q9ZS34|CHLP_TOBAC(Geranylgeranyl diphosphate reductase, chloroplastic OS=Nicotiana tabacum OX=4097 GN=CHLP PE=2 SV=1)
gene-NCGR_LOCUS21862	CAD6232113.1	ARF1	COG1100(S:Function unknown)	XP_004967765.1(ADP-ribosylation factor 2 [Setaria italica] >XP_006644030.1 PREDICTED: ADP-ribosylation factor 2-like [Oryza brachyantha] >XP_025815256.1 ADP-ribosylation factor 2-like [Panicum hallii] >PAN31455.1 hypothetical protein PAHAL_5G420900 [Panicum hallii] >PUZ57342.1 hypothetical protein GQ55_5G423200 [Panicum hallii var. hallii] >RCV24026.1 hypothetical protein SETIT_5G051900v2 [Setari…	sp|P51823|ARF2_ORYSJ(ADP-ribosylation factor 2 OS=Oryza sativa subsp. japonica OX=39947 GN=ARF PE=2 SV=2)
gene-NCGR_LOCUS62549	CAD6338451.1	MPK1_2	ENOG410XNY0(T:Signal transduction mechanisms)	XP_021304350.1(mitogen-activated protein kinase 4 [Sorghum bicolor] >EER88895.1 hypothetical protein SORBI_3010G249500 [Sorghum bicolor])	sp|Q5Z859|MPK4_ORYSJ(Mitogen-activated protein kinase 4 OS=Oryza sativa subsp. japonica OX=39947 GN=MPK4 PE=2 SV=1)
gene-NCGR_LOCUS62548	CAD6338450.1		ENOG411055F(S:Function unknown); ENOG41104V4(S:Function unknown)	EER90341.3(LOW QUALITY PROTEIN: hypothetical protein SORBI_3010G251501 [Sorghum bicolor])	None
gene-NCGR_LOCUS21390	CAD6231277.1		COG0515(T:Signal transduction mechanisms)	APD15502.1(CIPK8 [Saccharum hybrid cultivar ROC22])	sp|Q5JLD8|CIPK8_ORYSJ(CBL-interacting protein kinase 8 OS=Oryza sativa subsp. japonica OX=39947 GN=CIPK8 PE=2 SV=1)
gene-NCGR_LOCUS62543	CAD6338445.1		COG2801(L:Replication, recombination and repair); ENOG410Y6K0(S:Function unknown); ENOG41106QZ(S:Function unknown)	AAQ56336.1(putative polyprotein [Oryza sativa Japonica Group])	None
gene-NCGR_LOCUS62542	CAD6338444.1		ENOG410Z7Z7(S:Function unknown)	XP_002438963.1(pentatricopeptide repeat-containing protein At4g21705, mitochondrial [Sorghum bicolor] >EER90330.1 hypothetical protein SORBI_3010G252200 [Sorghum bicolor])	sp|Q84JR3|PP334_ARATH(Pentatricopeptide repeat-containing protein At4g21705, mitochondrial OS=Arabidopsis thaliana OX=3702 GN=At4g21705 PE=2 SV=1)
gene-NCGR_LOCUS62541	CAD6338443.1	SAUR	ENOG410ZATX(S:Function unknown)	OQU76999.1(hypothetical protein SORBI_3010G252401 [Sorghum bicolor])	sp|P33079|A10A5_SOYBN(Auxin-induced protein 10A5 OS=Glycine max OX=3847 PE=2 SV=1)
gene-NCGR_LOCUS62540	CAD6338442.1	SAUR	ENOG410YUUH(S:Function unknown)	XP_012700889.1(auxin-induced protein 15A [Setaria italica] >RCV22700.1 hypothetical protein SETIT_4G241400v2 [Setaria italica] >TKW22837.1 hypothetical protein SEVIR_4G254100v2 [Setaria viridis])	sp|P33083|AX6B_SOYBN(Auxin-induced protein 6B OS=Glycine max OX=3847 PE=2 SV=1)
gene-NCGR_LOCUS62547	CAD6338449.1		ENOG410Z7Z7(S:Function unknown)	XP_002451024.1(protein Rf1, mitochondrial [Sorghum bicolor])	sp|Q76C99|RF1_ORYSI(Protein Rf1, mitochondrial OS=Oryza sativa subsp. indica OX=39946 GN=Rf1 PE=2 SV=1)
gene-NCGR_LOCUS62546	CAD6338448.1	RP-LP1, RPLP1	ENOG41124K7(J:Translation, ribosomal structure and biogenesis)	XP_002438959.1(60S acidic ribosomal protein P3 [Sorghum bicolor] >EER90326.1 hypothetical protein SORBI_3010G251600 [Sorghum bicolor])	sp|O24413|RLA3_MAIZE(60S acidic ribosomal protein P3 OS=Zea mays OX=4577 GN=RPP3A PE=1 SV=3)
gene-NCGR_LOCUS62545	CAD6338447.1		COG0168(P:Inorganic ion transport and metabolism)	AGT16404.1(high-affinity potassium transporter [Saccharum hybrid cultivar R570])	sp|Q8L4K5|HKT9_ORYSJ(Probable cation transporter HKT9 OS=Oryza sativa subsp. japonica OX=39947 GN=HKT9 PE=2 SV=1)
gene-NCGR_LOCUS62544	CAD6338446.1		ENOG411156T(S:Function unknown)	XP_002437538.1(protein MIZU-KUSSEI 1 [Sorghum bicolor] >EER88905.1 hypothetical protein SORBI_3010G251800 [Sorghum bicolor])	sp|O22227|MIZ1_ARATH(Protein MIZU-KUSSEI 1 OS=Arabidopsis thaliana OX=3702 GN=MIZ1 PE=1 SV=1)
gene-NCGR_LOCUS59797	CAD6335699.1	CTSL	COG4870(O:Posttranslational modification, protein turnover, chaperones)	OEL13619.1(Oryzain alpha chain [Dichanthelium oligosanthes])	sp|P25777|ORYB_ORYSJ(Oryzain beta chain OS=Oryza sativa subsp. japonica OX=39947 GN=Os04g0670200 PE=1 SV=2)
gene-NCGR_LOCUS23710	CAD6235521.1		ENOG410YIMX(S:Function unknown)	XP_002456762.1(NAC domain-containing protein 35 [Sorghum bicolor] >EES01882.1 hypothetical protein SORBI_3003G382300 [Sorghum bicolor])	sp|Q9ZVP8|NAC35_ARATH(NAC domain-containing protein 35 OS=Arabidopsis thaliana OX=3702 GN=NAC035 PE=1 SV=2)
gene-NCGR_LOCUS31418	CAD6247202.1	E2.4.1.207	COG2273(G:Carbohydrate transport and metabolism)	ACG39534.1(xyloglucan endotransglycosylase/hydrolase protein 8 precursor [Zea mays])	sp|Q76BW5|XTH8_ORYSJ(Xyloglucan endotransglycosylase/hydrolase protein 8 OS=Oryza sativa subsp. japonica OX=39947 GN=XTH8 PE=1 SV=1)
gene-NCGR_LOCUS13708	CAD6220135.1		ENOG41105B4(S:Function unknown); ENOG410YA5Q(G:Carbohydrate transport and metabolism)	XP_002461928.1(expansin-B11 [Sorghum bicolor] >EER98449.1 hypothetical protein SORBI_3002G124500 [Sorghum bicolor])	sp|Q6H676|EXB11_ORYSJ(Expansin-B11 OS=Oryza sativa subsp. japonica OX=39947 GN=EXPB11 PE=2 SV=1)
gene-NCGR_LOCUS31413	CAD6247197.1		ENOG41124NQ(S:Function unknown)	XP_021321544.1(uncharacterized protein LOC8067950 [Sorghum bicolor] >XP_021321545.1 uncharacterized protein LOC8067950 [Sorghum bicolor] >OQU80206.1 hypothetical protein SORBI_3007G093900 [Sorghum bicolor])	None
gene-NCGR_LOCUS45118	CAD6261730.1		ENOG410XZ8D(S:Function unknown)	XP_002447322.1(mediator of RNA polymerase II transcription subunit 9 isoform X2 [Sorghum bicolor] >EES11650.1 hypothetical protein SORBI_3006G267300 [Sorghum bicolor])	sp|Q8RWA2|MED9_ARATH(Mediator of RNA polymerase II transcription subunit 9 OS=Arabidopsis thaliana OX=3702 GN=MED9 PE=1 SV=1)
gene-NCGR_LOCUS37228	CAD6253604.1		ENOG410ZDYN(S:Function unknown)	C5Y494.1(RecName: Full=CASP-like protein 4D1; Short=SbCASPL4D1 >EES09915.1 hypothetical protein SORBI_3005G148900 [Sorghum bicolor])	sp|C5Y494|CSPLC_SORBI(CASP-like protein 4D1 OS=Sorghum bicolor OX=4558 GN=Sb05g021340 PE=2 SV=1)
gene-NCGR_LOCUS37229	CAD6253605.1		ENOG41105BR(S:Function unknown)	RLN42121.1(hypothetical protein C2845_PM01G14450 [Panicum miliaceum])	None
gene-NCGR_LOCUS37224	CAD6253600.1	ADCK, ABC1	COG0661(S:Function unknown)	NP_001347878.1(uncharacterized protein LOC100279251 precursor [Zea mays] >ACN28797.1 unknown [Zea mays])	sp|Q9D0L4|ADCK1_MOUSE(Uncharacterized aarF domain-containing protein kinase 1 OS=Mus musculus OX=10090 GN=Adck1 PE=1 SV=1)
gene-NCGR_LOCUS37225	CAD6253601.1		ENOG410ZDYN(S:Function unknown)	PAN43013.1(hypothetical protein PAHAL_8G204300 [Panicum hallii])	sp|C5Y494|CSPLC_SORBI(CASP-like protein 4D1 OS=Sorghum bicolor OX=4558 GN=Sb05g021340 PE=2 SV=1)
gene-NCGR_LOCUS37226	CAD6253602.1		ENOG410ZDYN(S:Function unknown)	C5Y494.1(RecName: Full=CASP-like protein 4D1; Short=SbCASPL4D1 >EES09915.1 hypothetical protein SORBI_3005G148900 [Sorghum bicolor])	sp|C5Y494|CSPLC_SORBI(CASP-like protein 4D1 OS=Sorghum bicolor OX=4558 GN=Sb05g021340 PE=2 SV=1)
gene-NCGR_LOCUS37227	CAD6253603.1	ACSL, fadD	COG1022(I:Lipid transport and metabolism)	RLM58989.1(long chain acyl-CoA synthetase 2 [Panicum miliaceum])	sp|Q9XIA9|LACS2_ARATH(Long chain acyl-CoA synthetase 2 OS=Arabidopsis thaliana OX=3702 GN=LACS2 PE=2 SV=1)
gene-NCGR_LOCUS37220	CAD6253596.1	ZDHHC3_7_25	COG5273(S:Function unknown)	PUZ65676.1(hypothetical protein GQ55_3G243900 [Panicum hallii var. hallii])	sp|Q93VV0|ZDHC6_ARATH(Probable protein S-acyltransferase 16 OS=Arabidopsis thaliana OX=3702 GN=PAT16 PE=2 SV=1)
gene-NCGR_LOCUS37221	CAD6253597.1		COG2124(Q:Secondary metabolites biosynthesis, transport and catabolism)	XP_002450934.1(geraniol 8-hydroxylase [Sorghum bicolor])	sp|S4UX02|CYPH1_SALMI(Ferruginol synthase OS=Salvia miltiorrhiza OX=226208 GN=CYP76AH1 PE=1 SV=1)
gene-NCGR_LOCUS37222	CAD6253598.1	ZDHHC13_17, HIP14	COG5273(S:Function unknown); COG0666(S:Function unknown)	XP_021317179.1(probable protein S-acyltransferase 23 [Sorghum bicolor] >KXG28660.1 hypothetical protein SORBI_3005G149500 [Sorghum bicolor])	sp|Q3EC11|ZDHC2_ARATH(Probable protein S-acyltransferase 23 OS=Arabidopsis thaliana OX=3702 GN=PAT23 PE=2 SV=2)
gene-NCGR_LOCUS37223	CAD6253599.1	TAM41, MMP37	ENOG410ZNKE(U:Intracellular trafficking, secretion, and vesicular transport)	XP_002450930.1(phosphatidate cytidylyltransferase, mitochondrial isoform X2 [Sorghum bicolor] >EES09918.1 hypothetical protein SORBI_3005G149300 [Sorghum bicolor])	sp|O74339|TAM41_SCHPO(Phosphatidate cytidylyltransferase, mitochondrial OS=Schizosaccharomyces pombe (strain 972 / ATCC 24843) OX=284812 GN=tam41 PE=1 SV=3)
gene-NCGR_LOCUS38566	CAD6254969.1		ENOG410YFHW(S:Function unknown)	XP_002464835.1(uncharacterized protein LOC8055094 [Sorghum bicolor])	None
gene-NCGR_LOCUS38567	CAD6254970.1		ENOG411052W(S:Function unknown)	AGT16658.1(PME/invertase inhibitor-like protein [Saccharum hybrid cultivar R570])	None
gene-NCGR_LOCUS38564	CAD6254967.1			XP_021316669.1(uncharacterized protein LOC110435446 isoform X1 [Sorghum bicolor] >KXG27666.1 hypothetical protein SORBI_3005G023000 [Sorghum bicolor])	None
gene-NCGR_LOCUS38565	CAD6254968.1		COG1161(S:Function unknown)	XP_002448934.2(GTP-binding protein BRASSINAZOLE INSENSITIVE PALE GREEN 2, chloroplastic [Sorghum bicolor] >EES07922.2 hypothetical protein SORBI_3005G022800 [Sorghum bicolor] >OQU82803.1 hypothetical protein SORBI_3005G022800 [Sorghum bicolor] >OQU82804.1 hypothetical protein SORBI_3005G022800 [Sorghum bicolor] >OQU82805.1 hypothetical protein SORBI_3005G022800 [Sorghum bicolor])	sp|Q8W4I6|BPG2_ARATH(GTP-binding protein BRASSINAZOLE INSENSITIVE PALE GREEN 2, chloroplastic OS=Arabidopsis thaliana OX=3702 GN=BPG2 PE=1 SV=1)
gene-NCGR_LOCUS38562	CAD6254965.1		ENOG411052W(S:Function unknown)	RLN27816.1(hypothetical protein C2845_PM05G06460 [Panicum miliaceum])	None
gene-NCGR_LOCUS38563	CAD6254966.1		ENOG41105B1(S:Function unknown); ENOG41107Y4(S:Function unknown)	OQU82807.1(hypothetical protein SORBI_3005G023100 [Sorghum bicolor])	None
gene-NCGR_LOCUS38560	CAD6254963.1	ACP7	COG1409(S:Function unknown)	XP_004963327.1(purple acid phosphatase 2 [Setaria italica] >RCV19693.1 hypothetical protein SETIT_3G405700v2 [Setaria italica])	sp|Q9SDZ9|PPAF2_IPOBA(Purple acid phosphatase 2 OS=Ipomoea batatas OX=4120 GN=PAP2 PE=1 SV=1)
gene-NCGR_LOCUS38561	CAD6254964.1	abfA	COG3534(G:Carbohydrate transport and metabolism)	PUZ62827.1(hypothetical protein GQ55_3G017900 [Panicum hallii var. hallii])	sp|Q9SG80|ASD1_ARATH(Alpha-L-arabinofuranosidase 1 OS=Arabidopsis thaliana OX=3702 GN=ASD1 PE=1 SV=1)
gene-NCGR_LOCUS45111	CAD6261722.1	PIGP, GPI19, DSCR5	ENOG41121KH(S:Function unknown)	XP_002447326.1(phosphatidylinositol N-acetylglucosaminyltransferase subunit P [Sorghum bicolor] >XP_021318196.1 phosphatidylinositol N-acetylglucosaminyltransferase subunit P [Sorghum bicolor] >XP_021318197.1 phosphatidylinositol N-acetylglucosaminyltransferase subunit P [Sorghum bicolor] >EES11654.1 hypothetical protein SORBI_3006G268000 [Sorghum bicolor] >KXG27439.1 hypothetical protein SORBI_3…	sp|O64792|PIGP_ARATH(Phosphatidylinositol N-acetylglucosaminyltransferase subunit P OS=Arabidopsis thaliana OX=3702 GN=At1g61280 PE=2 SV=1)
gene-NCGR_LOCUS38568	CAD6254971.1	abfA	COG3534(G:Carbohydrate transport and metabolism)	XP_021317433.1(alpha-L-arabinofuranosidase 1-like isoform X1 [Sorghum bicolor] >KXG27663.1 hypothetical protein SORBI_3005G022500 [Sorghum bicolor])	sp|Q9SG80|ASD1_ARATH(Alpha-L-arabinofuranosidase 1 OS=Arabidopsis thaliana OX=3702 GN=ASD1 PE=1 SV=1)
gene-NCGR_LOCUS38569	CAD6254972.1	DNMT3A	ENOG410YF1Z(S:Function unknown)	XP_021303235.1(bromodomain-containing protein 4 isoform X2 [Sorghum bicolor] >OQU77406.1 hypothetical protein SORBI_3009G044300 [Sorghum bicolor])	None
gene-NCGR_LOCUS22745	CAD6233322.1		ENOG410ZVKW(P:Inorganic ion transport and metabolism)	XP_021313452.1(sodium/calcium exchanger NCL1 [Sorghum bicolor] >KXG31580.1 hypothetical protein SORBI_3003G021500 [Sorghum bicolor])	sp|Q5QNI2|NCL1_ORYSJ(Sodium/calcium exchanger NCL1 OS=Oryza sativa subsp. japonica OX=39947 GN=NCL1 PE=2 SV=1)
gene-NCGR_LOCUS22744	CAD6233315.1		ENOG410Y985(S:Function unknown)	ACY66875.1(P30Sh95F04 [Saccharum hybrid cultivar R570])	None
gene-NCGR_LOCUS22747	CAD6233326.1		ENOG410YEVN(K:Transcription)	XP_002454954.1(basic leucine zipper 2 [Sorghum bicolor])	sp|Q5QNI5|BZP02_ORYSJ(Basic leucine zipper 2 OS=Oryza sativa subsp. japonica OX=39947 GN=BZIP02 PE=2 SV=1)
gene-NCGR_LOCUS22746	CAD6233324.1	DHX35	COG1643(L:Replication, recombination and repair)	XP_002457146.2(probable pre-mRNA-splicing factor ATP-dependent RNA helicase DEAH9 isoform X1 [Sorghum bicolor] >OQU86123.1 hypothetical protein SORBI_3003G021600 [Sorghum bicolor])	sp|F4JRJ6|DEAH9_ARATH(Probable pre-mRNA-splicing factor ATP-dependent RNA helicase DEAH9 OS=Arabidopsis thaliana OX=3702 GN=At4g18465 PE=3 SV=1)
gene-NCGR_LOCUS22741	CAD6233309.1	EIF3I	ENOG410XQ3E(J:Translation, ribosomal structure and biogenesis)	RLN36366.1(eukaryotic translation initiation factor 3 subunit I-like [Panicum miliaceum])	sp|Q38884|EIF3I_ARATH(Eukaryotic translation initiation factor 3 subunit I OS=Arabidopsis thaliana OX=3702 GN=TIF3I1 PE=2 SV=2)
gene-NCGR_LOCUS22740	CAD6233306.1	ATL41	ENOG41121N2(O:Posttranslational modification, protein turnover, chaperones)	XP_021313383.1(RING-H2 finger protein ATL39-like [Sorghum bicolor] >KXG31561.1 hypothetical protein SORBI_3003G018400 [Sorghum bicolor])	sp|Q9SLC4|ATL40_ARATH(RING-H2 finger protein ATL40 OS=Arabidopsis thaliana OX=3702 GN=ATL40 PE=2 SV=1)
gene-NCGR_LOCUS22743	CAD6233313.1		ENOG41121N2(O:Posttranslational modification, protein turnover, chaperones)	XP_002454950.1(RING-H2 finger protein ATL39 [Sorghum bicolor])	sp|Q9XF63|ATL3_ARATH(RING-H2 finger protein ATL3 OS=Arabidopsis thaliana OX=3702 GN=ATL3 PE=2 SV=1)
gene-NCGR_LOCUS22742	CAD6233311.1		ENOG41121N2(O:Posttranslational modification, protein turnover, chaperones)	XP_002454949.1(RING-H2 finger protein ATL40 [Sorghum bicolor] >EES00069.1 hypothetical protein SORBI_3003G018300 [Sorghum bicolor])	sp|Q9SLC4|ATL40_ARATH(RING-H2 finger protein ATL40 OS=Arabidopsis thaliana OX=3702 GN=ATL40 PE=2 SV=1)
gene-NCGR_LOCUS22749	CAD6233330.1	mraY	COG0472(M:Cell wall/membrane/envelope biogenesis)	XP_021311186.1(phospho-N-acetylmuramoyl-pentapeptide-transferase homolog [Sorghum bicolor] >KXG31583.1 hypothetical protein SORBI_3003G022000 [Sorghum bicolor])	sp|O49730|MRAY_ARATH(Phospho-N-acetylmuramoyl-pentapeptide-transferase homolog OS=Arabidopsis thaliana OX=3702 GN=TRANS11 PE=2 SV=3)
gene-NCGR_LOCUS22748	CAD6233328.1	CYP710A	COG2124(Q:Secondary metabolites biosynthesis, transport and catabolism)	XP_002454955.1(cytochrome P450 710A1 [Sorghum bicolor] >EES00075.1 hypothetical protein SORBI_3003G021900 [Sorghum bicolor])	sp|O64697|C7101_ARATH(Cytochrome P450 710A1 OS=Arabidopsis thaliana OX=3702 GN=CYP710A1 PE=1 SV=1)
gene-NCGR_LOCUS24992	CAD6237496.1		COG0678(O:Posttranslational modification, protein turnover, chaperones)	XP_002458306.1(peroxiredoxin-2C [Sorghum bicolor] >EES03426.1 hypothetical protein SORBI_3003G254300 [Sorghum bicolor])	sp|Q9FR35|PRX2C_ORYSJ(Peroxiredoxin-2C OS=Oryza sativa subsp. japonica OX=39947 GN=PRXIIC PE=1 SV=1)
gene-NCGR_LOCUS24993	CAD6237498.1		ENOG410YG86(S:Function unknown)	XP_002456125.2(rop guanine nucleotide exchange factor 12 isoform X2 [Sorghum bicolor] >KXG33101.1 hypothetical protein SORBI_3003G254200 [Sorghum bicolor])	sp|Q9CA89|ROGFC_ARATH(Rop guanine nucleotide exchange factor 12 OS=Arabidopsis thaliana OX=3702 GN=ROPGEF12 PE=1 SV=1)
gene-NCGR_LOCUS24990	CAD6237490.1		ENOG41108B4(S:Function unknown); ENOG41103Z3(S:Function unknown)	KXG33103.1(hypothetical protein SORBI_3003G254500 [Sorghum bicolor])	None
gene-NCGR_LOCUS24991	CAD6237494.1		ENOG41108B4(S:Function unknown); ENOG41103Z3(S:Function unknown)	KXG33102.1(hypothetical protein SORBI_3003G254400 [Sorghum bicolor])	None
gene-NCGR_LOCUS24998	CAD6237507.1		ENOG410YYXY(K:Transcription); ENOG410Z8CD(K:Transcription)	XP_002458303.1(trihelix transcription factor ASIL2 [Sorghum bicolor] >EES03423.1 hypothetical protein SORBI_3003G253500 [Sorghum bicolor])	sp|Q9LJG8|ASIL2_ARATH(Trihelix transcription factor ASIL2 OS=Arabidopsis thaliana OX=3702 GN=ASIL2 PE=1 SV=1)
gene-NCGR_LOCUS56834	CAD6332736.1		ENOG4111BHW(S:Function unknown)	XP_002441578.1(uncharacterized protein LOC8083809 [Sorghum bicolor] >EES20008.1 hypothetical protein SORBI_3009G246200 [Sorghum bicolor])	None
gene-NCGR_LOCUS56835	CAD6332737.1	None	None	None	None
gene-NCGR_LOCUS56836	CAD6332738.1		ENOG4111BHW(S:Function unknown)	XP_002441578.1(uncharacterized protein LOC8083809 [Sorghum bicolor] >EES20008.1 hypothetical protein SORBI_3009G246200 [Sorghum bicolor])	None
gene-NCGR_LOCUS56837	CAD6332739.1			PUZ67130.1(hypothetical protein GQ55_3G408200 [Panicum hallii var. hallii])	None
gene-NCGR_LOCUS56830	CAD6332732.1	SPS, sds	COG0142(H:Coenzyme transport and metabolism)	EES20010.1(hypothetical protein SORBI_3009G246400 [Sorghum bicolor])	sp|Q75HZ9|SPS2_ORYSJ(Solanesyl-diphosphate synthase 2, chloroplastic OS=Oryza sativa subsp. japonica OX=39947 GN=SPS2 PE=1 SV=2)
gene-NCGR_LOCUS56831	CAD6332733.1		ENOG410XNY0(T:Signal transduction mechanisms)	KXG22615.1(hypothetical protein SORBI_3009G246300 [Sorghum bicolor])	sp|Q6L5D4|MPK9_ORYSJ(Mitogen-activated protein kinase 9 OS=Oryza sativa subsp. japonica OX=39947 GN=MPK9 PE=3 SV=2)
gene-NCGR_LOCUS56832	CAD6332734.1		ENOG4111BHW(S:Function unknown)	XP_002441578.1(uncharacterized protein LOC8083809 [Sorghum bicolor] >EES20008.1 hypothetical protein SORBI_3009G246200 [Sorghum bicolor])	None
gene-NCGR_LOCUS56833	CAD6332735.1			PUZ67130.1(hypothetical protein GQ55_3G408200 [Panicum hallii var. hallii])	None
gene-NCGR_LOCUS56838	CAD6332740.1		ENOG4111BHW(S:Function unknown)	XP_002441578.1(uncharacterized protein LOC8083809 [Sorghum bicolor] >EES20008.1 hypothetical protein SORBI_3009G246200 [Sorghum bicolor])	None
gene-NCGR_LOCUS56839	CAD6332741.1		ENOG4112CWX(S:Function unknown)	ONL95210.1(hypothetical protein ZEAMMB73_Zm00001d028257 [Zea mays] >ONL95211.1 hypothetical protein ZEAMMB73_Zm00001d028257 [Zea mays])	None
gene-NCGR_LOCUS66734	CAD6342636.1		COG0631(T:Signal transduction mechanisms)	XP_002463847.2(probable protein phosphatase 2C 34 [Sorghum bicolor] >KXG37497.1 hypothetical protein SORBI_3001G081600 [Sorghum bicolor])	sp|Q5MFV5|P2C34_ORYSI(Probable protein phosphatase 2C 34 OS=Oryza sativa subsp. indica OX=39946 GN=BIPP2C2 PE=2 SV=2)
gene-NCGR_LOCUS66284	CAD6342186.1		ENOG410YPC9(S:Function unknown)	XP_002456466.1(early nodulin-like protein 1 [Sorghum bicolor] >EES01586.1 hypothetical protein SORBI_3003G321400 [Sorghum bicolor])	sp|Q9SK27|ENL1_ARATH(Early nodulin-like protein 1 OS=Arabidopsis thaliana OX=3702 GN=At2g25060 PE=2 SV=2)
gene-NCGR_LOCUS66736	CAD6342638.1		ENOG410Z7Z7(S:Function unknown)	XP_002466773.1(pentatricopeptide repeat-containing protein At1g77360, mitochondrial [Sorghum bicolor] >EER93771.1 hypothetical protein SORBI_3001G081300 [Sorghum bicolor])	sp|Q9FVX2|PP129_ARATH(Pentatricopeptide repeat-containing protein At1g77360, mitochondrial OS=Arabidopsis thaliana OX=3702 GN=At1g77360 PE=2 SV=2)
gene-NCGR_LOCUS66737	CAD6342639.1	TAF6	COG5095(K:Transcription)	NP_001335722.1(uncharacterized protein LOC100217288 [Zea mays] >ACL54361.1 unknown [Zea mays] >AQL07996.1 Transcription initiation factor TFIID subunit 6 [Zea mays])	sp|Q9MAU3|TAF6_ARATH(Transcription initiation factor TFIID subunit 6 OS=Arabidopsis thaliana OX=3702 GN=TAF6 PE=1 SV=1)
gene-NCGR_LOCUS66730	CAD6342632.1	asd	COG0136(E:Amino acid transport and metabolism)	XP_002466412.1(uncharacterized protein LOC8085911 [Sorghum bicolor] >EER93410.1 hypothetical protein SORBI_3001G081900 [Sorghum bicolor])	sp|Q55512|DHAS_SYNY3(Aspartate-semialdehyde dehydrogenase OS=Synechocystis sp. (strain PCC 6803 / Kazusa) OX=1111708 GN=asd PE=3 SV=2)
gene-NCGR_LOCUS66731	CAD6342633.1		ENOG410YU8R(S:Function unknown)	XP_002463849.1(peamaclein [Sorghum bicolor] >EER90847.1 hypothetical protein SORBI_3001G081800 [Sorghum bicolor])	sp|P86888|PMLN_PRUPE(Peamaclein OS=Prunus persica OX=3760 PE=1 SV=1)
gene-NCGR_LOCUS66732	CAD6342634.1		COG5531(B:Chromatin structure and dynamics)	XP_002463848.1(upstream activation factor subunit UAF30 [Sorghum bicolor] >EER90846.1 hypothetical protein SORBI_3001G081700 [Sorghum bicolor])	None
gene-NCGR_LOCUS66733	CAD6342635.1		ENOG410YFHW(S:Function unknown); ENOG4110690(S:Function unknown); ENOG41105ZB(S:Function unknown); ENOG411057K(S:Function unknown)	BAH93522.1(Os06g0484950 [Oryza sativa Japonica Group])	None
gene-NCGR_LOCUS66738	CAD6342640.1		COG1404(O:Posttranslational modification, protein turnover, chaperones)	XP_002463844.1(subtilisin-like protease SBT1.7 [Sorghum bicolor] >EER90842.1 hypothetical protein SORBI_3001G081100 [Sorghum bicolor])	sp|O65351|SBT17_ARATH(Subtilisin-like protease SBT1.7 OS=Arabidopsis thaliana OX=3702 GN=SBT1.7 PE=1 SV=1)
gene-NCGR_LOCUS66286	CAD6342188.1		ENOG410XXIE(S:Function unknown)	AFV66579.1(LSG [Saccharum hybrid cultivar])	None
gene-NCGR_LOCUS66287	CAD6342189.1	RP-L31e, RPL31	COG2097(J:Translation, ribosomal structure and biogenesis)	XP_002445910.1(60S ribosomal protein L31 [Sorghum bicolor] >EES15405.1 hypothetical protein SORBI_3007G211700 [Sorghum bicolor])	sp|Q9M573|RL31_PERFR(60S ribosomal protein L31 OS=Perilla frutescens OX=48386 GN=RPL31 PE=2 SV=1)
gene-NCGR_LOCUS24011	CAD6235944.1		ENOG41107F6(S:Function unknown); ENOG4110647(U:Intracellular trafficking, secretion, and vesicular transport); ENOG41107AH(S:Function unknown)	XP_004970570.1(Bowman-Birk type trypsin inhibitor [Setaria italica] >RCV28122.1 hypothetical protein SETIT_5G380800v2 [Setaria italica] >TKW17715.1 hypothetical protein SEVIR_5G386000v2 [Setaria viridis])	sp|P81713|IBB3_WHEAT(Bowman-Birk type trypsin inhibitor OS=Triticum aestivum OX=4565 PE=1 SV=1)
gene-NCGR_LOCUS36173	CAD6252522.1	EREBP	ENOG410YQNQ(K:Transcription)	NP_001336749.1(uncharacterized protein LOC100192457 [Zea mays] >ACF84305.1 unknown [Zea mays] >ACG42362.1 root abundant factor [Zea mays] >AIB04429.1 AP2-EREBP transcription factor, partial [Zea mays] >ONL94300.1 Ethylene-responsive transcription factor RAP2-3 [Zea mays])	sp|Q6K7E6|ERF1_ORYSJ(Ethylene-responsive transcription factor 1 OS=Oryza sativa subsp. japonica OX=39947 GN=EREBP1 PE=1 SV=1)
gene-NCGR_LOCUS36172	CAD6252521.1	HARBI1	ENOG411206Y(S:Function unknown)	XP_002450043.1(protein ALP1-like [Sorghum bicolor])	sp|Q9M2U3|ALPL_ARATH(Protein ALP1-like OS=Arabidopsis thaliana OX=3702 GN=At3g55350 PE=2 SV=1)
gene-NCGR_LOCUS36171	CAD6252520.1		COG5048(S:Function unknown)	XP_008659250.1(zinc finger protein ZAT11 [Zea mays] >AQL01837.1 Zinc finger protein ZAT11 [Zea mays])	sp|Q681X4|ZAT5_ARATH(Zinc finger protein ZAT5 OS=Arabidopsis thaliana OX=3702 GN=ZAT5 PE=2 SV=1)
gene-NCGR_LOCUS36170	CAD6252519.1		COG1131(V:Defense mechanisms)	XP_002451306.2(ABC transporter G family member 11 isoform X1 [Sorghum bicolor])	sp|Q8RXN0|AB11G_ARATH(ABC transporter G family member 11 OS=Arabidopsis thaliana OX=3702 GN=ABCG11 PE=1 SV=1)
gene-NCGR_LOCUS36176	CAD6252525.1		ENOG4111VQ8(S:Function unknown); ENOG410YT1S(S:Function unknown)	RLN27828.1(hypothetical protein C2845_PM05G20760 [Panicum miliaceum])	None
gene-NCGR_LOCUS36175	CAD6252524.1		ENOG41121N2(O:Posttranslational modification, protein turnover, chaperones); ENOG410XSGZ(O:Posttranslational modification, protein turnover, chaperones)	XP_020407381.1(RING-H2 finger protein ATL33-like isoform X1 [Zea mays] >XP_023158089.1 RING-H2 finger protein ATL33-like isoform X1 [Zea mays])	sp|Q7XLY8|ATL41_ORYSJ(E3 ubiquitin-protein ligase Os04g0590900 OS=Oryza sativa subsp. japonica OX=39947 GN=Os04g0590900 PE=2 SV=2)
gene-NCGR_LOCUS36174	CAD6252523.1		ENOG41121N2(O:Posttranslational modification, protein turnover, chaperones)	EES09034.1(hypothetical protein SORBI_3005G226600 [Sorghum bicolor])	sp|Q7XLY8|ATL41_ORYSJ(E3 ubiquitin-protein ligase Os04g0590900 OS=Oryza sativa subsp. japonica OX=39947 GN=Os04g0590900 PE=2 SV=2)
gene-NCGR_LOCUS36178	CAD6252527.1		ENOG4111D8M(S:Function unknown)	XP_002450058.1(uncharacterized protein LOC8086027 [Sorghum bicolor] >EES09046.1 hypothetical protein SORBI_3005G228100 [Sorghum bicolor] >OQU84096.1 hypothetical protein SORBI_3005G228100 [Sorghum bicolor])	None
gene-NCGR_LOCUS18406	CAD6226642.1		ENOG410XPGM(T:Signal transduction mechanisms)	XP_021307939.1(probable inactive leucine-rich repeat receptor-like protein kinase At3g03770 [Sorghum bicolor] >XP_021307940.1 probable inactive leucine-rich repeat receptor-like protein kinase At3g03770 [Sorghum bicolor] >XP_021307941.1 probable inactive leucine-rich repeat receptor-like protein kinase At3g03770 [Sorghum bicolor] >XP_021307942.1 probable inactive leucine-rich repeat receptor-like…	sp|Q8LFN2|Y3037_ARATH(Probable inactive leucine-rich repeat receptor-like protein kinase At3g03770 OS=Arabidopsis thaliana OX=3702 GN=At3g03770 PE=1 SV=1)
gene-NCGR_LOCUS8599	CAD6212862.1		COG4886(S:Function unknown)	KXG38346.1(hypothetical protein SORBI_3001G221700 [Sorghum bicolor])	None
gene-NCGR_LOCUS8598	CAD6212861.1		COG4886(S:Function unknown)	KXG38346.1(hypothetical protein SORBI_3001G221700 [Sorghum bicolor])	sp|Q7XA40|RGA3_SOLBU(Putative disease resistance protein RGA3 OS=Solanum bulbocastanum OX=147425 GN=RGA3 PE=2 SV=2)
gene-NCGR_LOCUS8597	CAD6212860.1	GBA2	COG4354(G:Carbohydrate transport and metabolism)	XP_021320610.1(non-lysosomal glucosylceramidase-like [Sorghum bicolor] >KXG38347.1 hypothetical protein SORBI_3001G221800 [Sorghum bicolor] >KXG38348.1 hypothetical protein SORBI_3001G221800 [Sorghum bicolor])	sp|Q5M868|GBA2_RAT(Non-lysosomal glucosylceramidase OS=Rattus norvegicus OX=10116 GN=Gba2 PE=2 SV=2)
gene-NCGR_LOCUS8596	CAD6212859.1	KCS	ENOG410Y9JS(Q:Secondary metabolites biosynthesis, transport and catabolism)	XP_002467095.1(3-ketoacyl-CoA synthase 12 [Sorghum bicolor] >EER94093.1 hypothetical protein SORBI_3001G221900 [Sorghum bicolor])	sp|Q9SIB2|KCS12_ARATH(3-ketoacyl-CoA synthase 12 OS=Arabidopsis thaliana OX=3702 GN=KCS12 PE=2 SV=1)
gene-NCGR_LOCUS8595	CAD6212858.1		ENOG411052J(S:Function unknown)	XP_002445868.1(uncharacterized protein LOC8081341 [Sorghum bicolor] >EES15363.1 hypothetical protein SORBI_3007G204100 [Sorghum bicolor])	None
gene-NCGR_LOCUS8594	CAD6212857.1		ENOG410XQIX(S:Function unknown)	XP_002467096.2(WD repeat-containing protein 91 homolog [Sorghum bicolor] >KXG38349.1 hypothetical protein SORBI_3001G222000 [Sorghum bicolor])	sp|Q6ICB0|DESI1_HUMAN(Desumoylating isopeptidase 1 OS=Homo sapiens OX=9606 GN=DESI1 PE=1 SV=1)
gene-NCGR_LOCUS8593	CAD6212856.1		ENOG410YIVC(T:Signal transduction mechanisms)	XP_002464499.1(cyclin-dependent kinase inhibitor 4 [Sorghum bicolor] >EER91497.1 hypothetical protein SORBI_3001G222300 [Sorghum bicolor])	sp|Q7XDH8|KRP4_ORYSJ(Cyclin-dependent kinase inhibitor 4 OS=Oryza sativa subsp. japonica OX=39947 GN=KRP4 PE=2 SV=2)
gene-NCGR_LOCUS8592	CAD6212855.1		ENOG41104T8(S:Function unknown)	OQU86277.1(LOW QUALITY PROTEIN: hypothetical protein SORBI_3003G063600 [Sorghum bicolor])	None
gene-NCGR_LOCUS8591	CAD6212854.1	TTC7	ENOG410XQ09(S:Function unknown)	XP_021304589.1(protein NPGR2 [Sorghum bicolor] >XP_021304590.1 protein NPGR2 [Sorghum bicolor] >XP_021304600.1 protein NPGR2 [Sorghum bicolor] >KXG38354.1 hypothetical protein SORBI_3001G222400 [Sorghum bicolor] >KXG38355.1 hypothetical protein SORBI_3001G222400 [Sorghum bicolor] >KXG38356.1 hypothetical protein SORBI_3001G222400 [Sorghum bicolor] >KXG38357.1 hypothetical protein SORBI_3001G22240…	sp|Q66GN3|NPGR2_ARATH(Protein NPGR2 OS=Arabidopsis thaliana OX=3702 GN=NPGR2 PE=1 SV=1)
gene-NCGR_LOCUS8590	CAD6212853.1	DHX36, RHAU;TTC7	COG1643(L:Replication, recombination and repair)	KXG38358.1(hypothetical protein SORBI_3001G222500 [Sorghum bicolor])	sp|F4ILR7|DEXH1_ARATH(DExH-box ATP-dependent RNA helicase DExH1 OS=Arabidopsis thaliana OX=3702 GN=At2g35920 PE=2 SV=1)
gene-NCGR_LOCUS67069	CAD6342971.1	None	None	None	None
gene-NCGR_LOCUS67068	CAD6342970.1	SPPL2B	ENOG410ZP52(U:Intracellular trafficking, secretion, and vesicular transport)	XP_002439083.1(signal peptide peptidase-like 5 [Sorghum bicolor] >EER90450.1 hypothetical protein SORBI_3010G279700 [Sorghum bicolor])	sp|Q5Z413|SIPL5_ORYSJ(Signal peptide peptidase-like 5 OS=Oryza sativa subsp. japonica OX=39947 GN=SPPL5 PE=2 SV=1)
gene-NCGR_LOCUS23712	CAD6235523.1	RIOK2	COG0478(T:Signal transduction mechanisms)	OEL36700.1(Serine/threonine-protein kinase rio2 [Dichanthelium oligosanthes])	sp|Q54T05|RIO2_DICDI(Serine/threonine-protein kinase rio2 OS=Dictyostelium discoideum OX=44689 GN=rio2 PE=3 SV=1)
gene-NCGR_LOCUS67063	CAD6342965.1	IAA	ENOG410YK71(K:Transcription)	XP_002454782.1(auxin-responsive protein IAA10 isoform X2 [Sorghum bicolor] >EES07758.1 hypothetical protein SORBI_3004G345600 [Sorghum bicolor])	sp|A2XB18|IAA10_ORYSI(Auxin-responsive protein IAA10 OS=Oryza sativa subsp. indica OX=39946 GN=IAA10 PE=2 SV=2)
gene-NCGR_LOCUS67062	CAD6342964.1		ENOG410YS61(S:Function unknown)	XP_002447470.1(uncharacterized protein LOC8083391 [Sorghum bicolor] >EES11798.1 hypothetical protein SORBI_3006G015700 [Sorghum bicolor])	None
gene-NCGR_LOCUS67061	CAD6342963.1		ENOG410YS61(S:Function unknown)	XP_002459110.1(uncharacterized protein LOC8077367 [Sorghum bicolor])	None
gene-NCGR_LOCUS67060	CAD6342962.1		ENOG410YS61(S:Function unknown)	XP_002447470.1(uncharacterized protein LOC8083391 [Sorghum bicolor] >EES11798.1 hypothetical protein SORBI_3006G015700 [Sorghum bicolor])	None
gene-NCGR_LOCUS67067	CAD6342969.1		COG5048(S:Function unknown)	XP_020395390.1(zinc finger protein ZAT5 [Zea mays] >AQK80633.1 C2H2-type zinc finger family protein [Zea mays] >PWZ18921.1 Zinc finger protein ZAT5 [Zea mays])	sp|Q681X4|ZAT5_ARATH(Zinc finger protein ZAT5 OS=Arabidopsis thaliana OX=3702 GN=ZAT5 PE=2 SV=1)
gene-NCGR_LOCUS67066	CAD6342968.1	KDM5, JARID1	ENOG410XR9J(S:Function unknown)	XP_021304199.1(lysine-specific demethylase 5D [Sorghum bicolor] >OQU77190.1 hypothetical protein SORBI_3010G279450 [Sorghum bicolor])	sp|Q3UXZ9|KDM5A_MOUSE(Lysine-specific demethylase 5A OS=Mus musculus OX=10090 GN=Kdm5a PE=1 SV=2)
gene-NCGR_LOCUS67065	CAD6342967.1	trxA	COG0526(O:Posttranslational modification, protein turnover, chaperones)	XP_021306001.1(uncharacterized protein LOC110431322 [Sorghum bicolor] >KXG20981.1 hypothetical protein SORBI_3010G279200 [Sorghum bicolor])	sp|Q9ZP20|TRXM5_ORYSJ(Thioredoxin M5, chloroplastic OS=Oryza sativa subsp. japonica OX=39947 GN=TRXM PE=2 SV=1)
gene-NCGR_LOCUS67064	CAD6342966.1		ENOG410YE3T(S:Function unknown)	XP_002437650.1(uncharacterized protein LOC8066397 [Sorghum bicolor] >EER89017.1 hypothetical protein SORBI_3010G279100 [Sorghum bicolor])	None
gene-NCGR_LOCUS31026	CAD6246782.1	MOB1, Mats	ENOG410XSUJ(S:Function unknown)	AQK50668.1(MOB kinase activator-like 1B [Zea mays] >PWZ25539.1 MOB kinase activator-like 1A [Zea mays])	sp|Q9FHI1|MOB1A_ARATH(MOB kinase activator-like 1A OS=Arabidopsis thaliana OX=3702 GN=MOB1A PE=2 SV=1)
gene-NCGR_LOCUS3050	CAD6205217.1	None	None	None	None
gene-NCGR_LOCUS55680	CAD6272405.1		ENOG410XT2S(S:Function unknown)	OQU77788.1(hypothetical protein SORBI_3009G103000 [Sorghum bicolor])	sp|Q0WNN7|PP176_ARATH(Pentatricopeptide repeat-containing protein At2g30100, chloroplastic OS=Arabidopsis thaliana OX=3702 GN=At2g30100 PE=2 SV=2)
gene-NCGR_LOCUS34706	CAD6250939.1	EXOC7, EXO70	ENOG410YIGI(S:Function unknown)	XP_002452139.1(exocyst complex component EXO70B1 [Sorghum bicolor] >EES05115.1 hypothetical protein SORBI_3004G153600 [Sorghum bicolor])	sp|Q9FGH9|E70B1_ARATH(Exocyst complex component EXO70B1 OS=Arabidopsis thaliana OX=3702 GN=EXO70B1 PE=1 SV=1)
gene-NCGR_LOCUS13705	CAD6220132.1		ENOG410XQZ0(A:RNA processing and modification)	XP_002445773.1(CRS2-associated factor 1, chloroplastic isoform X2 [Sorghum bicolor] >EES15268.1 hypothetical protein SORBI_3007G185700 [Sorghum bicolor] >OQU80789.1 hypothetical protein SORBI_3007G185700 [Sorghum bicolor])	sp|Q84N49|CAF1P_MAIZE(CRS2-associated factor 1, chloroplastic OS=Zea mays OX=4577 GN=CAF1 PE=1 SV=1)
gene-NCGR_LOCUS13704	CAD6220131.1		ENOG4111XVU(S:Function unknown)	XP_002458511.2(uncharacterized protein LOC8072088 [Sorghum bicolor] >XP_021311467.1 uncharacterized protein LOC8072088 [Sorghum bicolor])	None
gene-NCGR_LOCUS48459	CAD6265154.1	ATPeF0D, ATP5H, ATP7	ENOG4111IHJ(S:Function unknown)	XP_002445645.1(ATP synthase subunit d, mitochondrial [Sorghum bicolor] >EES15140.1 hypothetical protein SORBI_3007G159700 [Sorghum bicolor])	sp|Q9FT52|ATP5H_ARATH(ATP synthase subunit d, mitochondrial OS=Arabidopsis thaliana OX=3702 GN=At3g52300 PE=1 SV=3)
gene-NCGR_LOCUS48458	CAD6265153.1		ENOG410YGVK(S:Function unknown)	XP_002445646.2(AT-hook motif nuclear-localized protein 17 [Sorghum bicolor] >KXG25333.1 hypothetical protein SORBI_3007G159800 [Sorghum bicolor])	sp|Q9LTA2|AHL17_ARATH(AT-hook motif nuclear-localized protein 17 OS=Arabidopsis thaliana OX=3702 GN=AHL17 PE=2 SV=1)
gene-NCGR_LOCUS48455	CAD6265150.1	None	None	None	None
gene-NCGR_LOCUS48454	CAD6265149.1	None	None	None	None
gene-NCGR_LOCUS48457	CAD6265152.1	USP36_42	ENOG410XQ92(O:Posttranslational modification, protein turnover, chaperones)	XP_002445647.1(ubiquitin carboxyl-terminal hydrolase 17 isoform X1 [Sorghum bicolor])	sp|Q9FKP5|UBP17_ARATH(Ubiquitin carboxyl-terminal hydrolase 17 OS=Arabidopsis thaliana OX=3702 GN=UBP17 PE=2 SV=1)
gene-NCGR_LOCUS48456	CAD6265151.1	SLC25A11, OGC	ENOG410XQHU(S:Function unknown)	AAU11465.1(mitochondrial uncoupling protein 4 [Saccharum officinarum])	sp|Q9SB52|PUMP4_ARATH(Mitochondrial uncoupling protein 4 OS=Arabidopsis thaliana OX=3702 GN=PUMP4 PE=2 SV=1)
gene-NCGR_LOCUS48451	CAD6265146.1		ENOG410XRMJ(T:Signal transduction mechanisms)	XP_002445650.1(serine/threonine-protein kinase PEPKR2 [Sorghum bicolor])	sp|Q8W490|PEPK2_ARATH(Serine/threonine-protein kinase PEPKR2 OS=Arabidopsis thaliana OX=3702 GN=PEPKR2 PE=2 SV=1)
gene-NCGR_LOCUS48450	CAD6265145.1	TC.MATE, SLC47A, norM, mdtK, dinF	COG0534(V:Defense mechanisms)	AQK52550.1(Protein DETOXIFICATION 27 [Zea mays])	sp|Q9FKQ1|DTX27_ARATH(Protein DETOXIFICATION 27 OS=Arabidopsis thaliana OX=3702 GN=DTX27 PE=2 SV=1)
gene-NCGR_LOCUS48453	CAD6265148.1	CYCD1_2_4	ENOG410XRKC(D:Cell cycle control, cell division, chromosome partitioning)	XP_002444532.1(cyclin-D4-1 [Sorghum bicolor] >EES14027.1 hypothetical protein SORBI_3007G160300 [Sorghum bicolor])	sp|Q4KYM5|CCD42_ORYSJ(Cyclin-D4-2 OS=Oryza sativa subsp. japonica OX=39947 GN=CYCD4-2 PE=2 SV=2)
gene-NCGR_LOCUS23715	CAD6235526.1		ENOG41104NF(S:Function unknown); COG0164(L:Replication, recombination and repair)	KXG33853.1(hypothetical protein SORBI_3003G383000 [Sorghum bicolor])	None
gene-NCGR_LOCUS55685	CAD6272410.1		ENOG4111U12(K:Transcription)	XP_021303281.1(TATA box-binding protein-associated factor RNA polymerase I subunit B isoform X4 [Sorghum bicolor] >OQU77799.1 hypothetical protein SORBI_3009G103600 [Sorghum bicolor])	sp|Q5W770|TAF1B_ORYSJ(TATA box-binding protein-associated factor RNA polymerase I subunit B OS=Oryza sativa subsp. japonica OX=39947 GN=Os05g0352700 PE=3 SV=2)
gene-NCGR_LOCUS55769	CAD6272494.1		ENOG4110675(S:Function unknown)	XP_002448477.1(uncharacterized protein LOC8072294 [Sorghum bicolor] >OQU82260.1 hypothetical protein SORBI_3006G205800 [Sorghum bicolor] >OQU82261.1 hypothetical protein SORBI_3006G205800 [Sorghum bicolor])	None
gene-NCGR_LOCUS55768	CAD6272493.1		COG0814(E:Amino acid transport and metabolism)	XP_002439496.1(lysine histidine transporter 2 [Sorghum bicolor] >EES17926.1 hypothetical protein SORBI_3009G087900 [Sorghum bicolor])	sp|Q9SR44|LHTL2_ARATH(Lysine histidine transporter-like 2 OS=Arabidopsis thaliana OX=3702 GN=At1g67640 PE=2 SV=1)
gene-NCGR_LOCUS55761	CAD6272486.1		ENOG410ZRZJ(S:Function unknown)	XP_002440850.1(CASP-like protein 1C1 [Sorghum bicolor] >C5YVA2.1 RecName: Full=CASP-like protein 1C1; Short=SbCASPL1C1 >EES19280.1 hypothetical protein SORBI_3009G088900 [Sorghum bicolor])	sp|C5YVA2|CSPLL_SORBI(CASP-like protein 1C1 OS=Sorghum bicolor OX=4558 GN=Sb09g008190 PE=2 SV=1)
gene-NCGR_LOCUS55760	CAD6272485.1		ENOG4110808(S:Function unknown)	TKW37362.1(hypothetical protein SEVIR_1G042300v2 [Setaria viridis])	None
gene-NCGR_LOCUS55763	CAD6272488.1		ENOG41129IJ(S:Function unknown)	XP_002440847.1(uncharacterized protein LOC8066655 [Sorghum bicolor] >EES19277.1 hypothetical protein SORBI_3009G088600 [Sorghum bicolor])	None
gene-NCGR_LOCUS55762	CAD6272487.1	ADCL	COG0115(E:Amino acid transport and metabolism)	XP_002440849.1(D-amino-acid transaminase, chloroplastic [Sorghum bicolor] >EES19279.1 hypothetical protein SORBI_3009G088800 [Sorghum bicolor])	sp|Q8L493|DAAA_ARATH(D-amino-acid transaminase, chloroplastic OS=Arabidopsis thaliana OX=3702 GN=DAAT PE=1 SV=1)
gene-NCGR_LOCUS55765	CAD6272490.1	SLC35E1	ENOG410XP1S(S:Function unknown)	XP_002439498.1(triose phosphate/phosphate translocator, chloroplastic [Sorghum bicolor] >EES17928.1 hypothetical protein SORBI_3009G088200 [Sorghum bicolor] >OQU77692.1 hypothetical protein SORBI_3009G088200 [Sorghum bicolor])	sp|P49133|TPT_MAIZE(Triose phosphate/phosphate translocator, chloroplastic OS=Zea mays OX=4577 GN=TPT PE=1 SV=1)
gene-NCGR_LOCUS55764	CAD6272489.1	ATL41	ENOG41121N2(O:Posttranslational modification, protein turnover, chaperones)	XP_002440845.1(RING-H2 finger protein ATL39 [Sorghum bicolor] >OQU77694.1 hypothetical protein SORBI_3009G088500 [Sorghum bicolor])	sp|Q570X5|ATL58_ARATH(RING-H2 finger protein ATL58 OS=Arabidopsis thaliana OX=3702 GN=ATL58 PE=2 SV=1)
gene-NCGR_LOCUS55767	CAD6272492.1		ENOG410YFHB(S:Function unknown)	PWZ09409.1(hypothetical protein Zm00014a_012302 [Zea mays] >PWZ09410.1 WPP domain-interacting tail-anchored protein 1 [Zea mays])	sp|Q8L7E5|WIT1_ARATH(WPP domain-interacting tail-anchored protein 1 OS=Arabidopsis thaliana OX=3702 GN=WIT1 PE=1 SV=2)
gene-NCGR_LOCUS55766	CAD6272491.1		ENOG410YCJJ(K:Transcription)	XP_002440844.1(transcription factor bHLH13 [Sorghum bicolor] >EES19274.1 hypothetical protein SORBI_3009G088100 [Sorghum bicolor])	sp|Q9LNJ5|BH013_ARATH(Transcription factor bHLH13 OS=Arabidopsis thaliana OX=3702 GN=BHLH13 PE=1 SV=1)
gene-NCGR_LOCUS26570	CAD6239701.1	NFXL1, OZFP	ENOG410XR02(K:Transcription)	XP_021312123.1(NF-X1-type zinc finger protein NFXL2 isoform X1 [Sorghum bicolor])	sp|Q9FFK8|NFXL2_ARATH(NF-X1-type zinc finger protein NFXL2 OS=Arabidopsis thaliana OX=3702 GN=NFXL2 PE=1 SV=2)
gene-NCGR_LOCUS34119	CAD6250325.1	APRT, apt	COG0503(F:Nucleotide transport and metabolism)	XP_002452441.1(adenine phosphoribosyltransferase 4 [Sorghum bicolor] >EES05417.1 hypothetical protein SORBI_3004G214000 [Sorghum bicolor])	sp|Q42563|APT2_ARATH(Adenine phosphoribosyltransferase 2 OS=Arabidopsis thaliana OX=3702 GN=APT2 PE=1 SV=1)
gene-NCGR_LOCUS50708	CAD6267403.1		ENOG4110893(S:Function unknown)	XP_002442350.1(uncharacterized protein LOC8069521 [Sorghum bicolor] >EES16188.1 hypothetical protein SORBI_3008G135500 [Sorghum bicolor])	None
gene-NCGR_LOCUS52399	CAD6269094.1		COG0515(T:Signal transduction mechanisms); COG4886(S:Function unknown)	XP_002441683.1(probable leucine-rich repeat receptor-like protein kinase IMK3 [Sorghum bicolor] >EES15521.1 hypothetical protein SORBI_3008G006800 [Sorghum bicolor])	sp|C0LGP9|IMK3_ARATH(Probable leucine-rich repeat receptor-like protein kinase IMK3 OS=Arabidopsis thaliana OX=3702 GN=IMK3 PE=1 SV=1)
gene-NCGR_LOCUS68294	CAD6344196.1		ENOG41107G1(S:Function unknown)	XP_002453044.1(heavy metal-associated isoprenylated plant protein 3 [Sorghum bicolor] >EES06020.1 hypothetical protein SORBI_3004G346400 [Sorghum bicolor])	None
gene-NCGR_LOCUS68297	CAD6344199.1		ENOG41107G1(S:Function unknown)	XP_002453044.1(heavy metal-associated isoprenylated plant protein 3 [Sorghum bicolor] >EES06020.1 hypothetical protein SORBI_3004G346400 [Sorghum bicolor])	None
gene-NCGR_LOCUS68296	CAD6344198.1		ENOG41107G1(S:Function unknown)	XP_002453044.1(heavy metal-associated isoprenylated plant protein 3 [Sorghum bicolor] >EES06020.1 hypothetical protein SORBI_3004G346400 [Sorghum bicolor])	None
gene-NCGR_LOCUS8672	CAD6212953.1		ENOG410YV9B(S:Function unknown); ENOG41106BH(S:Function unknown)	XP_002467060.1(uncharacterized protein LOC8067134 [Sorghum bicolor] >EER94058.1 hypothetical protein SORBI_3001G215400 [Sorghum bicolor])	sp|Q9SA02|FB26_ARATH(F-box protein At1g31080 OS=Arabidopsis thaliana OX=3702 GN=At1g31080 PE=2 SV=1)
gene-NCGR_LOCUS68290	CAD6344192.1	LUT5, CYP97A3	COG2124(Q:Secondary metabolites biosynthesis, transport and catabolism)	XP_021315014.1(protein LUTEIN DEFICIENT 5, chloroplastic [Sorghum bicolor] >KXG31365.1 hypothetical protein SORBI_3004G346000 [Sorghum bicolor])	sp|Q93VK5|LUT5_ARATH(Protein LUTEIN DEFICIENT 5, chloroplastic OS=Arabidopsis thaliana OX=3702 GN=CYP97A3 PE=1 SV=1)
gene-NCGR_LOCUS26566	CAD6239694.1	RNF38_44	ENOG41121N2(O:Posttranslational modification, protein turnover, chaperones)	XP_002455161.1(E3 ubiquitin-protein ligase MBR2 isoform X1 [Sorghum bicolor] >XP_021312247.1 E3 ubiquitin-protein ligase MBR2 isoform X1 [Sorghum bicolor] >XP_021312248.1 E3 ubiquitin-protein ligase MBR2 isoform X1 [Sorghum bicolor] >XP_021312249.1 E3 ubiquitin-protein ligase MBR2 isoform X1 [Sorghum bicolor] >EES00281.1 hypothetical protein SORBI_3003G061900 [Sorghum bicolor] >OQU86272.1 hypothe…	sp|Q9ZQF9|MBR1_ARATH(E3 ubiquitin-protein ligase MBR1 OS=Arabidopsis thaliana OX=3702 GN=MBR1 PE=1 SV=1)
gene-NCGR_LOCUS8670	CAD6212950.1		ENOG410ZDKI(S:Function unknown)	XP_002467061.1(uncharacterized protein LOC8067399 [Sorghum bicolor] >EER94059.1 hypothetical protein SORBI_3001G215500 [Sorghum bicolor])	None
gene-NCGR_LOCUS50703	CAD6267398.1		COG0465(O:Posttranslational modification, protein turnover, chaperones)	XP_021301742.1(AAA-ATPase ASD, mitochondrial [Sorghum bicolor] >KXG24149.1 hypothetical protein SORBI_3008G191200 [Sorghum bicolor])	sp|Q9FLD5|ASD_ARATH(AAA-ATPase ASD, mitochondrial OS=Arabidopsis thaliana OX=3702 GN=AATP1 PE=1 SV=1)
gene-NCGR_LOCUS54418	CAD6271131.1	NFYB	COG2036(B:Chromatin structure and dynamics)	XP_021302582.1(nuclear transcription factor Y subunit B-4 [Sorghum bicolor] >XP_021302583.1 nuclear transcription factor Y subunit B-4 [Sorghum bicolor])	sp|Q65XK1|NFYB4_ORYSJ(Nuclear transcription factor Y subunit B-4 OS=Oryza sativa subsp. japonica OX=39947 GN=NFYB4 PE=2 SV=2)
gene-NCGR_LOCUS54419	CAD6271132.1	pyrG, CTPS	COG0504(F:Nucleotide transport and metabolism)	XP_002441549.1(CTP synthase [Sorghum bicolor] >EES19979.1 hypothetical protein SORBI_3009G239500 [Sorghum bicolor])	sp|Q54V77|PYRG_DICDI(CTP synthase OS=Dictyostelium discoideum OX=44689 GN=ctps PE=3 SV=1)
gene-NCGR_LOCUS54410	CAD6271123.1		ENOG4111RPC(S:Function unknown); COG3675(S:Function unknown)	XP_002440294.1(phospholipase A1-II 6 [Sorghum bicolor])	sp|Q6F358|PLA6_ORYSJ(Phospholipase A1-II 6 OS=Oryza sativa subsp. japonica OX=39947 GN=Os05g0574000 PE=2 SV=1)
gene-NCGR_LOCUS54411	CAD6271124.1		ENOG410YDCU(S:Function unknown)	KXG22577.1(hypothetical protein SORBI_3009G240300 [Sorghum bicolor] >KXG22578.1 hypothetical protein SORBI_3009G240300 [Sorghum bicolor])	sp|Q9LI74|CHUP1_ARATH(Protein CHUP1, chloroplastic OS=Arabidopsis thaliana OX=3702 GN=CHUP1 PE=1 SV=1)
gene-NCGR_LOCUS54412	CAD6271125.1		COG1403(V:Defense mechanisms)	XP_002459392.1(uncharacterized protein LOC8081174 [Sorghum bicolor] >EER95913.1 hypothetical protein SORBI_3002G046900 [Sorghum bicolor])	None
gene-NCGR_LOCUS54413	CAD6271126.1		ENOG410XRTN(S:Function unknown)	XP_021302991.1(uncharacterized protein LOC8083783 [Sorghum bicolor])	None
gene-NCGR_LOCUS54414	CAD6271127.1	ilvC	COG0059(E:Amino acid transport and metabolism)	XP_002441551.1(ketol-acid reductoisomerase, chloroplastic [Sorghum bicolor] >EES19981.1 hypothetical protein SORBI_3009G239900 [Sorghum bicolor])	sp|Q65XK0|ILV5_ORYSJ(Ketol-acid reductoisomerase, chloroplastic OS=Oryza sativa subsp. japonica OX=39947 GN=Os05g0573700 PE=1 SV=1)
gene-NCGR_LOCUS54415	CAD6271128.1		ENOG411088V(S:Function unknown); ENOG410YQN1(S:Function unknown)	XP_002441550.1(uncharacterized protein LOC8064704 [Sorghum bicolor] >EES19980.1 hypothetical protein SORBI_3009G239800 [Sorghum bicolor])	None
gene-NCGR_LOCUS54416	CAD6271129.1		ENOG411081E(S:Function unknown)	OQU78467.1(hypothetical protein SORBI_3009G239700 [Sorghum bicolor])	None
gene-NCGR_LOCUS54417	CAD6271130.1	NFYB	COG2036(B:Chromatin structure and dynamics)	PVH61988.1(hypothetical protein PAHAL_3G173000 [Panicum hallii])	sp|Q65XK1|NFYB4_ORYSJ(Nuclear transcription factor Y subunit B-4 OS=Oryza sativa subsp. japonica OX=39947 GN=NFYB4 PE=2 SV=2)
gene-NCGR_LOCUS54986	CAD6271700.1	RNF1_2	ENOG410XQ5G(K:Transcription)	XP_021302466.1(putative E3 ubiquitin-protein ligase RING1a [Sorghum bicolor] >KXG22271.1 hypothetical protein SORBI_3009G184700 [Sorghum bicolor])	sp|Q9FKW0|RNG1A_ARATH(Putative E3 ubiquitin-protein ligase RING1a OS=Arabidopsis thaliana OX=3702 GN=RING1A PE=1 SV=2)
gene-NCGR_LOCUS54987	CAD6271701.1		ENOG410YNGS(S:Function unknown)	XP_021303248.1(zinc finger CCCH domain-containing protein 36 [Sorghum bicolor] >XP_021303249.1 zinc finger CCCH domain-containing protein 36 [Sorghum bicolor] >XP_021303250.1 zinc finger CCCH domain-containing protein 36 [Sorghum bicolor] >XP_021303251.1 zinc finger CCCH domain-containing protein 36 [Sorghum bicolor] >OQU78241.1 hypothetical protein SORBI_3009G184600 [Sorghum bicolor])	sp|Q75K81|C3H36_ORYSJ(Zinc finger CCCH domain-containing protein 36 OS=Oryza sativa subsp. japonica OX=39947 GN=Os05g0497500 PE=4 SV=1)
gene-NCGR_LOCUS26569	CAD6239700.1		ENOG4111P9G(S:Function unknown)	XP_008673687.1(protein DOG1-like 2 [Zea mays] >ONM29916.1 hypothetical protein ZEAMMB73_Zm00001d039771 [Zea mays])	sp|Q58FV0|DOGL3_ARATH(Protein DOG1-like 3 OS=Arabidopsis thaliana OX=3702 GN=DOGL3 PE=2 SV=1)
gene-NCGR_LOCUS54984	CAD6271698.1	TYSND1	COG0265(O:Posttranslational modification, protein turnover, chaperones)	XP_002441322.1(glyoxysomal processing protease, glyoxysomal isoform X1 [Sorghum bicolor] >EES19752.1 hypothetical protein SORBI_3009G184900 [Sorghum bicolor])	sp|Q8VZD4|DEG15_ARATH(Glyoxysomal processing protease, glyoxysomal OS=Arabidopsis thaliana OX=3702 GN=DEG15 PE=1 SV=2)
gene-NCGR_LOCUS26568	CAD6239697.1		COG4886(S:Function unknown)	OEL35978.1(hypothetical protein BAE44_0003010 [Dichanthelium oligosanthes])	None
gene-NCGR_LOCUS54985	CAD6271699.1		COG2264(J:Translation, ribosomal structure and biogenesis)	XP_002440014.1(uncharacterized protein LOC8080058 [Sorghum bicolor] >EES18444.1 hypothetical protein SORBI_3009G184800 [Sorghum bicolor])	sp|A9AI41|PRMA_BURM1(Ribosomal protein L11 methyltransferase OS=Burkholderia multivorans (strain ATCC 17616 / 249) OX=395019 GN=prmA PE=3 SV=1)
gene-NCGR_LOCUS36578	CAD6252932.1		ENOG410XNQK(G:Carbohydrate transport and metabolism)	AQK48857.1(Polyol transporter 5 [Zea mays] >PWZ26828.1 putative polyol transporter 6 [Zea mays])	sp|Q9XIH6|PLT2_ARATH(Putative polyol transporter 2 OS=Arabidopsis thaliana OX=3702 GN=PLT2 PE=3 SV=1)
gene-NCGR_LOCUS54982	CAD6271696.1			XP_021303859.1(glycine-rich cell wall structural protein 2-like [Sorghum bicolor] >OQU78244.1 hypothetical protein SORBI_3009G185301 [Sorghum bicolor])	None
gene-NCGR_LOCUS54983	CAD6271697.1			XP_002441323.1(putative glycine-rich cell wall structural protein 1 [Sorghum bicolor] >EES19753.1 hypothetical protein SORBI_3009G185000 [Sorghum bicolor])	None
gene-NCGR_LOCUS54980	CAD6271694.1			XP_002441328.1(keratin, type II cytoskeletal 2 epidermal [Sorghum bicolor])	None
gene-NCGR_LOCUS20379	CAD6229897.1		COG1530(J:Translation, ribosomal structure and biogenesis)	XP_021312964.1(ribonuclease E/G-like protein, chloroplastic [Sorghum bicolor])	sp|F4IV66|RNE_ARATH(Ribonuclease E/G-like protein, chloroplastic OS=Arabidopsis thaliana OX=3702 GN=RNE PE=1 SV=1)
gene-NCGR_LOCUS53494	CAD6270200.1		ENOG41104W3(S:Function unknown); ENOG41117FR(S:Function unknown); COG0443(O:Posttranslational modification, protein turnover, chaperones)	XP_021316804.1(pre-mRNA-splicing factor CWC22 [Sorghum bicolor])	None
gene-NCGR_LOCUS52812	CAD6269508.1		COG0465(O:Posttranslational modification, protein turnover, chaperones)	XP_021301742.1(AAA-ATPase ASD, mitochondrial [Sorghum bicolor] >KXG24149.1 hypothetical protein SORBI_3008G191200 [Sorghum bicolor])	sp|Q9FLD5|ASD_ARATH(AAA-ATPase ASD, mitochondrial OS=Arabidopsis thaliana OX=3702 GN=AATP1 PE=1 SV=1)
gene-NCGR_LOCUS52813	CAD6269509.1		COG0465(O:Posttranslational modification, protein turnover, chaperones)	XP_002443667.1(AAA-ATPase ASD, mitochondrial [Sorghum bicolor] >EES17505.1 hypothetical protein SORBI_3008G191300 [Sorghum bicolor])	sp|Q9FLD5|ASD_ARATH(AAA-ATPase ASD, mitochondrial OS=Arabidopsis thaliana OX=3702 GN=AATP1 PE=1 SV=1)
gene-NCGR_LOCUS52810	CAD6269506.1	LOX2S	ENOG410YATF(P:Inorganic ion transport and metabolism)	XP_021321846.1(linoleate 9S-lipoxygenase 6 isoform X2 [Sorghum bicolor] >KXG24148.1 hypothetical protein SORBI_3008G191000 [Sorghum bicolor])	sp|Q41238|LOX16_SOLTU(Linoleate 9S-lipoxygenase 6 (Fragment) OS=Solanum tuberosum OX=4113 GN=LOX1.6 PE=1 SV=1)
gene-NCGR_LOCUS52811	CAD6269507.1		ENOG410Y8WV(S:Function unknown)	XP_002442621.1(protein NUCLEAR FUSION DEFECTIVE 4 [Sorghum bicolor] >EES16459.1 hypothetical protein SORBI_3008G191100 [Sorghum bicolor])	sp|F4I9E1|NFD4_ARATH(Protein NUCLEAR FUSION DEFECTIVE 4 OS=Arabidopsis thaliana OX=3702 GN=NFD4 PE=3 SV=1)
gene-NCGR_LOCUS52816	CAD6269512.1		ENOG411075V(S:Function unknown)	XP_002437711.1(uncharacterized protein LOC8069019 [Sorghum bicolor] >EER89078.1 hypothetical protein SORBI_3010G011900 [Sorghum bicolor] >OQU75719.1 hypothetical protein SORBI_3010G011900 [Sorghum bicolor])	None
gene-NCGR_LOCUS52817	CAD6269513.1		ENOG410YZCA(S:Function unknown)	XP_002437712.1(uncharacterized protein LOC8066907 isoform X2 [Sorghum bicolor])	None
gene-NCGR_LOCUS52814	CAD6269510.1		COG2133(G:Carbohydrate transport and metabolism)	XP_002442622.2(HIPL1 protein [Sorghum bicolor] >EES17499.2 hypothetical protein SORBI_3008G191400 [Sorghum bicolor])	sp|Q9SSG3|HIPL1_ARATH(HIPL1 protein OS=Arabidopsis thaliana OX=3702 GN=HIPL1 PE=3 SV=2)
gene-NCGR_LOCUS52815	CAD6269511.1		ENOG41104SY(S:Function unknown)	XP_003560079.1(uncharacterized protein LOC100834259 [Brachypodium distachyon] >KQK15704.1 hypothetical protein BRADI_1g24471v3 [Brachypodium distachyon])	None
gene-NCGR_LOCUS52818	CAD6269514.1		COG2133(G:Carbohydrate transport and metabolism)	OEL33274.1(HIPL1 protein [Dichanthelium oligosanthes])	sp|Q9SSG3|HIPL1_ARATH(HIPL1 protein OS=Arabidopsis thaliana OX=3702 GN=HIPL1 PE=3 SV=2)
gene-NCGR_LOCUS52819	CAD6269515.1	GLCAT14	ENOG410XQ7M(S:Function unknown)	ONM02351.1(Beta-glucuronosyltransferase GlcAT14B [Zea mays])	sp|Q9FLD7|GT14A_ARATH(Beta-glucuronosyltransferase GlcAT14A OS=Arabidopsis thaliana OX=3702 GN=GLCAT14A PE=2 SV=1)
gene-NCGR_LOCUS13542	CAD6219951.1		ENOG410XT05(S:Function unknown)	ACN35099.1(unknown [Zea mays])	sp|Q54DD7|UNC50_DICDI(Protein unc-50 homolog OS=Dictyostelium discoideum OX=44689 GN=DDB_G0292320 PE=3 SV=1)
gene-NCGR_LOCUS14177	CAD6220745.1		ENOG4111MP0(S:Function unknown)	XP_002459483.1(uncharacterized protein At4g14100 [Sorghum bicolor] >EER96004.1 hypothetical protein SORBI_3002G064400 [Sorghum bicolor])	sp|Q67YC9|Y4141_ARATH(Uncharacterized protein At4g14100 OS=Arabidopsis thaliana OX=3702 GN=At4g14100 PE=2 SV=1)
gene-NCGR_LOCUS14176	CAD6220744.1		ENOG4111MP0(S:Function unknown)	XP_002459483.1(uncharacterized protein At4g14100 [Sorghum bicolor] >EER96004.1 hypothetical protein SORBI_3002G064400 [Sorghum bicolor])	None
gene-NCGR_LOCUS14175	CAD6220743.1	dxs	COG1154(H:Coenzyme transport and metabolism)	XP_002459484.1(probable 1-deoxy-D-xylulose-5-phosphate synthase 2, chloroplastic [Sorghum bicolor] >EER96005.1 hypothetical protein SORBI_3002G064500 [Sorghum bicolor])	sp|Q6YU51|DXS2_ORYSJ(Probable 1-deoxy-D-xylulose-5-phosphate synthase 2, chloroplastic OS=Oryza sativa subsp. japonica OX=39947 GN=Os07g0190000 PE=2 SV=1)
gene-NCGR_LOCUS14174	CAD6220742.1	E3.4.23.40	ENOG410XNV7(O:Posttranslational modification, protein turnover, chaperones)	XP_021302829.1(aspartic proteinase oryzasin-1 isoform X2 [Sorghum bicolor] >KXG22545.1 hypothetical protein SORBI_3009G234800 [Sorghum bicolor])	sp|Q42456|ASPR1_ORYSJ(Aspartic proteinase oryzasin-1 OS=Oryza sativa subsp. japonica OX=39947 GN=Os05g0567100 PE=2 SV=2)
gene-NCGR_LOCUS14173	CAD6220741.1		COG3104(E:Amino acid transport and metabolism)	EER98133.1(hypothetical protein SORBI_3002G064800 [Sorghum bicolor])	sp|Q9LV10|PTR53_ARATH(Protein NRT1/ PTR FAMILY 2.11 OS=Arabidopsis thaliana OX=3702 GN=NPF2.11 PE=1 SV=1)
gene-NCGR_LOCUS14172	CAD6220740.1		ENOG410XS0S(T:Signal transduction mechanisms)	XP_021307756.1(uncharacterized protein LOC8075064 isoform X1 [Sorghum bicolor] >KXG34601.1 hypothetical protein SORBI_3002G064900 [Sorghum bicolor])	sp|Q96EZ8|MCRS1_HUMAN(Microspherule protein 1 OS=Homo sapiens OX=9606 GN=MCRS1 PE=1 SV=1)
gene-NCGR_LOCUS14171	CAD6220739.1	PMA1, PMA2	COG0474(P:Inorganic ion transport and metabolism)	XP_002459489.1(plasma membrane ATPase 1 [Sorghum bicolor] >EER96010.1 hypothetical protein SORBI_3002G065000 [Sorghum bicolor])	sp|Q08435|PMA1_NICPL(Plasma membrane ATPase 1 OS=Nicotiana plumbaginifolia OX=4092 GN=PMA1 PE=2 SV=1)
gene-NCGR_LOCUS14170	CAD6220738.1		ENOG410Z7Z7(S:Function unknown)	XP_002459490.2(pentatricopeptide repeat-containing protein At1g59720, chloroplastic/mitochondrial [Sorghum bicolor] >KXG34602.1 hypothetical protein SORBI_3002G065200 [Sorghum bicolor])	sp|Q0WQW5|PPR85_ARATH(Pentatricopeptide repeat-containing protein At1g59720, chloroplastic/mitochondrial OS=Arabidopsis thaliana OX=3702 GN=PCMP-H51 PE=1 SV=2)
gene-NCGR_LOCUS308	CAD6201892.1		ENOG4111QGE(S:Function unknown)	NP_001144429.2(uncharacterized protein LOC100277382 [Zea mays] >ONL93481.1 GATA zinc finger domain-containing protein 10 [Zea mays])	None
gene-NCGR_LOCUS14179	CAD6220747.1		ENOG4111S22(U:Intracellular trafficking, secretion, and vesicular transport)	PWZ52641.1(TLC domain-containing protein [Zea mays])	sp|Q8GYK7|Y5285_ARATH(TLC domain-containing protein At5g14285 OS=Arabidopsis thaliana OX=3702 GN=At5g14285 PE=2 SV=1)
gene-NCGR_LOCUS14178	CAD6220746.1		ENOG4111MP0(S:Function unknown)	NP_001143659.2(uncharacterized protein LOC100276382 precursor [Zea mays])	sp|Q67YC9|Y4141_ARATH(Uncharacterized protein At4g14100 OS=Arabidopsis thaliana OX=3702 GN=At4g14100 PE=2 SV=1)
gene-NCGR_LOCUS8966	CAD6213370.1		ENOG41103M9(S:Function unknown)	XP_002463102.1(GDSL esterase/lipase At4g10955 isoform X1 [Sorghum bicolor] >EER99623.1 hypothetical protein SORBI_3002G357600 [Sorghum bicolor])	None
gene-NCGR_LOCUS8967	CAD6213372.1		ENOG411076Q(S:Function unknown)	RLN18134.1(DEMETER-like protein 2 [Panicum miliaceum])	sp|C7IW64|ROS1A_ORYSJ(Protein ROS1A OS=Oryza sativa subsp. japonica OX=39947 GN=ROS1A PE=1 SV=2)
gene-NCGR_LOCUS8964	CAD6213366.1		ENOG410Z7Z7(S:Function unknown)	XP_002464340.1(pentatricopeptide repeat-containing protein At3g53700, chloroplastic [Sorghum bicolor] >EER91338.1 hypothetical protein SORBI_3001G188600 [Sorghum bicolor])	sp|Q9LFF1|PP281_ARATH(Pentatricopeptide repeat-containing protein At3g53700, chloroplastic OS=Arabidopsis thaliana OX=3702 GN=MEE40 PE=2 SV=1)
gene-NCGR_LOCUS8965	CAD6213368.1		COG0177(L:Replication, recombination and repair); ENOG411076Q(S:Function unknown)	OQU91485.1(hypothetical protein SORBI_3001G188500 [Sorghum bicolor])	sp|Q9SR66|DML2_ARATH(DEMETER-like protein 2 OS=Arabidopsis thaliana OX=3702 GN=DML2 PE=3 SV=2)
gene-NCGR_LOCUS8962	CAD6213362.1		ENOG410YIB0(S:Function unknown)	OEL14605.1(hypothetical protein BAE44_0024376 [Dichanthelium oligosanthes])	sp|Q9LRJ9|CRR38_ARATH(Cysteine-rich repeat secretory protein 38 OS=Arabidopsis thaliana OX=3702 GN=CRRSP38 PE=2 SV=1)
gene-NCGR_LOCUS8963	CAD6213364.1	OST3, OST6	ENOG410XR1F(U:Intracellular trafficking, secretion, and vesicular transport)	XP_002464341.1(probable dolichyl-diphosphooligosaccharide--protein glycosyltransferase subunit 3 [Sorghum bicolor] >EER91339.1 hypothetical protein SORBI_3001G188700 [Sorghum bicolor])	sp|Q94I55|OST3_ORYSJ(Probable dolichyl-diphosphooligosaccharide--protein glycosyltransferase subunit 3 OS=Oryza sativa subsp. japonica OX=39947 GN=OST3 PE=2 SV=1)
gene-NCGR_LOCUS8960	CAD6213358.1		COG0318(I:Lipid transport and metabolism); COG0318(Q:Secondary metabolites biosynthesis, transport and catabolism)	XP_021313497.1(4-coumarate--CoA ligase-like 7 [Sorghum bicolor] >KXG38162.1 hypothetical protein SORBI_3001G189300 [Sorghum bicolor])	sp|Q69RG7|4CLL7_ORYSJ(4-coumarate--CoA ligase-like 7 OS=Oryza sativa subsp. japonica OX=39947 GN=4CLL7 PE=2 SV=1)
gene-NCGR_LOCUS8961	CAD6213360.1		COG3502(S:Function unknown)	XP_002466913.1(uncharacterized protein LOC8065666 [Sorghum bicolor] >EER93911.1 hypothetical protein SORBI_3001G188900 [Sorghum bicolor] >OQU91486.1 hypothetical protein SORBI_3001G188900 [Sorghum bicolor])	None
gene-NCGR_LOCUS8968	CAD6213374.1		ENOG41110A4(S:Function unknown)	XP_002464339.1(tobamovirus multiplication protein 1 [Sorghum bicolor] >EER91337.1 hypothetical protein SORBI_3001G188400 [Sorghum bicolor])	sp|Q402F4|TOM1_TOBAC(Tobamovirus multiplication protein 1 OS=Nicotiana tabacum OX=4097 GN=TOM1 PE=1 SV=1)
gene-NCGR_LOCUS8969	CAD6213376.1	PSMC2, RPT1	COG1222(O:Posttranslational modification, protein turnover, chaperones)	AQK56070.1(26S protease regulatory subunit 7 homolog A [Zea mays])	sp|P0DKJ9|PRS7A_ORYSJ(26S proteasome regulatory subunit 7A OS=Oryza sativa subsp. japonica OX=39947 GN=RPT1A PE=2 SV=1)
gene-NCGR_LOCUS11615	CAD6217641.1	PGT1	COG1819(S:Function unknown)	XP_002463013.2(anthocyanidin 5,3-O-glucosyltransferase [Sorghum bicolor] >KXG36471.1 hypothetical protein SORBI_3002G337500 [Sorghum bicolor])	sp|Q4R1I9|ANGLT_ROSHC(Anthocyanidin 5,3-O-glucosyltransferase OS=Rosa hybrid cultivar OX=128735 GN=RhGT1 PE=2 SV=1)
gene-NCGR_LOCUS11614	CAD6217640.1	PGT1	COG1819(S:Function unknown)	XP_002463013.2(anthocyanidin 5,3-O-glucosyltransferase [Sorghum bicolor] >KXG36471.1 hypothetical protein SORBI_3002G337500 [Sorghum bicolor])	sp|Q4R1I9|ANGLT_ROSHC(Anthocyanidin 5,3-O-glucosyltransferase OS=Rosa hybrid cultivar OX=128735 GN=RhGT1 PE=2 SV=1)
gene-NCGR_LOCUS11617	CAD6217643.1	SLC29A1_2_3, ENT1_2_3	ENOG410Y3MT(S:Function unknown)	XP_021309973.1(equilibrative nucleotide transporter 3-like [Sorghum bicolor] >OQU90085.1 hypothetical protein SORBI_3002G337100 [Sorghum bicolor])	sp|Q9M0Y3|ENT3_ARATH(Equilibrative nucleotide transporter 3 OS=Arabidopsis thaliana OX=3702 GN=ENT3 PE=1 SV=1)
gene-NCGR_LOCUS11616	CAD6217642.1		ENOG410XTAA(S:Function unknown)	XP_002460850.1(uncharacterized protein LOC8056322 isoform X1 [Sorghum bicolor] >EER97371.1 hypothetical protein SORBI_3002G337300 [Sorghum bicolor])	sp|Q9SSE9|JMJ25_ARATH(Lysine-specific demethylase JMJ25 OS=Arabidopsis thaliana OX=3702 GN=JMJ25 PE=1 SV=1)
gene-NCGR_LOCUS11611	CAD6217636.1	MYBP	COG5147(K:Transcription)	PWZ14118.1(Transcription factor MYB102 [Zea mays])	sp|Q9LDR8|MY102_ARATH(Transcription factor MYB102 OS=Arabidopsis thaliana OX=3702 GN=MYB102 PE=2 SV=1)
gene-NCGR_LOCUS11610	CAD6217635.1	cysQ, MET22, BPNT1	COG1218(P:Inorganic ion transport and metabolism)	RLM86344.1(putative PAP-specific phosphatase, mitochondrial [Panicum miliaceum])	sp|Q9M0Y6|DPNPM_ARATH(Putative PAP-specific phosphatase, mitochondrial OS=Arabidopsis thaliana OX=3702 GN=At4g05090 PE=2 SV=1)
gene-NCGR_LOCUS11613	CAD6217639.1		ENOG410YB0S(S:Function unknown)	XP_002463014.1(uncharacterized GPI-anchored protein At4g28100 [Sorghum bicolor] >EER99535.1 hypothetical protein SORBI_3002G337600 [Sorghum bicolor])	sp|Q9SUC9|UGPI7_ARATH(Uncharacterized GPI-anchored protein At4g28100 OS=Arabidopsis thaliana OX=3702 GN=At4g28100 PE=2 SV=1)
gene-NCGR_LOCUS11612	CAD6217638.1	ADCK, ABC1	COG0661(S:Function unknown)	XP_021309466.1(ABC1 family protein YPL109C, mitochondrial-like [Sorghum bicolor] >XP_021309467.1 ABC1 family protein YPL109C, mitochondrial-like [Sorghum bicolor] >KXG36472.1 hypothetical protein SORBI_3002G337700 [Sorghum bicolor] >KXG36473.1 hypothetical protein SORBI_3002G337700 [Sorghum bicolor])	sp|Q55G83|ABKC_DICDI(Probable serine/threonine-protein kinase abkC OS=Dictyostelium discoideum OX=44689 GN=abkC PE=3 SV=1)
gene-NCGR_LOCUS39961	CAD6256454.1		COG2304(S:Function unknown)	PWZ54290.1(Uncharacterized protein sll0103 [Zea mays])	sp|Q9LTA6|WAV3_ARATH(E3 ubiquitin-protein ligase WAV3 OS=Arabidopsis thaliana OX=3702 GN=WAV3 PE=1 SV=1)
gene-NCGR_LOCUS39960	CAD6256453.1		COG2304(S:Function unknown)	XP_004978827.1(uncharacterized protein LOC101773048 [Setaria italica] >RCV37310.1 hypothetical protein SETIT_8G052500v2 [Setaria italica])	sp|Q9ZQ46|WAVH1_ARATH(E3 ubiquitin-protein ligase WAVH1 OS=Arabidopsis thaliana OX=3702 GN=WAVH1 PE=1 SV=1)
gene-NCGR_LOCUS39963	CAD6256456.1		COG5183(O:Posttranslational modification, protein turnover, chaperones)	XP_021317391.1(uncharacterized protein LOC110435737 [Sorghum bicolor] >XP_021317392.1 uncharacterized protein LOC110435737 [Sorghum bicolor] >KXG28858.1 hypothetical protein SORBI_3005G176000 [Sorghum bicolor])	sp|F4JKK0|SUD1_ARATH(Probable E3 ubiquitin ligase SUD1 OS=Arabidopsis thaliana OX=3702 GN=SUD1 PE=1 SV=1)
gene-NCGR_LOCUS39962	CAD6256455.1	manA, MPI	COG1482(G:Carbohydrate transport and metabolism)	XP_021316296.1(mannose-6-phosphate isomerase 1 [Sorghum bicolor] >KXG28861.1 hypothetical protein SORBI_3005G176100 [Sorghum bicolor])	sp|Q9FZH5|MPI2_ARATH(Mannose-6-phosphate isomerase 2 OS=Arabidopsis thaliana OX=3702 GN=PMI2 PE=1 SV=1)
gene-NCGR_LOCUS11619	CAD6217645.1	SLC29A1_2_3, ENT1_2_3	ENOG410Y3MT(S:Function unknown)	XP_021310318.1(equilibrative nucleotide transporter 3-like [Sorghum bicolor] >XP_021310319.1 equilibrative nucleotide transporter 3-like [Sorghum bicolor] >KXG36463.1 hypothetical protein SORBI_3002G336600 [Sorghum bicolor] >KXG36464.1 hypothetical protein SORBI_3002G336600 [Sorghum bicolor] >OQU90082.1 hypothetical protein SORBI_3002G336600 [Sorghum bicolor])	sp|Q9M0Y3|ENT3_ARATH(Equilibrative nucleotide transporter 3 OS=Arabidopsis thaliana OX=3702 GN=ENT3 PE=1 SV=1)
gene-NCGR_LOCUS11618	CAD6217644.1	SLC29A1_2_3, ENT1_2_3	ENOG410Y3MT(S:Function unknown)	EEE67397.1(hypothetical protein OsJ_24711 [Oryza sativa Japonica Group])	sp|Q9M0Y3|ENT3_ARATH(Equilibrative nucleotide transporter 3 OS=Arabidopsis thaliana OX=3702 GN=ENT3 PE=1 SV=1)
gene-NCGR_LOCUS39967	CAD6256460.1		ENOG4111H56(S:Function unknown)	XP_015628801.1(uncharacterized protein LOC4332720 [Oryza sativa Japonica Group])	sp|O82330|SOT10_ARATH(Cytosolic sulfotransferase 10 OS=Arabidopsis thaliana OX=3702 GN=SOT10 PE=1 SV=1)
gene-NCGR_LOCUS39966	CAD6256459.1		ENOG4111H56(S:Function unknown)	XP_021316813.1(cytosolic sulfotransferase 10-like [Sorghum bicolor] >KXG28787.1 hypothetical protein SORBI_3005G166700 [Sorghum bicolor] >KXG28788.1 hypothetical protein SORBI_3005G166700 [Sorghum bicolor] >OQU83741.1 hypothetical protein SORBI_3005G166700 [Sorghum bicolor])	sp|O82330|SOT10_ARATH(Cytosolic sulfotransferase 10 OS=Arabidopsis thaliana OX=3702 GN=SOT10 PE=1 SV=1)
gene-NCGR_LOCUS14067	CAD6220612.1	ARF1	COG1100(S:Function unknown)	ONM52450.1(ADP-ribosylation factor A1F [Zea mays])	sp|P36397|ARF1_ARATH(ADP-ribosylation factor 1 OS=Arabidopsis thaliana OX=3702 GN=ARF1 PE=1 SV=2)
gene-NCGR_LOCUS13071	CAD6219420.1	JAZ	ENOG410XTRE(S:Function unknown)	AQX45537.1(jasmonate ZIM domain protein, partial [Saccharum hybrid cultivar Yacheng05-179])	sp|Q6ES51|TIF6B_ORYSJ(Protein TIFY 6b OS=Oryza sativa subsp. japonica OX=39947 GN=TIFY6B PE=1 SV=1)
gene-NCGR_LOCUS3173	CAD6205342.1	MDH1	COG0039(C:Energy production and conversion)	XP_002467079.1(malate dehydrogenase, cytoplasmic [Sorghum bicolor] >EER94077.1 hypothetical protein SORBI_3001G219300 [Sorghum bicolor])	sp|Q08062|MDHC_MAIZE(Malate dehydrogenase, cytoplasmic OS=Zea mays OX=4577 PE=1 SV=2)
gene-NCGR_LOCUS48682	CAD6265377.1		ENOG410YHVU(S:Function unknown)	XP_002444402.1(protein FEZ [Sorghum bicolor] >EES13897.1 hypothetical protein SORBI_3007G138600 [Sorghum bicolor])	sp|Q9ZVH0|FEZ_ARATH(Protein FEZ OS=Arabidopsis thaliana OX=3702 GN=FEZ PE=2 SV=1)
gene-NCGR_LOCUS29788	CAD6245483.1		ENOG4111KG5(S:Function unknown)	XP_002445632.2(uncharacterized protein LOC8056461 [Sorghum bicolor])	None
gene-NCGR_LOCUS46708	CAD6263403.1		ENOG41108IP(S:Function unknown); COG5048(S:Function unknown); ENOG41105CQ(S:Function unknown)	KXG26524.1(hypothetical protein SORBI_3006G115400 [Sorghum bicolor])	None
gene-NCGR_LOCUS17619	CAD6225614.1		ENOG411076D(S:Function unknown)	KXG35166.1(hypothetical protein SORBI_3002G141800 [Sorghum bicolor])	None
gene-NCGR_LOCUS17618	CAD6225612.1		COG1055(P:Inorganic ion transport and metabolism)	XP_002459886.1(sodium/proton antiporter 1 [Sorghum bicolor] >KXG35167.2 hypothetical protein SORBI_3002G141900 [Sorghum bicolor])	sp|Q9LT68|NHD1_ARATH(Sodium/proton antiporter 1 OS=Arabidopsis thaliana OX=3702 GN=NHD1 PE=2 SV=1)
gene-NCGR_LOCUS17617	CAD6225610.1		ENOG410YD7W(S:Function unknown)	XP_021309566.1(B3 domain-containing protein Os01g0234100 isoform X1 [Sorghum bicolor])	sp|Q0JP99|Y1341_ORYSJ(B3 domain-containing protein Os01g0234100 OS=Oryza sativa subsp. japonica OX=39947 GN=Os01g0234100 PE=2 SV=1)
gene-NCGR_LOCUS17616	CAD6225609.1	SIW14, OCA3	COG2365(T:Signal transduction mechanisms)	XP_015696537.1(PREDICTED: probable tyrosine-protein phosphatase At1g05000 isoform X1 [Oryza brachyantha])	None
gene-NCGR_LOCUS17615	CAD6225608.1		COG1055(P:Inorganic ion transport and metabolism)	XP_002459886.1(sodium/proton antiporter 1 [Sorghum bicolor] >KXG35167.2 hypothetical protein SORBI_3002G141900 [Sorghum bicolor])	sp|Q9LT68|NHD1_ARATH(Sodium/proton antiporter 1 OS=Arabidopsis thaliana OX=3702 GN=NHD1 PE=2 SV=1)
gene-NCGR_LOCUS17614	CAD6225607.1		ENOG410XWK2(S:Function unknown); ENOG410Y65V(S:Function unknown); ENOG41104M9(S:Function unknown)	XP_021321332.1(uncharacterized protein LOC8069996 [Sorghum bicolor])	None
gene-NCGR_LOCUS17613	CAD6225606.1		ENOG41104M9(S:Function unknown); ENOG4111BRZ(S:Function unknown)	AGT16613.1(hypothetical protein SHCRBa_028_C07_R_390 [Saccharum hybrid cultivar R570])	None
gene-NCGR_LOCUS17612	CAD6225605.1		ENOG410YD7W(S:Function unknown)	XP_021309566.1(B3 domain-containing protein Os01g0234100 isoform X1 [Sorghum bicolor])	sp|Q0JP99|Y1341_ORYSJ(B3 domain-containing protein Os01g0234100 OS=Oryza sativa subsp. japonica OX=39947 GN=Os01g0234100 PE=2 SV=1)
gene-NCGR_LOCUS17611	CAD6225604.1	SIW14, OCA3	COG2365(T:Signal transduction mechanisms)	XP_015696537.1(PREDICTED: probable tyrosine-protein phosphatase At1g05000 isoform X1 [Oryza brachyantha])	None
gene-NCGR_LOCUS17610	CAD6225603.1		ENOG410ZUNZ(S:Function unknown); ENOG41107T8(S:Function unknown); ENOG41108CP(S:Function unknown); ENOG4110841(S:Function unknown)	EAZ15525.1(hypothetical protein OsJ_30933 [Oryza sativa Japonica Group])	None
gene-NCGR_LOCUS13076	CAD6219430.1	CAD	COG1064(C:Energy production and conversion)	PUZ70635.1(hypothetical protein GQ55_2G248800 [Panicum hallii var. hallii])	sp|Q6ERW9|CAD8B_ORYSJ(Probable cinnamyl alcohol dehydrogenase 8B OS=Oryza sativa subsp. japonica OX=39947 GN=CAD8B PE=3 SV=2)
gene-NCGR_LOCUS27462	CAD6241789.1	CAF16	COG4586(S:Function unknown)	XP_002454753.1(ABC transporter I family member 19 [Sorghum bicolor] >EES07729.1 hypothetical protein SORBI_3004G339300 [Sorghum bicolor])	sp|Q3EDJ0|AB19I_ARATH(ABC transporter I family member 19 OS=Arabidopsis thaliana OX=3702 GN=ABCI19 PE=2 SV=1)
gene-NCGR_LOCUS39345	CAD6255813.1	E2.4.1.67	ENOG410YCZ1(S:Function unknown)	XP_002451238.1(stachyose synthase [Sorghum bicolor] >EES10226.1 hypothetical protein SORBI_3005G210100 [Sorghum bicolor])	sp|Q93XK2|STSYN_PEA(Stachyose synthase OS=Pisum sativum OX=3888 GN=STS1 PE=1 SV=1)
gene-NCGR_LOCUS39344	CAD6255812.1		ENOG41104TD(S:Function unknown)	OQU83125.1(hypothetical protein SORBI_3005G080050 [Sorghum bicolor] >OQU83126.1 hypothetical protein SORBI_3005G080050 [Sorghum bicolor])	None
gene-NCGR_LOCUS39347	CAD6255816.1	E2.4.1.67	ENOG410YCZ1(S:Function unknown)	XP_002451238.1(stachyose synthase [Sorghum bicolor] >EES10226.1 hypothetical protein SORBI_3005G210100 [Sorghum bicolor])	sp|Q9SYJ4|RFS4_ARATH(Probable galactinol--sucrose galactosyltransferase 4 OS=Arabidopsis thaliana OX=3702 GN=RFS4 PE=2 SV=3)
gene-NCGR_LOCUS39346	CAD6255815.1	E2.4.1.67	ENOG410YCZ1(S:Function unknown)	XP_002451238.1(stachyose synthase [Sorghum bicolor] >EES10226.1 hypothetical protein SORBI_3005G210100 [Sorghum bicolor])	sp|Q93XK2|STSYN_PEA(Stachyose synthase OS=Pisum sativum OX=3888 GN=STS1 PE=1 SV=1)
gene-NCGR_LOCUS39341	CAD6255807.1	E2.4.1.67	ENOG410YCZ1(S:Function unknown)	XP_025826803.1(stachyose synthase-like [Panicum hallii] >PVH34594.1 hypothetical protein PAHAL_8G255800 [Panicum hallii])	sp|Q9SYJ4|RFS4_ARATH(Probable galactinol--sucrose galactosyltransferase 4 OS=Arabidopsis thaliana OX=3702 GN=RFS4 PE=2 SV=3)
gene-NCGR_LOCUS39340	CAD6255806.1	IRAK4	COG0515(T:Signal transduction mechanisms)	KXG29093.1(hypothetical protein SORBI_3005G210200 [Sorghum bicolor])	sp|B6SJQ0|CNR13_MAIZE(Cell number regulator 13 OS=Zea mays OX=4577 GN=CNR13 PE=2 SV=1)
gene-NCGR_LOCUS39343	CAD6255810.1		ENOG41106U9(S:Function unknown)	XP_002443741.2(uncharacterized protein LOC8068551 [Sorghum bicolor] >KXG24239.1 hypothetical protein SORBI_3007G012800 [Sorghum bicolor])	sp|Q9C8T9|DRL19_ARATH(Putative disease resistance protein At1g63350 OS=Arabidopsis thaliana OX=3702 GN=At1g63350 PE=3 SV=1)
gene-NCGR_LOCUS39342	CAD6255809.1	E2.4.1.67	ENOG410YCZ1(S:Function unknown)	XP_002451238.1(stachyose synthase [Sorghum bicolor] >EES10226.1 hypothetical protein SORBI_3005G210100 [Sorghum bicolor])	sp|Q93XK2|STSYN_PEA(Stachyose synthase OS=Pisum sativum OX=3888 GN=STS1 PE=1 SV=1)
gene-NCGR_LOCUS39349	CAD6255818.1		ENOG41107E0(S:Function unknown); ENOG410Y8WV(S:Function unknown)	OEL30029.1(hypothetical protein BAE44_0008951 [Dichanthelium oligosanthes])	sp|F4I9E1|NFD4_ARATH(Protein NUCLEAR FUSION DEFECTIVE 4 OS=Arabidopsis thaliana OX=3702 GN=NFD4 PE=3 SV=1)
gene-NCGR_LOCUS39348	CAD6255817.1	ARIH1	ENOG410XP9Y(O:Posttranslational modification, protein turnover, chaperones)	XP_002449969.2(uncharacterized protein LOC8070213 [Sorghum bicolor] >EES08947.2 hypothetical protein SORBI_3005G210000 [Sorghum bicolor])	sp|Q8L829|ARI5_ARATH(Probable E3 ubiquitin-protein ligase ARI5 OS=Arabidopsis thaliana OX=3702 GN=ARI5 PE=2 SV=1)
gene-NCGR_LOCUS45529	CAD6262151.1		COG2940(S:Function unknown)	XP_021319032.1(histone-lysine N-methyltransferase ATXR2 [Sorghum bicolor] >KXG27171.1 hypothetical protein SORBI_3006G225400 [Sorghum bicolor])	sp|Q5PP37|ATXR2_ARATH(Histone-lysine N-methyltransferase ATXR2 OS=Arabidopsis thaliana OX=3702 GN=ATXR2 PE=2 SV=1)
gene-NCGR_LOCUS44899	CAD6261478.1		COG5183(O:Posttranslational modification, protein turnover, chaperones)	NP_001168524.1(protein binding protein [Zea mays] >ACN28521.1 unknown [Zea mays] >AQK42330.1 RING/U-box superfamily protein [Zea mays] >PWZ46117.1 hypothetical protein Zm00014a_010135 [Zea mays])	None
gene-NCGR_LOCUS44898	CAD6261477.1		ENOG410ZSEZ(S:Function unknown)	XP_002446008.1(uncharacterized protein LOC8056950 [Sorghum bicolor] >EES10336.1 hypothetical protein SORBI_3006G003000 [Sorghum bicolor])	None
gene-NCGR_LOCUS44891	CAD6261470.1		ENOG411052G(S:Function unknown); ENOG41116V7(S:Function unknown)	XP_020401675.1(21 kDa protein [Zea mays] >AQK42319.1 pectin methylesterase inhibitor 1 [Zea mays] >PWZ44243.1 Pectinesterase inhibitor 9 [Zea mays])	sp|P17407|21KD_DAUCA(21 kDa protein OS=Daucus carota OX=4039 PE=2 SV=1)
gene-NCGR_LOCUS44890	CAD6261469.1		ENOG41108AX(S:Function unknown)	OQU79099.1(hypothetical protein SORBI_3008G095633 [Sorghum bicolor])	None
gene-NCGR_LOCUS44893	CAD6261472.1		ENOG410ZITE(S:Function unknown)	XP_021319708.1(UNC93-like protein 1 [Sorghum bicolor] >EES10341.2 hypothetical protein SORBI_3006G003400 [Sorghum bicolor])	sp|Q56WD3|UN931_ARATH(UNC93-like protein 1 OS=Arabidopsis thaliana OX=3702 GN=At1g18000 PE=2 SV=2)
gene-NCGR_LOCUS44892	CAD6261471.1		ENOG41115F1(S:Function unknown)	XP_021318367.1(uncharacterized protein LOC8080243 [Sorghum bicolor] >EES10344.2 hypothetical protein SORBI_3006G004200 [Sorghum bicolor])	None
gene-NCGR_LOCUS44895	CAD6261474.1		ENOG41108H2(S:Function unknown)	OEL17177.1(Transcription factor TIP2 [Dichanthelium oligosanthes])	sp|Q5JNS0|TIP2_ORYSJ(Transcription factor TIP2 OS=Oryza sativa subsp. japonica OX=39947 GN=TIP2 PE=1 SV=1)
gene-NCGR_LOCUS44894	CAD6261473.1	CMPK1, UMPK	COG0563(F:Nucleotide transport and metabolism)	NP_001149421.1(uncharacterized protein LOC100283047 [Zea mays] >ACG35391.1 adenylate kinase [Zea mays])	sp|Q7XMI0|KCY2_ORYSJ(UMP-CMP kinase 2 OS=Oryza sativa subsp. japonica OX=39947 GN=Os04g0105500 PE=2 SV=3)
gene-NCGR_LOCUS44897	CAD6261476.1		COG3752(S:Function unknown)	NP_001141064.1(membrane protein [Zea mays] >ACF85318.1 unknown [Zea mays])	sp|O74507|YJD4_SCHPO(Uncharacterized protein C594.04c OS=Schizosaccharomyces pombe (strain 972 / ATCC 24843) OX=284812 GN=SPCC594.04c PE=3 SV=2)
gene-NCGR_LOCUS44896	CAD6261475.1	TAD3, ADAT3	COG0590(F:Nucleotide transport and metabolism); COG0590(J:Translation, ribosomal structure and biogenesis)	XP_002447455.1(probable inactive tRNA-specific adenosine deaminase-like protein 3 [Sorghum bicolor] >XP_021319473.1 probable inactive tRNA-specific adenosine deaminase-like protein 3 [Sorghum bicolor] >XP_021319474.1 probable inactive tRNA-specific adenosine deaminase-like protein 3 [Sorghum bicolor] >XP_021319475.1 probable inactive tRNA-specific adenosine deaminase-like protein 3 [Sorghum bicol…	sp|F4KH86|TAD3_ARATH(tRNA-specific adenosine deaminase TAD3 OS=Arabidopsis thaliana OX=3702 GN=TAD3 PE=1 SV=1)
gene-NCGR_LOCUS13549	CAD6219958.1		ENOG41124J3(S:Function unknown); ENOG4111Q32(S:Function unknown)	XP_008670027.1(CAX-interacting protein 4 [Zea mays] >ONM20806.1 CAX-interacting protein 4 [Zea mays] >PWZ36846.1 CAX-interacting protein 4 [Zea mays])	sp|Q84Y18|CXIP4_ARATH(CAX-interacting protein 4 OS=Arabidopsis thaliana OX=3702 GN=CXIP4 PE=1 SV=2)
gene-NCGR_LOCUS42313	CAD6258847.1	;CLTC	ENOG410XPH1(U:Intracellular trafficking, secretion, and vesicular transport)	AGC82051.1(clathrin heavy chain 1 [Zea mays])	sp|Q2RBN7|CLH1_ORYSJ(Clathrin heavy chain 1 OS=Oryza sativa subsp. japonica OX=39947 GN=Os11g0104900 PE=3 SV=1)
gene-NCGR_LOCUS3057	CAD6205224.1		ENOG410XR87(S:Function unknown)	XP_002467167.1(translin isoform X1 [Sorghum bicolor] >EER94165.1 hypothetical protein SORBI_3001G235700 [Sorghum bicolor])	sp|P79769|TSN_CHICK(Translin OS=Gallus gallus OX=9031 GN=TSN PE=1 SV=1)
gene-NCGR_LOCUS15378	CAD6222856.1	tmk, DTYMK	COG0125(F:Nucleotide transport and metabolism)	XP_002461104.1(thymidylate kinase isoform X2 [Sorghum bicolor] >EER97625.1 hypothetical protein SORBI_3002G392800 [Sorghum bicolor])	sp|Q0WW55|ZEUS1_ARATH(Thymidylate kinase OS=Arabidopsis thaliana OX=3702 GN=ZEU1 PE=2 SV=1)
gene-NCGR_LOCUS15379	CAD6222857.1	xylB, XYLB	COG1070(G:Carbohydrate transport and metabolism)	XP_002463265.1(xylulose kinase [Sorghum bicolor] >EER99786.1 hypothetical protein SORBI_3002G392700 [Sorghum bicolor])	sp|Q949W8|XK2_ARATH(Xylulose kinase 2 OS=Arabidopsis thaliana OX=3702 GN=XK2 PE=1 SV=1)
gene-NCGR_LOCUS13548	CAD6219957.1		ENOG41108HA(S:Function unknown); ENOG411065Y(S:Function unknown); ENOG410YZFH(S:Function unknown)	EER98362.1(hypothetical protein SORBI_3002G106200 [Sorghum bicolor])	None
gene-NCGR_LOCUS44275	CAD6260852.1	DHX29	COG1643(L:Replication, recombination and repair)	AGT16032.1(hypothetical protein [Saccharum hybrid cultivar R570])	sp|F4I9Q5|DEXH7_ARATH(DExH-box ATP-dependent RNA helicase DExH7, chloroplastic OS=Arabidopsis thaliana OX=3702 GN=At1g58060 PE=2 SV=1)
gene-NCGR_LOCUS44274	CAD6260851.1	PDIA1, P4HB	COG0526(O:Posttranslational modification, protein turnover, chaperones)	AGT16033.1(disulfide isomerase [Saccharum hybrid cultivar R570])	sp|Q0JD42|PDI52_ORYSJ(Protein disulfide isomerase-like 5-2 OS=Oryza sativa subsp. japonica OX=39947 GN=PDIL5-2 PE=2 SV=2)
gene-NCGR_LOCUS44277	CAD6260854.1	E2.1.2.2	COG0299(F:Nucleotide transport and metabolism)	XP_002447852.1(phosphoribosylglycinamide formyltransferase, chloroplastic [Sorghum bicolor] >OQU81602.1 hypothetical protein SORBI_3006G083100 [Sorghum bicolor])	sp|P52423|PUR3_VIGUN(Phosphoribosylglycinamide formyltransferase, chloroplastic OS=Vigna unguiculata OX=3917 GN=PUR3 PE=2 SV=2)
gene-NCGR_LOCUS44276	CAD6260853.1		ENOG410YBEA(S:Function unknown)	AGT16421.1(hypothetical protein SHCRBa_145_O09_F_30 [Saccharum hybrid cultivar R570])	sp|Q9CAN3|SCL28_ARATH(Scarecrow-like protein 28 OS=Arabidopsis thaliana OX=3702 GN=SCL28 PE=1 SV=1)
gene-NCGR_LOCUS44271	CAD6260848.1	CDKAL1	COG0621(J:Translation, ribosomal structure and biogenesis)	XP_002447859.1(threonylcarbamoyladenosine tRNA methylthiotransferase [Sorghum bicolor] >EES12187.1 hypothetical protein SORBI_3006G084000 [Sorghum bicolor])	sp|Q6P4Y0|CDKAL_XENTR(Threonylcarbamoyladenosine tRNA methylthiotransferase OS=Xenopus tropicalis OX=8364 GN=cdkal1 PE=2 SV=1)
gene-NCGR_LOCUS44270	CAD6260847.1		ENOG4111HFX(S:Function unknown)	XP_002446504.2(seed biotin-containing protein SBP65 [Sorghum bicolor] >EES10831.2 hypothetical protein SORBI_3006G084100 [Sorghum bicolor])	sp|Q32L10|TM205_BOVIN(Transmembrane protein 205 OS=Bos taurus OX=9913 GN=TMEM205 PE=2 SV=1)
gene-NCGR_LOCUS44273	CAD6260850.1		ENOG4110885(S:Function unknown)	XP_021319389.1(uncharacterized protein LOC8080305 [Sorghum bicolor] >KXG26334.1 hypothetical protein SORBI_3006G083800 [Sorghum bicolor])	None
gene-NCGR_LOCUS44272	CAD6260849.1		ENOG410Y0W7(S:Function unknown)	XP_021318176.1(increased DNA methylation 1 isoform X1 [Sorghum bicolor] >EES12185.2 hypothetical protein SORBI_3006G083900 [Sorghum bicolor])	sp|F4IXE7|IDM1_ARATH(Increased DNA methylation 1 OS=Arabidopsis thaliana OX=3702 GN=IDM1 PE=1 SV=1)
gene-NCGR_LOCUS44279	CAD6260856.1	HHT1	ENOG410XS4D(S:Function unknown); COG2801(L:Replication, recombination and repair); ENOG410ZPTD(S:Function unknown)	AAX95987.1(retrotransposon protein, putative, unclassified [Oryza sativa Japonica Group] >ABA92387.1 retrotransposon protein, putative, unclassified [Oryza sativa Japonica Group])	sp|P10978|POLX_TOBAC(Retrovirus-related Pol polyprotein from transposon TNT 1-94 OS=Nicotiana tabacum OX=4097 PE=2 SV=1)
gene-NCGR_LOCUS44278	CAD6260855.1	SNRK2	COG0515(T:Signal transduction mechanisms)	XP_021318906.1(serine/threonine-protein kinase SAPK7 [Sorghum bicolor] >KXG26326.1 hypothetical protein SORBI_3006G083000 [Sorghum bicolor])	sp|Q7XQP4|SAPK7_ORYSJ(Serine/threonine-protein kinase SAPK7 OS=Oryza sativa subsp. japonica OX=39947 GN=SAPK7 PE=2 SV=2)
gene-NCGR_LOCUS32878	CAD6249018.1	GSR, gor	COG1249(C:Energy production and conversion)	XP_021315271.1(glutathione reductase, cytosolic [Sorghum bicolor] >KXG31334.1 hypothetical protein SORBI_3004G341200 [Sorghum bicolor] >KXG31335.1 hypothetical protein SORBI_3004G341200 [Sorghum bicolor])	sp|P48642|GSHRC_ORYSJ(Glutathione reductase, cytosolic OS=Oryza sativa subsp. japonica OX=39947 GN=GRC2 PE=2 SV=2)
gene-NCGR_LOCUS32879	CAD6249019.1		ENOG410YD6D(S:Function unknown); COG1249(C:Energy production and conversion)	XP_002453024.1(F-box protein PP2-B10 [Sorghum bicolor] >XP_021314343.1 F-box protein PP2-B10 [Sorghum bicolor])	sp|Q6NPT8|PP2B1_ARATH(F-box protein PP2-B1 OS=Arabidopsis thaliana OX=3702 GN=PP2B1 PE=1 SV=1)
gene-NCGR_LOCUS32876	CAD6249015.1		ENOG410YDHV(K:Transcription)	XP_002454764.1(transcriptional corepressor LEUNIG_HOMOLOG isoform X1 [Sorghum bicolor] >EES07740.1 hypothetical protein SORBI_3004G341700 [Sorghum bicolor] >OQU85935.1 hypothetical protein SORBI_3004G341700 [Sorghum bicolor])	sp|O48847|LUH_ARATH(Transcriptional corepressor LEUNIG_HOMOLOG OS=Arabidopsis thaliana OX=3702 GN=LUH PE=1 SV=1)
gene-NCGR_LOCUS32877	CAD6249017.1	KCS	ENOG410Y9JS(Q:Secondary metabolites biosynthesis, transport and catabolism)	XP_021314476.1(3-ketoacyl-CoA synthase 3 [Sorghum bicolor] >KXG31336.1 hypothetical protein SORBI_3004G341300 [Sorghum bicolor] >OQU85934.1 hypothetical protein SORBI_3004G341300 [Sorghum bicolor])	sp|Q9SIB2|KCS12_ARATH(3-ketoacyl-CoA synthase 12 OS=Arabidopsis thaliana OX=3702 GN=KCS12 PE=2 SV=1)
gene-NCGR_LOCUS32874	CAD6249013.1		ENOG410Y9CF(S:Function unknown)	XP_021314890.1(phospholipid--sterol O-acyltransferase isoform X2 [Sorghum bicolor] >KXG31340.1 hypothetical protein SORBI_3004G341900 [Sorghum bicolor])	sp|Q4VCM1|LCAT2_ARATH(Phospholipid--sterol O-acyltransferase OS=Arabidopsis thaliana OX=3702 GN=PSAT PE=2 SV=2)
gene-NCGR_LOCUS32875	CAD6249014.1	DESI1, PPPDE2	ENOG4111H3Z(S:Function unknown)	XP_002454765.1(desumoylating isopeptidase 1 [Sorghum bicolor] >EES07741.1 hypothetical protein SORBI_3004G341800 [Sorghum bicolor])	sp|Q6ICB0|DESI1_HUMAN(Desumoylating isopeptidase 1 OS=Homo sapiens OX=9606 GN=DESI1 PE=1 SV=1)
gene-NCGR_LOCUS32872	CAD6249011.1		ENOG41105D8(S:Function unknown)	XP_002453025.1(cytochrome c1-2, heme protein, mitochondrial [Sorghum bicolor] >EES06001.1 hypothetical protein SORBI_3004G342100 [Sorghum bicolor])	None
gene-NCGR_LOCUS32873	CAD6249012.1	K15404, CER1	ENOG4111G66(S:Function unknown)	OQU85936.1(hypothetical protein SORBI_3004G342000 [Sorghum bicolor])	sp|Q6K3D8|GLO16_ORYSJ(Very-long-chain aldehyde decarbonylase GL1-6 OS=Oryza sativa subsp. japonica OX=39947 GN=GL1-6 PE=2 SV=1)
gene-NCGR_LOCUS32871	CAD6249010.1		ENOG41104X6(S:Function unknown)	XP_021315087.1(protein PHOSPHATE STARVATION RESPONSE 2 isoform X1 [Sorghum bicolor])	sp|B8B5N8|PHR2_ORYSI(Protein PHOSPHATE STARVATION RESPONSE 2 OS=Oryza sativa subsp. indica OX=39946 GN=PHR2 PE=3 SV=1)
gene-NCGR_LOCUS29119	CAD6244420.1	SND1	COG1525(L:Replication, recombination and repair)	XP_002453908.1(ribonuclease TUDOR 1 [Sorghum bicolor] >XP_021314684.1 ribonuclease TUDOR 1 [Sorghum bicolor] >EES06884.1 hypothetical protein SORBI_3004G160700 [Sorghum bicolor])	sp|Q8VZG7|TSN1_ARATH(Ribonuclease TUDOR 1 OS=Arabidopsis thaliana OX=3702 GN=TSN1 PE=1 SV=1)
gene-NCGR_LOCUS29118	CAD6244419.1		ENOG41105DT(S:Function unknown)	EES05159.1(hypothetical protein SORBI_3004G160600 [Sorghum bicolor])	None
gene-NCGR_LOCUS2319	CAD6204296.1		ENOG4111Q5U(S:Function unknown)	XP_002467589.1(uncharacterized protein LOC8062609 isoform X2 [Sorghum bicolor] >EER94587.1 hypothetical protein SORBI_3001G314700 [Sorghum bicolor] >OQU92233.1 hypothetical protein SORBI_3001G314700 [Sorghum bicolor] >OQU92235.1 hypothetical protein SORBI_3001G314700 [Sorghum bicolor])	None
gene-NCGR_LOCUS2318	CAD6204294.1		ENOG41114FM(S:Function unknown); ENOG410ZPMX(S:Function unknown); ENOG411169M(S:Function unknown)	XP_004983817.1(uncharacterized protein LOC101782683 [Setaria italica] >RCV44054.1 hypothetical protein SETIT_9G343200v2 [Setaria italica] >TKV95218.1 hypothetical protein SEVIR_9G347800v2 [Setaria viridis])	None
gene-NCGR_LOCUS2313	CAD6204285.1		ENOG4111AH0(S:Function unknown)	OQU92246.1(hypothetical protein SORBI_3001G315400 [Sorghum bicolor])	sp|Q8GUI4|UGPI6_ARATH(Uncharacterized GPI-anchored protein At1g61900 OS=Arabidopsis thaliana OX=3702 GN=At1g61900 PE=2 SV=1)
gene-NCGR_LOCUS2312	CAD6204284.1		ENOG4111H3Z(S:Function unknown)	XP_002467590.1(deSI-like protein sdu1 [Sorghum bicolor] >EER94588.1 hypothetical protein SORBI_3001G315500 [Sorghum bicolor])	sp|H2KZK4|DESI1_CAEEL(Desumoylating isopeptidase 1 homolog OS=Caenorhabditis elegans OX=6239 GN=F36D4.5 PE=2 SV=1)
gene-NCGR_LOCUS2311	CAD6204283.1	MPK4;MAPK7	ENOG410XNY0(T:Signal transduction mechanisms)	XP_002467591.1(mitogen-activated protein kinase 6 [Sorghum bicolor] >EER94589.1 hypothetical protein SORBI_3001G315700 [Sorghum bicolor])	sp|Q336X9|MPK6_ORYSJ(Mitogen-activated protein kinase 6 OS=Oryza sativa subsp. japonica OX=39947 GN=MPK6 PE=2 SV=1)
gene-NCGR_LOCUS2310	CAD6204282.1		COG2423(E:Amino acid transport and metabolism)	XP_002467592.1(uncharacterized protein LOC8062612 [Sorghum bicolor] >EER94590.1 hypothetical protein SORBI_3001G315800 [Sorghum bicolor])	sp|Q9FLY0|SARD4_ARATH(Protein SAR DEFICIENT 4 OS=Arabidopsis thaliana OX=3702 GN=SARD4 PE=1 SV=1)
gene-NCGR_LOCUS2317	CAD6204292.1		ENOG41115V6(S:Function unknown); ENOG4111X4G(S:Function unknown)	XP_010093944.1(uncharacterized protein LOC21392188 [Morus notabilis] >XP_024019785.1 uncharacterized protein LOC21392188 [Morus notabilis] >EXB54907.1 hypothetical protein L484_008837 [Morus notabilis])	None
gene-NCGR_LOCUS2316	CAD6204290.1		ENOG410XPMQ(K:Transcription)	OQU92236.1(hypothetical protein SORBI_3001G314900 [Sorghum bicolor] >OQU92237.1 hypothetical protein SORBI_3001G314900 [Sorghum bicolor] >OQU92240.1 hypothetical protein SORBI_3001G314900 [Sorghum bicolor])	sp|Q38897|BEL1_ARATH(Homeobox protein BEL1 homolog OS=Arabidopsis thaliana OX=3702 GN=BEL1 PE=1 SV=2)
gene-NCGR_LOCUS2315	CAD6204287.1		ENOG410YRJG(S:Function unknown)	RLN19988.1(uncharacterized protein C2845_PM02G21470 [Panicum miliaceum])	sp|Q6PBM8|RBM18_DANRE(Probable RNA-binding protein 18 OS=Danio rerio OX=7955 GN=rbm18 PE=2 SV=1)
gene-NCGR_LOCUS2314	CAD6204286.1		ENOG410Z6MK(S:Function unknown)	XP_002465022.1(uncharacterized protein LOC8062871 [Sorghum bicolor] >EER92020.1 hypothetical protein SORBI_3001G315200 [Sorghum bicolor])	None
gene-NCGR_LOCUS61375	CAD6337277.1		ENOG410Z72C(S:Function unknown); ENOG410YQM8(S:Function unknown)	XP_002436677.1(EH domain-binding protein 1-like protein 1 [Sorghum bicolor] >EER88044.1 hypothetical protein SORBI_3010G079900 [Sorghum bicolor])	None
gene-NCGR_LOCUS10440	CAD6215172.1	SLC36A, PAT	COG0814(E:Amino acid transport and metabolism)	XP_002466209.1(amino acid transporter ANT1 isoform X1 [Sorghum bicolor] >EER93207.1 hypothetical protein SORBI_3001G038500 [Sorghum bicolor])	sp|Q9SF09|ANT1_ARATH(Amino acid transporter ANT1 OS=Arabidopsis thaliana OX=3702 GN=ANT1 PE=1 SV=1)
gene-NCGR_LOCUS61374	CAD6337276.1		ENOG410YBPN(S:Function unknown)	XP_002436678.1(WAT1-related protein At1g44800 [Sorghum bicolor] >EER88045.1 hypothetical protein SORBI_3010G080100 [Sorghum bicolor])	sp|F4HZQ7|WTR5_ARATH(WAT1-related protein At1g21890 OS=Arabidopsis thaliana OX=3702 GN=At1g21890 PE=2 SV=1)
gene-NCGR_LOCUS61377	CAD6337279.1	BX6	COG3491(S:Function unknown)	XP_002438031.1(DIBOA-glucoside dioxygenase BX6 [Sorghum bicolor] >EER89398.1 hypothetical protein SORBI_3010G079700 [Sorghum bicolor])	sp|Q84TC2|BX6_MAIZE(DIBOA-glucoside dioxygenase BX6 OS=Zea mays OX=4577 GN=BX6 PE=1 SV=1)
gene-NCGR_LOCUS61376	CAD6337278.1		ENOG41116KM(S:Function unknown); ENOG410ZEWJ(S:Function unknown)	KXG19576.1(hypothetical protein SORBI_3010G079800 [Sorghum bicolor])	sp|Q94IK2|STK_SOLTU(STOREKEEPER protein OS=Solanum tuberosum OX=4113 GN=STK PE=2 SV=1)
gene-NCGR_LOCUS47315	CAD6264010.1		ENOG410XTFH(S:Function unknown)	XP_002467522.1(probable xyloglucan galactosyltransferase GT19 [Sorghum bicolor] >EER94520.1 hypothetical protein SORBI_3001G303300 [Sorghum bicolor])	sp|Q9SUW1|GT19_ARATH(Probable xyloglucan galactosyltransferase GT19 OS=Arabidopsis thaliana OX=3702 GN=GT19 PE=2 SV=1)
gene-NCGR_LOCUS389	CAD6202059.1		ENOG4111T2N(S:Function unknown)	XP_002465850.1(uncharacterized protein LOC8080552 [Sorghum bicolor] >EER92848.1 hypothetical protein SORBI_3001G502900 [Sorghum bicolor])	None
gene-NCGR_LOCUS388	CAD6202057.1	LBD29	ENOG410YGW0(S:Function unknown)	XP_002465851.1(LOB domain-containing protein 6 [Sorghum bicolor] >EER92849.1 hypothetical protein SORBI_3001G503000 [Sorghum bicolor])	sp|Q5UG13|LBD_ORYSJ(LOB domain-containing protein CRL1 OS=Oryza sativa subsp. japonica OX=39947 GN=CRL1 PE=1 SV=1)
gene-NCGR_LOCUS387	CAD6202055.1	LBD16	ENOG41103ND(S:Function unknown)	XP_002468500.1(LOB domain-containing protein 16 [Sorghum bicolor] >EER95498.1 hypothetical protein SORBI_3001G503100 [Sorghum bicolor])	sp|Q9M2J7|LBD29_ARATH(LOB domain-containing protein 29 OS=Arabidopsis thaliana OX=3702 GN=LBD29 PE=2 SV=1)
gene-NCGR_LOCUS386	CAD6202053.1		ENOG410Z7Z7(S:Function unknown)	XP_002468625.1(pentatricopeptide repeat-containing protein At1g09900 [Sorghum bicolor] >EER95623.1 hypothetical protein SORBI_3001G529500 [Sorghum bicolor])	None
gene-NCGR_LOCUS385	CAD6202051.1		ENOG410Z7Z7(S:Function unknown)	XP_002468625.1(pentatricopeptide repeat-containing protein At1g09900 [Sorghum bicolor] >EER95623.1 hypothetical protein SORBI_3001G529500 [Sorghum bicolor])	sp|Q9SF38|PP222_ARATH(Pentatricopeptide repeat-containing protein At3g09650, chloroplastic OS=Arabidopsis thaliana OX=3702 GN=HCF152 PE=2 SV=1)
gene-NCGR_LOCUS384	CAD6202049.1		COG5048(S:Function unknown)	XP_002465852.1(Krueppel-like factor 12 isoform X2 [Sorghum bicolor] >EER92850.1 hypothetical protein SORBI_3001G503200 [Sorghum bicolor] >OQU93226.1 hypothetical protein SORBI_3001G503200 [Sorghum bicolor] >OQU93227.1 hypothetical protein SORBI_3001G503200 [Sorghum bicolor] >OQU93228.1 hypothetical protein SORBI_3001G503200 [Sorghum bicolor])	sp|Q10RP4|SE14_ORYSJ(Lysine-specific demethylase SE14 OS=Oryza sativa subsp. japonica OX=39947 GN=SE14 PE=3 SV=2)
gene-NCGR_LOCUS383	CAD6202047.1		COG0515(T:Signal transduction mechanisms)	ACN27121.1(unknown [Zea mays])	sp|Q8VZJ9|CRCK2_ARATH(Calmodulin-binding receptor-like cytoplasmic kinase 2 OS=Arabidopsis thaliana OX=3702 GN=CRCK2 PE=2 SV=1)
gene-NCGR_LOCUS382	CAD6202045.1		ENOG4111T0Q(S:Function unknown)	XP_021307110.1(uncharacterized protein LOC8085480 [Sorghum bicolor] >OQU93232.1 hypothetical protein SORBI_3001G503600 [Sorghum bicolor])	None
gene-NCGR_LOCUS381	CAD6202043.1		ENOG410YFN2(S:Function unknown)	XP_002465856.1(UPF0496 protein 3 isoform X1 [Sorghum bicolor] >EER92854.1 hypothetical protein SORBI_3001G503700 [Sorghum bicolor])	sp|A2XCJ1|U496C_ORYSI(UPF0496 protein 3 OS=Oryza sativa subsp. indica OX=39946 GN=OsI_009784 PE=3 SV=2)
gene-NCGR_LOCUS380	CAD6202041.1	IMP2	COG0681(U:Intracellular trafficking, secretion, and vesicular transport)	XP_004985706.1(mitochondrial inner membrane protease subunit 2 [Setaria italica] >RCV46551.1 hypothetical protein SETIT_9G540600v2 [Setaria italica] >TKV98218.1 hypothetical protein SEVIR_9G545000v2 [Setaria viridis])	sp|Q6AZD4|IMP2L_DANRE(Mitochondrial inner membrane protease subunit 2 OS=Danio rerio OX=7955 GN=immp2l PE=2 SV=1)
gene-NCGR_LOCUS32258	CAD6248098.1	MPK1_2	ENOG410XNY0(T:Signal transduction mechanisms)	XP_025803766.1(mitogen-activated protein kinase 3 [Panicum hallii] >XP_025803775.1 mitogen-activated protein kinase 3 [Panicum hallii] >PAN04010.1 hypothetical protein PAHAL_1G034700 [Panicum hallii] >PUZ74054.1 hypothetical protein GQ55_1G034300 [Panicum hallii var. hallii] >RLN08649.1 mitogen-activated protein kinase 3 isoform X1 [Panicum miliaceum])	sp|Q6Z437|MPK3_ORYSJ(Mitogen-activated protein kinase 3 OS=Oryza sativa subsp. japonica OX=39947 GN=MPK3 PE=2 SV=1)
gene-NCGR_LOCUS32259	CAD6248099.1	INV, sacA	ENOG41104RD(S:Function unknown); ENOG4111E7I(S:Function unknown); ENOG410YRBW(S:Function unknown)	TKW29673.1(hypothetical protein SEVIR_3G411850v2 [Setaria viridis])	None
gene-NCGR_LOCUS32252	CAD6248092.1	EXOC7, EXO70	ENOG410YIGI(S:Function unknown)	XP_021316080.1(exocyst complex component EXO70A1 [Sorghum bicolor] >EES06277.2 hypothetical protein SORBI_3004G041100 [Sorghum bicolor])	sp|Q9LZD3|E70A1_ARATH(Exocyst complex component EXO70A1 OS=Arabidopsis thaliana OX=3702 GN=EXO70A1 PE=1 SV=1)
gene-NCGR_LOCUS32253	CAD6248093.1		ENOG410XX4J(S:Function unknown); ENOG410XUTP(S:Function unknown)	OQU84365.1(hypothetical protein SORBI_3004G041000 [Sorghum bicolor])	sp|D9HP27|CNR11_MAIZE(Cell number regulator 11 OS=Zea mays OX=4577 GN=CNR11 PE=2 SV=1)
gene-NCGR_LOCUS32250	CAD6248090.1		ENOG411078W(S:Function unknown); ENOG41105SK(S:Function unknown); ENOG410ZGQS(S:Function unknown)	OQU84423.1(hypothetical protein SORBI_3004G050900 [Sorghum bicolor])	None
gene-NCGR_LOCUS32251	CAD6248091.1		ENOG4111UAE(S:Function unknown)	XP_021314099.1(uncharacterized protein LOC8069971 [Sorghum bicolor] >KXG29472.1 hypothetical protein SORBI_3004G041200 [Sorghum bicolor])	None
gene-NCGR_LOCUS32256	CAD6248096.1		ENOG410Y6G8(S:Function unknown)	XP_002451542.1(centromere-associated protein E isoform X1 [Sorghum bicolor] >EES04518.1 hypothetical protein SORBI_3004G040500 [Sorghum bicolor])	None
gene-NCGR_LOCUS32257	CAD6248097.1		ENOG410Y65V(S:Function unknown); ENOG410YADE(S:Function unknown)	RCV16510.1(hypothetical protein SETIT_3G144200v2 [Setaria italica])	None
gene-NCGR_LOCUS32254	CAD6248094.1	EIF5	COG1601(J:Translation, ribosomal structure and biogenesis)	XP_002451546.1(eukaryotic translation initiation factor 5 [Sorghum bicolor] >EES04522.1 hypothetical protein SORBI_3004G040900 [Sorghum bicolor])	sp|P55876|IF5_MAIZE(Eukaryotic translation initiation factor 5 OS=Zea mays OX=4577 GN=EIF5 PE=2 SV=1)
gene-NCGR_LOCUS32255	CAD6248095.1		COG0748(P:Inorganic ion transport and metabolism)	XP_002451543.1(uncharacterized protein LOC8074630 [Sorghum bicolor])	None
gene-NCGR_LOCUS63566	CAD6339468.1		COG0025(P:Inorganic ion transport and metabolism)	XP_008659496.1(sodium/hydrogen exchanger 4 [Zea mays] >AQL03357.1 Sodium/hydrogen exchanger [Zea mays])	sp|Q8S397|NHX4_ARATH(Sodium/hydrogen exchanger 4 OS=Arabidopsis thaliana OX=3702 GN=NHX4 PE=2 SV=2)
gene-NCGR_LOCUS13404	CAD6219797.1		COG4886(S:Function unknown)	XP_002460003.1(putative disease resistance protein RGA4 [Sorghum bicolor] >XP_021308886.1 putative disease resistance protein RGA4 [Sorghum bicolor] >XP_021308887.1 putative disease resistance protein RGA4 [Sorghum bicolor] >XP_021308888.1 putative disease resistance protein RGA4 [Sorghum bicolor] >XP_021308889.1 putative disease resistance protein RGA4 [Sorghum bicolor] >XP_021308890.1 putative …	None
gene-NCGR_LOCUS63567	CAD6339469.1		COG2801(L:Replication, recombination and repair); ENOG410XS4D(S:Function unknown)	ABA98804.1(retrotransposon protein, putative, Ty1-copia subclass [Oryza sativa Japonica Group])	None
gene-NCGR_LOCUS63565	CAD6339467.1	SLC25A4S, ANT	ENOG410XNW0(U:Intracellular trafficking, secretion, and vesicular transport)	KXG19896.1(LOW QUALITY PROTEIN: hypothetical protein SORBI_3010G131600 [Sorghum bicolor])	sp|P31691|ADT_ORYSJ(ADP,ATP carrier protein, mitochondrial OS=Oryza sativa subsp. japonica OX=39947 GN=Os02g0718900 PE=2 SV=1)
gene-NCGR_LOCUS24608	CAD6236805.1		COG5641(K:Transcription)	XP_025817761.1(GATA transcription factor 12-like [Panicum hallii] >PAN28564.1 hypothetical protein PAHAL_5G162400 [Panicum hallii])	sp|O82632|GATA9_ARATH(GATA transcription factor 9 OS=Arabidopsis thaliana OX=3702 GN=GATA9 PE=2 SV=1)
gene-NCGR_LOCUS24609	CAD6236806.1		ENOG410YXNC(U:Intracellular trafficking, secretion, and vesicular transport)	XP_002458474.1(golgin-84 isoform X1 [Sorghum bicolor] >EES03594.1 hypothetical protein SORBI_3003G293000 [Sorghum bicolor])	sp|Q5JLY8|GOGA5_ORYSJ(Golgin-84 OS=Oryza sativa subsp. japonica OX=39947 GN=Os01g0744400 PE=2 SV=1)
gene-NCGR_LOCUS24606	CAD6236803.1	NUP85	ENOG410YK7T(U:Intracellular trafficking, secretion, and vesicular transport)	XP_002456346.1(nuclear pore complex protein NUP85 [Sorghum bicolor] >EES01466.1 hypothetical protein SORBI_3003G293300 [Sorghum bicolor])	sp|Q8RXH2|NUP85_ARATH(Nuclear pore complex protein NUP85 OS=Arabidopsis thaliana OX=3702 GN=NUP85 PE=1 SV=1)
gene-NCGR_LOCUS24607	CAD6236804.1		ENOG41120EC(S:Function unknown); ENOG410ZPZC(S:Function unknown)	XP_021310798.1(zinc finger CCCH domain-containing protein 44 [Sorghum bicolor] >EES01467.2 hypothetical protein SORBI_3003G293200 [Sorghum bicolor])	sp|Q9SIV5|C3H19_ARATH(Zinc finger CCCH domain-containing protein 19 OS=Arabidopsis thaliana OX=3702 GN=NERD PE=1 SV=3)
gene-NCGR_LOCUS24604	CAD6236800.1	CCD8	COG3670(Q:Secondary metabolites biosynthesis, transport and catabolism)	NP_001183929.1(carotenoid cleavage dioxygenase [Zea mays] >ACR33785.1 carotenoid cleavage dioxygenase [Zea mays] >ONM38066.1 carotenoid cleavage dioxygenase8 [Zea mays])	sp|Q8LIY8|CCD8B_ORYSJ(Carotenoid cleavage dioxygenase 8 homolog B, chloroplastic OS=Oryza sativa subsp. japonica OX=39947 GN=CCD8B PE=1 SV=1)
gene-NCGR_LOCUS24605	CAD6236801.1	clpB	COG0542(O:Posttranslational modification, protein turnover, chaperones)	XP_002456348.1(chaperone protein ClpB1 [Sorghum bicolor] >EES01468.1 hypothetical protein SORBI_3003G293500 [Sorghum bicolor])	sp|Q6F2Y7|CLPB1_ORYSJ(Chaperone protein ClpB1 OS=Oryza sativa subsp. japonica OX=39947 GN=CLPB1 PE=2 SV=1)
gene-NCGR_LOCUS24602	CAD6236798.1		ENOG411187J(S:Function unknown)	XP_002463521.1(uncharacterized protein LOC8080155 [Sorghum bicolor] >EER90519.1 hypothetical protein SORBI_3001G013600 [Sorghum bicolor])	None
gene-NCGR_LOCUS24603	CAD6236799.1	None	None	None	None
gene-NCGR_LOCUS24600	CAD6236795.1		ENOG410YC9T(S:Function unknown); ENOG410Y4T4(S:Function unknown)	XP_002456349.1(uncharacterized protein LOC8075566 isoform X3 [Sorghum bicolor] >EES01469.1 hypothetical protein SORBI_3003G293900 [Sorghum bicolor])	None
gene-NCGR_LOCUS24601	CAD6236797.1	MAN	COG3934(G:Carbohydrate transport and metabolism)	XP_002458478.1(mannan endo-1,4-beta-mannosidase 2 [Sorghum bicolor] >EES03598.1 hypothetical protein SORBI_3003G293800 [Sorghum bicolor])	sp|Q0JJD4|MAN2_ORYSJ(Mannan endo-1,4-beta-mannosidase 2 OS=Oryza sativa subsp. japonica OX=39947 GN=MAN2 PE=2 SV=2)
gene-NCGR_LOCUS37754	CAD6254146.1		COG0515(T:Signal transduction mechanisms); ENOG41108BS(T:Signal transduction mechanisms)	XP_002450619.1(cysteine-rich receptor-like protein kinase 19 [Sorghum bicolor] >EES09607.1 hypothetical protein SORBI_3005G095900 [Sorghum bicolor])	sp|O81832|Y4729_ARATH(G-type lectin S-receptor-like serine/threonine-protein kinase At4g27290 OS=Arabidopsis thaliana OX=3702 GN=At4g27290 PE=3 SV=4)
gene-NCGR_LOCUS37755	CAD6254147.1		ENOG410YDRK(S:Function unknown)	KXG28193.2(hypothetical protein SORBI_3005G095800 [Sorghum bicolor])	sp|Q84TE6|NAC22_ARATH(NAC domain-containing protein 21/22 OS=Arabidopsis thaliana OX=3702 GN=NAC021 PE=1 SV=2)
gene-NCGR_LOCUS37756	CAD6254149.1	RPM1, RPS3	COG4886(S:Function unknown)	XP_002449338.1(disease resistance protein RPM1 [Sorghum bicolor] >XP_021317315.1 disease resistance protein RPM1 [Sorghum bicolor] >XP_021317316.1 disease resistance protein RPM1 [Sorghum bicolor] >XP_021317317.1 disease resistance protein RPM1 [Sorghum bicolor] >EES08326.1 hypothetical protein SORBI_3005G095700 [Sorghum bicolor])	sp|Q39214|RPM1_ARATH(Disease resistance protein RPM1 OS=Arabidopsis thaliana OX=3702 GN=RPM1 PE=1 SV=1)
gene-NCGR_LOCUS37757	CAD6254150.1	RPM1, RPS3	COG4886(S:Function unknown)	XP_021316853.1(disease resistance protein RPM1 [Sorghum bicolor] >OQU83240.1 hypothetical protein SORBI_3005G095000 [Sorghum bicolor])	sp|Q39214|RPM1_ARATH(Disease resistance protein RPM1 OS=Arabidopsis thaliana OX=3702 GN=RPM1 PE=1 SV=1)
gene-NCGR_LOCUS37750	CAD6254142.1			KXG28070.1(hypothetical protein SORBI_3005G081300 [Sorghum bicolor] >EES09513.2 hypothetical protein SORBI_3005G081700 [Sorghum bicolor] >KXG28073.1 hypothetical protein SORBI_3005G081400 [Sorghum bicolor])	None
gene-NCGR_LOCUS37751	CAD6254143.1			KXG28070.1(hypothetical protein SORBI_3005G081300 [Sorghum bicolor] >EES09513.2 hypothetical protein SORBI_3005G081700 [Sorghum bicolor] >KXG28073.1 hypothetical protein SORBI_3005G081400 [Sorghum bicolor])	None
gene-NCGR_LOCUS37752	CAD6254144.1			KXG28070.1(hypothetical protein SORBI_3005G081300 [Sorghum bicolor] >EES09513.2 hypothetical protein SORBI_3005G081700 [Sorghum bicolor] >KXG28073.1 hypothetical protein SORBI_3005G081400 [Sorghum bicolor])	None
gene-NCGR_LOCUS37753	CAD6254145.1		COG4886(S:Function unknown)	XP_002450620.1(probable disease resistance protein RXW24L [Sorghum bicolor] >XP_021317042.1 probable disease resistance protein RXW24L [Sorghum bicolor] >EES09608.1 hypothetical protein SORBI_3005G096000 [Sorghum bicolor] >OQU83249.1 hypothetical protein SORBI_3005G096000 [Sorghum bicolor])	None
gene-NCGR_LOCUS63561	CAD6339463.1	None	None	None	None
gene-NCGR_LOCUS37758	CAD6254151.1	IRAK4	COG0515(T:Signal transduction mechanisms)	XP_021316628.1(cysteine-rich receptor-like protein kinase 6 isoform X2 [Sorghum bicolor] >KXG28182.1 hypothetical protein SORBI_3005G094800 [Sorghum bicolor] >OQU83237.1 hypothetical protein SORBI_3005G094800 [Sorghum bicolor] >OQU83238.1 hypothetical protein SORBI_3005G094800 [Sorghum bicolor])	sp|Q9XEC7|CRK37_ARATH(Cysteine-rich receptor-like protein kinase 37 OS=Arabidopsis thaliana OX=3702 GN=CRK37 PE=3 SV=1)
gene-NCGR_LOCUS37759	CAD6254152.1	COPB2, SEC27;RPM1, RPS3	COG0515(T:Signal transduction mechanisms)	OQU83226.1(hypothetical protein SORBI_3005G093101 [Sorghum bicolor] >OQU83227.1 hypothetical protein SORBI_3005G093101 [Sorghum bicolor])	sp|Q9XEC7|CRK37_ARATH(Cysteine-rich receptor-like protein kinase 37 OS=Arabidopsis thaliana OX=3702 GN=CRK37 PE=3 SV=1)
gene-NCGR_LOCUS11804	CAD6217847.1		ENOG41105BF(S:Function unknown)	XP_002462943.1(WAT1-related protein At5g64700 [Sorghum bicolor] >EER99464.1 hypothetical protein SORBI_3002G322800 [Sorghum bicolor] >OQU90033.1 hypothetical protein SORBI_3002G322800 [Sorghum bicolor] >OQU90034.1 hypothetical protein SORBI_3002G322800 [Sorghum bicolor] >OQU90035.1 hypothetical protein SORBI_3002G322800 [Sorghum bicolor])	sp|Q9FGG3|WTR45_ARATH(WAT1-related protein At5g64700 OS=Arabidopsis thaliana OX=3702 GN=At5g64700 PE=2 SV=1)
gene-NCGR_LOCUS11805	CAD6217848.1		ENOG41106HW(S:Function unknown)	XP_002462942.1(uncharacterized protein LOC8084056 [Sorghum bicolor] >EER99463.1 hypothetical protein SORBI_3002G322600 [Sorghum bicolor])	None
gene-NCGR_LOCUS11806	CAD6217849.1		ENOG4111VEE(S:Function unknown)	XP_002462941.1(uncharacterized protein LOC8080142 [Sorghum bicolor] >EER99462.1 hypothetical protein SORBI_3002G322500 [Sorghum bicolor])	None
gene-NCGR_LOCUS7444	CAD6211482.1		ENOG410Y1Y5(S:Function unknown)	PWZ57661.1(hypothetical protein Zm00014a_006030 [Zea mays])	sp|Q8GYX2|FLZ14_ARATH(FCS-Like Zinc finger 14 OS=Arabidopsis thaliana OX=3702 GN=FLZ14 PE=1 SV=1)
gene-NCGR_LOCUS7445	CAD6211483.1	JAZ	ENOG410ZDCD(S:Function unknown)	XP_002465159.1(protein TIFY 10a isoform X2 [Sorghum bicolor] >EER92157.1 hypothetical protein SORBI_3001G343900 [Sorghum bicolor])	sp|Q84R94|TI10A_ORYSJ(Protein TIFY 10a OS=Oryza sativa subsp. japonica OX=39947 GN=TIFY10A PE=1 SV=1)
gene-NCGR_LOCUS7446	CAD6211484.1	3BETAHSDD	COG0451(M:Cell wall/membrane/envelope biogenesis)	XP_002467717.2(3beta-hydroxysteroid-dehydrogenase/decarboxylase [Sorghum bicolor])	sp|Q9FX01|HSDD1_ARATH(3beta-hydroxysteroid-dehydrogenase/decarboxylase isoform 1 OS=Arabidopsis thaliana OX=3702 GN=3BETAHSD/D1 PE=2 SV=1)
gene-NCGR_LOCUS7447	CAD6211485.1	3BETAHSDD	COG0451(M:Cell wall/membrane/envelope biogenesis)	XP_021307015.1(3beta-hydroxysteroid-dehydrogenase/decarboxylase-like isoform X1 [Sorghum bicolor])	sp|Q9FX01|HSDD1_ARATH(3beta-hydroxysteroid-dehydrogenase/decarboxylase isoform 1 OS=Arabidopsis thaliana OX=3702 GN=3BETAHSD/D1 PE=2 SV=1)
gene-NCGR_LOCUS7440	CAD6211478.1		ENOG411089Y(S:Function unknown)	XP_002465162.1(uncharacterized protein LOC8080435 [Sorghum bicolor] >EER92160.1 hypothetical protein SORBI_3001G344600 [Sorghum bicolor])	None
gene-NCGR_LOCUS7441	CAD6211479.1	E2.4.1.13	COG0438(M:Cell wall/membrane/envelope biogenesis)	XP_002465161.1(sucrose synthase 2 [Sorghum bicolor] >XP_021312610.1 sucrose synthase 2 [Sorghum bicolor] >EER92159.1 hypothetical protein SORBI_3001G344500 [Sorghum bicolor] >OQU92441.1 hypothetical protein SORBI_3001G344500 [Sorghum bicolor])	sp|P49036|SUS2_MAIZE(Sucrose synthase 2 OS=Zea mays OX=4577 GN=SUS1 PE=1 SV=1)
gene-NCGR_LOCUS7442	CAD6211480.1	fabF, OXSM, CEM1	COG0304(I:Lipid transport and metabolism)	XP_021301488.1(3-oxoacyl-[acyl-carrier-protein] synthase II, chloroplastic-like [Sorghum bicolor] >KXG39186.1 hypothetical protein SORBI_3001G344400 [Sorghum bicolor])	sp|Q9C9P4|KASC2_ARATH(3-oxoacyl-[acyl-carrier-protein] synthase II, chloroplastic OS=Arabidopsis thaliana OX=3702 GN=KAS2 PE=1 SV=1)
gene-NCGR_LOCUS7443	CAD6211481.1		ENOG410YGXX(S:Function unknown)	EER92158.1(hypothetical protein SORBI_3001G344300 [Sorghum bicolor])	None
gene-NCGR_LOCUS36403	CAD6252756.1		COG0464(O:Posttranslational modification, protein turnover, chaperones)	XP_021316811.1(uncharacterized protein LOC8070192 [Sorghum bicolor] >KXG29076.1 hypothetical protein SORBI_3005G207500 [Sorghum bicolor])	sp|Q6NW58|SPAST_DANRE(Spastin OS=Danio rerio OX=7955 GN=spast PE=2 SV=2)
gene-NCGR_LOCUS36402	CAD6252755.1	ARIH1	ENOG410XP9Y(O:Posttranslational modification, protein turnover, chaperones)	XP_021317847.1(probable E3 ubiquitin-protein ligase ARI7 [Sorghum bicolor] >OQU83975.1 hypothetical protein SORBI_3005G208600 [Sorghum bicolor])	sp|Q8W468|ARI8_ARATH(Probable E3 ubiquitin-protein ligase ARI8 OS=Arabidopsis thaliana OX=3702 GN=ARI8 PE=2 SV=1)
gene-NCGR_LOCUS36401	CAD6252754.1		COG1524(S:Function unknown)	XP_002457182.1(ectonucleotide pyrophosphatase/phosphodiesterase family member 1 [Sorghum bicolor] >EES02302.1 hypothetical protein SORBI_3003G030700 [Sorghum bicolor])	None
gene-NCGR_LOCUS36400	CAD6252753.1		COG1819(S:Function unknown)	NP_001141445.2(uncharacterized protein LOC100273555 [Zea mays] >AQK48418.1 UDP-glycosyltransferase 75B1 [Zea mays])	sp|Q767C8|IH5GT_IRIHO(Cyanidin 3-O-rutinoside 5-O-glucosyltransferase OS=Iris hollandica OX=35876 GN=5GT PE=1 SV=1)
gene-NCGR_LOCUS7448	CAD6211486.1	3BETAHSDD	COG0451(M:Cell wall/membrane/envelope biogenesis)	NP_001353743.1(3beta-hydroxysteroid-dehydrogenase/decarboxylase isoform 2 [Zea mays] >XP_023156756.1 3beta-hydroxysteroid-dehydrogenase/decarboxylase isoform X1 [Zea mays] >AQL06024.1 3beta-hydroxysteroid-dehydrogenase/decarboxylase isoform 2 [Zea mays])	sp|Q9FX01|HSDD1_ARATH(3beta-hydroxysteroid-dehydrogenase/decarboxylase isoform 1 OS=Arabidopsis thaliana OX=3702 GN=3BETAHSD/D1 PE=2 SV=1)
gene-NCGR_LOCUS7449	CAD6211487.1	3BETAHSDD	COG0451(M:Cell wall/membrane/envelope biogenesis)	XP_021307096.1(3beta-hydroxysteroid-dehydrogenase/decarboxylase-like [Sorghum bicolor] >KXG39177.1 hypothetical protein SORBI_3001G343000 [Sorghum bicolor])	sp|Q67ZE1|HSDD2_ARATH(3beta-hydroxysteroid-dehydrogenase/decarboxylase isoform 2 OS=Arabidopsis thaliana OX=3702 GN=3BETAHSD/D2 PE=2 SV=2)
gene-NCGR_LOCUS36405	CAD6252758.1	RPM1, RPS3	COG4886(S:Function unknown)	XP_002451233.2(putative disease resistance RPP13-like protein 3 [Sorghum bicolor] >EES08935.2 hypothetical protein SORBI_3005G208000 [Sorghum bicolor])	sp|Q2R8L1|RGA5S_ORYSJ(Disease resistance protein RGA5 OS=Oryza sativa subsp. japonica OX=39947 GN=RGA5 PE=2 SV=1)
gene-NCGR_LOCUS36404	CAD6252757.1		COG0515(T:Signal transduction mechanisms); ENOG410YC7R(T:Signal transduction mechanisms)	PAN43664.1(hypothetical protein PAHAL_8G253400 [Panicum hallii] >PVH34577.1 hypothetical protein PAHAL_8G253400 [Panicum hallii])	sp|Q9C5S8|CRK5_ARATH(Cysteine-rich receptor-like protein kinase 5 OS=Arabidopsis thaliana OX=3702 GN=CRK5 PE=1 SV=1)
gene-NCGR_LOCUS17792	CAD6225890.1	YUCCA	COG2072(P:Inorganic ion transport and metabolism)	NP_001354946.1(uncharacterized protein LOC100281459 [Zea mays] >ACG28890.1 disulfide oxidoreductase/ monooxygenase/ oxidoreductase [Zea mays])	sp|O64489|YUC9_ARATH(Probable indole-3-pyruvate monooxygenase YUCCA9 OS=Arabidopsis thaliana OX=3702 GN=YUC9 PE=2 SV=1)
gene-NCGR_LOCUS14026	CAD6220562.1			KXG34739.1(hypothetical protein SORBI_3002G084200 [Sorghum bicolor])	None
gene-NCGR_LOCUS11802	CAD6217845.1		COG5210(S:Function unknown)	XP_002460797.1(GTPase-activating protein GYP7 [Sorghum bicolor] >EER97318.1 hypothetical protein SORBI_3002G323000 [Sorghum bicolor])	sp|Q9CXF4|TBC15_MOUSE(TBC1 domain family member 15 OS=Mus musculus OX=10090 GN=Tbc1d15 PE=1 SV=1)
gene-NCGR_LOCUS17793	CAD6225892.1		ENOG410Z7Z7(S:Function unknown)	XP_002459776.1(pentatricopeptide repeat-containing protein At3g12770 [Sorghum bicolor] >EER96297.1 hypothetical protein SORBI_3002G120200 [Sorghum bicolor])	sp|Q9STF3|PP265_ARATH(Pentatricopeptide repeat-containing protein At3g46790, chloroplastic OS=Arabidopsis thaliana OX=3702 GN=CRR2 PE=2 SV=1)
gene-NCGR_LOCUS14021	CAD6220556.1		ENOG410Y9ZS(S:Function unknown)	PWZ13415.1(Glucan endo-1,3-beta-glucosidase [Zea mays])	sp|P52409|E13B_WHEAT(Glucan endo-1,3-beta-glucosidase OS=Triticum aestivum OX=4565 GN=GLC1 PE=2 SV=1)
gene-NCGR_LOCUS11803	CAD6217846.1		ENOG410Z7UT(S:Function unknown)	XP_002462944.1(WAT1-related protein At5g64700 [Sorghum bicolor] >EER99465.1 hypothetical protein SORBI_3002G322900 [Sorghum bicolor])	sp|Q9FGG3|WTR45_ARATH(WAT1-related protein At5g64700 OS=Arabidopsis thaliana OX=3702 GN=At5g64700 PE=2 SV=1)
gene-NCGR_LOCUS17790	CAD6225886.1		ENOG41106JU(S:Function unknown)	XP_008670070.1(subtilisin-like protease SBT3.3 [Zea mays])	sp|F4JJH4|SBT31_ARATH(Subtilisin-like protease SBT3.1 OS=Arabidopsis thaliana OX=3702 GN=SBT3.1 PE=3 SV=2)
gene-NCGR_LOCUS14020	CAD6220555.1		ENOG411073G(S:Function unknown)	XP_002459583.2(protein RETICULATA, chloroplastic [Sorghum bicolor] >EER98239.2 hypothetical protein SORBI_3002G084800 [Sorghum bicolor])	sp|B9DFK5|RETIC_ARATH(Protein RETICULATA, chloroplastic OS=Arabidopsis thaliana OX=3702 GN=RE PE=1 SV=1)
gene-NCGR_LOCUS19868	CAD6229260.1	RNF5	ENOG4111IHV(O:Posttranslational modification, protein turnover, chaperones)	XP_002458709.2(uncharacterized protein LOC8057746 [Sorghum bicolor] >KXG33643.1 hypothetical protein SORBI_3003G343600 [Sorghum bicolor])	sp|O35445|RNF5_MOUSE(E3 ubiquitin-protein ligase RNF5 OS=Mus musculus OX=10090 GN=Rnf5 PE=1 SV=1)
gene-NCGR_LOCUS17791	CAD6225888.1	DDC, TDC	COG0076(E:Amino acid transport and metabolism)	XP_002459778.2(tyrosine decarboxylase 1 [Sorghum bicolor] >KXG35004.1 hypothetical protein SORBI_3002G120700 [Sorghum bicolor])	sp|Q7XHL3|TDC2_ORYSJ(Tryptophan decarboxylase 2 OS=Oryza sativa subsp. japonica OX=39947 GN=TDC2 PE=1 SV=1)
gene-NCGR_LOCUS14023	CAD6220558.1	TMEM165, GDT1	ENOG410Z7Z7(S:Function unknown)	PWZ12749.1(Pentatricopeptide repeat-containing protein [Zea mays])	sp|Q9SVP7|PP307_ARATH(Pentatricopeptide repeat-containing protein At4g13650 OS=Arabidopsis thaliana OX=3702 GN=PCMP-H42 PE=2 SV=2)
gene-NCGR_LOCUS31758			COG0515(T:Signal transduction mechanisms)	OQU84639.1(hypothetical protein SORBI_3004G093100 [Sorghum bicolor])	sp|Q8S8S7|PUB34_ARATH(U-box domain-containing protein 34 OS=Arabidopsis thaliana OX=3702 GN=PUB34 PE=3 SV=1)
gene-NCGR_LOCUS31759	CAD6247573.1		COG0515(T:Signal transduction mechanisms)	XP_021314059.1(U-box domain-containing protein 35 [Sorghum bicolor] >KXG29810.1 hypothetical protein SORBI_3004G093000 [Sorghum bicolor])	sp|Q9FKG6|PUB52_ARATH(U-box domain-containing protein 52 OS=Arabidopsis thaliana OX=3702 GN=PUB52 PE=2 SV=1)
gene-NCGR_LOCUS19862	CAD6229252.1	E7.6.2.1	ENOG410XPYK(U:Intracellular trafficking, secretion, and vesicular transport); COG0474(P:Inorganic ion transport and metabolism)	XP_002438372.1(putative phospholipid-transporting ATPase 9 [Sorghum bicolor] >EER89739.1 hypothetical protein SORBI_3010G139500 [Sorghum bicolor])	sp|Q9SX33|ALA9_ARATH(Putative phospholipid-transporting ATPase 9 OS=Arabidopsis thaliana OX=3702 GN=ALA9 PE=3 SV=1)
gene-NCGR_LOCUS17796	CAD6225898.1	EHMT	COG2940(S:Function unknown)	XP_002459773.1(histone-lysine N-methyltransferase family member SUVH9 [Sorghum bicolor] >EER96294.1 hypothetical protein SORBI_3002G119600 [Sorghum bicolor])	sp|O22781|SUVH2_ARATH(Histone-lysine N-methyltransferase family member SUVH2 OS=Arabidopsis thaliana OX=3702 GN=SUVH2 PE=1 SV=1)
gene-NCGR_LOCUS19860	CAD6229250.1		ENOG4111T8J(S:Function unknown); ENOG410XUA3(S:Function unknown)	P08770.2(RecName: Full=Putative AC transposase; AltName: Full=ORFA >CAA29005.1 ORFa [Zea mays] >ABB59981.1 Ac transposase [Immobile Ac/T-DNA vector pKU352NA] >ABB59986.1 Ac transposase [Immobile Ac/T-DNA vector pNU400])	sp|P08770|TRA1_MAIZE(Putative AC transposase OS=Zea mays OX=4577 PE=2 SV=2)
gene-NCGR_LOCUS19861	CAD6229251.1		ENOG4111WNH(O:Posttranslational modification, protein turnover, chaperones)	XP_002456583.1(BAG family molecular chaperone regulator 4 [Sorghum bicolor] >EES01703.1 hypothetical protein SORBI_3003G344600 [Sorghum bicolor])	sp|Q8RX71|BAG4_ARATH(BAG family molecular chaperone regulator 4 OS=Arabidopsis thaliana OX=3702 GN=BAG4 PE=1 SV=1)
gene-NCGR_LOCUS19866	CAD6229258.1		ENOG410YJ79(S:Function unknown)	NP_001130109.1(uncharacterized protein LOC100191202 [Zea mays] >ACF78239.1 unknown [Zea mays] >ACG44893.1 hypothetical protein [Zea mays] >ONM36690.1 2-oxoglutarate (2OG) and Fe(II)-dependent oxygenase superfamily protein [Zea mays])	None
gene-NCGR_LOCUS19867	CAD6229259.1	ZNHIT3	ENOG41123YY(S:Function unknown)	ACG46444.1(HIT zinc finger family protein [Zea mays])	sp|Q9CQK1|ZNHI3_MOUSE(Zinc finger HIT domain-containing protein 3 OS=Mus musculus OX=10090 GN=Znhit3 PE=1 SV=1)
gene-NCGR_LOCUS19864	CAD6229256.1		ENOG41121N2(O:Posttranslational modification, protein turnover, chaperones)	XP_002458713.1(RING-H2 finger protein ATL66 [Sorghum bicolor] >EES03833.1 hypothetical protein SORBI_3003G344400 [Sorghum bicolor])	sp|Q9SRM0|ATL66_ARATH(RING-H2 finger protein ATL66 OS=Arabidopsis thaliana OX=3702 GN=ATL66 PE=2 SV=1)
gene-NCGR_LOCUS19865	CAD6229257.1		ENOG41107Y6(S:Function unknown)	XP_002456582.1(protein trichome birefringence-like 28 [Sorghum bicolor] >EES01702.1 hypothetical protein SORBI_3003G344200 [Sorghum bicolor])	sp|Q9LY46|TBL29_ARATH(Protein ESKIMO 1 OS=Arabidopsis thaliana OX=3702 GN=ESK1 PE=1 SV=1)
gene-NCGR_LOCUS35987	CAD6252261.1	RP-S5, MRPS5, rpsE	COG0098(J:Translation, ribosomal structure and biogenesis)	AVY91801.1(ribosomal S subunit [Saccharum hybrid cultivar SP80-3280])	sp|Q0VSI6|RS5_ALCBS(30S ribosomal protein S5 OS=Alcanivorax borkumensis (strain ATCC 700651 / DSM 11573 / NCIMB 13689 / SK2) OX=393595 GN=rpsE PE=3 SV=1)
gene-NCGR_LOCUS35986	CAD6252260.1		COG0666(S:Function unknown)	AVY91800.1(chaperonin [Saccharum hybrid cultivar SP80-3280])	sp|Q9FNP4|PIA2_ARATH(Phytochrome-interacting ankyrin-repeat protein 2 OS=Arabidopsis thaliana OX=3702 GN=PIA2 PE=1 SV=1)
gene-NCGR_LOCUS35985	CAD6252259.1	SNRPD3, SMD3	COG1958(K:Transcription)	EMS50224.1(hypothetical protein TRIUR3_26641 [Triticum urartu])	sp|Q9LM92|SMD3B_ARATH(Small nuclear ribonucleoprotein SmD3b OS=Arabidopsis thaliana OX=3702 GN=SMD3B PE=2 SV=1)
gene-NCGR_LOCUS35984	CAD6252258.1	pnp, PNPT1	COG1185(J:Translation, ribosomal structure and biogenesis)	XP_008652072.1(probable polyribonucleotide nucleotidyltransferase 1, chloroplastic [Zea mays] >ONM51565.1 chloroplast RNA processing4 [Zea mays])	sp|Q69LE7|PNP1_ORYSJ(Probable polyribonucleotide nucleotidyltransferase 1, chloroplastic OS=Oryza sativa subsp. japonica OX=39947 GN=PNP1 PE=2 SV=1)
gene-NCGR_LOCUS25559	CAD6238278.1	SLC17A	ENOG410XPWC(G:Carbohydrate transport and metabolism)	RLN23110.1(putative anion transporter 4, chloroplastic [Panicum miliaceum])	sp|Q652N5|PHT44_ORYSJ(Probable anion transporter 4, chloroplastic OS=Oryza sativa subsp. japonica OX=39947 GN=PHT4;4 PE=2 SV=1)
gene-NCGR_LOCUS17794	CAD6225894.1		ENOG410YZUA(S:Function unknown)	XP_021308000.1(dirigent protein 22 [Sorghum bicolor] >XP_021308001.1 dirigent protein 22 [Sorghum bicolor] >EER98425.1 hypothetical protein SORBI_3002G119900 [Sorghum bicolor] >OQU88905.1 hypothetical protein SORBI_3002G119900 [Sorghum bicolor] >OQU88906.1 hypothetical protein SORBI_3002G119900 [Sorghum bicolor] >OQU88907.1 hypothetical protein SORBI_3002G119900 [Sorghum bicolor] >OQU88908.1 hypo…	sp|Q9SS03|DIR21_ARATH(Dirigent protein 21 OS=Arabidopsis thaliana OX=3702 GN=DIR21 PE=3 SV=1)
gene-NCGR_LOCUS35981	CAD6252255.1		ENOG410XNVQ(S:Function unknown)	AVY91796.1(guanine nucleotide-binding [Saccharum hybrid cultivar SP80-3280])	sp|Q9C516|XLG3_ARATH(Extra-large guanine nucleotide-binding protein 3 OS=Arabidopsis thaliana OX=3702 GN=XLG3 PE=1 SV=1)
gene-NCGR_LOCUS35980	CAD6252254.1		ENOG411049M(S:Function unknown)	XP_004964438.1(uncharacterized protein LOC101759865 [Setaria italica])	None
gene-NCGR_LOCUS25555	CAD6238271.1		ENOG4111ZT7(S:Function unknown); ENOG410XWK2(S:Function unknown); ENOG410YRJ6(S:Function unknown)	XP_021305486.1(uncharacterized protein LOC8072840 [Sorghum bicolor])	None
gene-NCGR_LOCUS25554	CAD6238270.1		ENOG4111ZT7(S:Function unknown); ENOG410XWK2(S:Function unknown); ENOG410Y5MD(S:Function unknown); ENOG41122IK(S:Function unknown)	XP_021320513.1(uncharacterized protein LOC8057237 [Sorghum bicolor])	None
gene-NCGR_LOCUS25557	CAD6238275.1	GST, gst	ENOG410XSIX(O:Posttranslational modification, protein turnover, chaperones)	XP_002455785.1(glutathione S-transferase U17 [Sorghum bicolor] >EES00905.1 hypothetical protein SORBI_3003G187100 [Sorghum bicolor])	sp|Q9FUS9|GSTUI_ARATH(Glutathione S-transferase U18 OS=Arabidopsis thaliana OX=3702 GN=GSTU18 PE=2 SV=1)
gene-NCGR_LOCUS17795	CAD6225896.1	ANKRD13	ENOG410XNMS(S:Function unknown)	XP_002461903.1(ankyrin repeat domain-containing protein 13C [Sorghum bicolor] >EER98424.1 hypothetical protein SORBI_3002G119700 [Sorghum bicolor])	sp|Q7ZYD9|A13CB_XENLA(Ankyrin repeat domain-containing protein 13C-B OS=Xenopus laevis OX=8355 GN=ankrd13c-b PE=2 SV=1)
gene-NCGR_LOCUS25551	CAD6238267.1		ENOG411033B(S:Function unknown)	XP_021312211.1(protein MICRORCHIDIA 6 isoform X1 [Sorghum bicolor])	sp|Q56Y74|MORC6_ARATH(Protein MICRORCHIDIA 6 OS=Arabidopsis thaliana OX=3702 GN=MORC6 PE=1 SV=1)
gene-NCGR_LOCUS25550	CAD6238266.1		COG5434(M:Cell wall/membrane/envelope biogenesis)	XP_021312214.1(polygalacturonase At1g48100 [Sorghum bicolor] >KXG32718.1 hypothetical protein SORBI_3003G187700 [Sorghum bicolor])	sp|Q949Z1|PGLR4_ARATH(Polygalacturonase At1g48100 OS=Arabidopsis thaliana OX=3702 GN=At1g48100 PE=2 SV=1)
gene-NCGR_LOCUS25553	CAD6238269.1	DDX5, DBP2	COG0513(L:Replication, recombination and repair)	XP_021311702.1(DEAD-box ATP-dependent RNA helicase 40-like isoform X1 [Sorghum bicolor] >KXG32714.1 hypothetical protein SORBI_3003G187400 [Sorghum bicolor])	sp|Q5JKF2|RH40_ORYSJ(DEAD-box ATP-dependent RNA helicase 40 OS=Oryza sativa subsp. japonica OX=39947 GN=Os01g0549400 PE=2 SV=2)
gene-NCGR_LOCUS25552	CAD6238268.1		ENOG411206Y(S:Function unknown)	XP_020398994.1(uncharacterized protein LOC109942028 [Zea mays])	None
gene-NCGR_LOCUS51448	CAD6268143.1		ENOG410ZJGG(S:Function unknown)	BAS94641.1(Os05g0489400 [Oryza sativa Japonica Group])	sp|Q9SSQ4|FRS6_ARATH(Protein FAR1-RELATED SEQUENCE 6 OS=Arabidopsis thaliana OX=3702 GN=FRS6 PE=2 SV=1)
gene-NCGR_LOCUS51449	CAD6268144.1		COG4886(S:Function unknown)	XP_008662539.1(LRR receptor-like serine/threonine-protein kinase GSO2 [Zea mays] >AQK39657.1 Putative leucine-rich repeat receptor-like protein kinase family protein [Zea mays])	sp|O22938|PXC3_ARATH(Leucine-rich repeat receptor-like tyrosine-protein kinase PXC3 OS=Arabidopsis thaliana OX=3702 GN=PXC3 PE=2 SV=1)
gene-NCGR_LOCUS41580	CAD6258097.1		ENOG41106TD(S:Function unknown)	XP_025826555.1(uncharacterized protein LOC112901906 [Panicum hallii] >PVH33611.1 hypothetical protein PAHAL_8G031800 [Panicum hallii])	None
gene-NCGR_LOCUS41581	CAD6258098.1		ENOG411075M(S:Function unknown); ENOG41105T9(S:Function unknown)	PWZ41045.1(jasmonate-induced protein [Zea mays])	sp|Q00531|JI60_HORVU(60 kDa jasmonate-induced protein OS=Hordeum vulgare OX=4513 PE=2 SV=1)
gene-NCGR_LOCUS41582	CAD6258099.1		COG0451(M:Cell wall/membrane/envelope biogenesis)	XP_002449046.2(uncharacterized protein LOC8073605 [Sorghum bicolor] >KXG27818.1 hypothetical protein SORBI_3005G048600 [Sorghum bicolor])	sp|A8DZE7|D42E1_DANRE(Short-chain dehydrogenase/reductase family 42E member 1 OS=Danio rerio OX=7955 GN=sdr42e1 PE=2 SV=1)
gene-NCGR_LOCUS41583	CAD6258100.1		ENOG410YFYC(S:Function unknown)	XP_002450340.1(uncharacterized protein LOC8070676 [Sorghum bicolor] >EES09328.1 hypothetical protein SORBI_3005G048800 [Sorghum bicolor])	None
gene-NCGR_LOCUS41584	CAD6258101.1		ENOG411201A(S:Function unknown)	XP_002449048.1(probable mediator of RNA polymerase II transcription subunit 26c isoform X3 [Sorghum bicolor] >EES08036.1 hypothetical protein SORBI_3005G049000 [Sorghum bicolor])	sp|F4KFC7|MD26C_ARATH(Probable mediator of RNA polymerase II transcription subunit 26c OS=Arabidopsis thaliana OX=3702 GN=MED26C PE=1 SV=1)
gene-NCGR_LOCUS41585	CAD6258102.1		COG0190(H:Coenzyme transport and metabolism)	NP_001140502.1(uncharacterized LOC100272563 [Zea mays] >ACF81481.1 unknown [Zea mays] >AQK95141.1 Bifunctional protein FolD 2 [Zea mays])	sp|Q9LHH7|FOLD2_ARATH(Bifunctional protein FolD 2 OS=Arabidopsis thaliana OX=3702 GN=FOLD2 PE=2 SV=1)
gene-NCGR_LOCUS41586	CAD6258103.1	EXOC7, EXO70	ENOG410YIGI(S:Function unknown)	XP_020408436.1(exocyst complex component EXO70B1 [Zea mays] >AQK58908.1 exocyst subunit exo70 family protein C1 [Zea mays] >PWZ29820.1 Exocyst complex component EXO70B1 [Zea mays])	sp|Q9FGH9|E70B1_ARATH(Exocyst complex component EXO70B1 OS=Arabidopsis thaliana OX=3702 GN=EXO70B1 PE=1 SV=1)
gene-NCGR_LOCUS41587	CAD6258104.1		ENOG410YXW8(S:Function unknown)	XP_021317593.1(citrate-binding protein [Sorghum bicolor] >OQU82944.1 hypothetical protein SORBI_3005G049350 [Sorghum bicolor])	sp|Q39962|CBPR_HEVBR(Citrate-binding protein OS=Hevea brasiliensis OX=3981 GN=CBP PE=1 SV=1)
gene-NCGR_LOCUS41588	CAD6258105.1	IRAK4	COG0515(T:Signal transduction mechanisms)	XP_002450344.1(wall-associated receptor kinase 2 isoform X1 [Sorghum bicolor] >EES09332.1 hypothetical protein SORBI_3005G049600 [Sorghum bicolor])	sp|Q9S9M5|WAKLA_ARATH(Wall-associated receptor kinase-like 1 OS=Arabidopsis thaliana OX=3702 GN=WAKL1 PE=2 SV=1)
gene-NCGR_LOCUS41589	CAD6258106.1		COG0515(T:Signal transduction mechanisms)	XP_002450344.1(wall-associated receptor kinase 2 isoform X1 [Sorghum bicolor] >EES09332.1 hypothetical protein SORBI_3005G049600 [Sorghum bicolor])	sp|Q9LMN7|WAK5_ARATH(Wall-associated receptor kinase 5 OS=Arabidopsis thaliana OX=3702 GN=WAK5 PE=2 SV=1)
gene-NCGR_LOCUS13238	CAD6219601.1	TRIAP1, MDM35	ENOG4111YV1(S:Function unknown)	XP_002462274.1(uncharacterized protein At4g33100 isoform X6 [Sorghum bicolor] >EER98795.1 hypothetical protein SORBI_3002G180600 [Sorghum bicolor])	sp|Q9SMZ9|Y4331_ARATH(Uncharacterized protein At4g33100 OS=Arabidopsis thaliana OX=3702 GN=At4g33100 PE=3 SV=1)
gene-NCGR_LOCUS42316	CAD6258850.1		ENOG4111C6H(S:Function unknown)	XP_021316298.1(uncharacterized protein LOC110435232 isoform X2 [Sorghum bicolor] >KXG27548.1 hypothetical protein SORBI_3005G003100 [Sorghum bicolor])	None
gene-NCGR_LOCUS30809	CAD6246560.1	GPAT	ENOG41108G9(S:Function unknown)	XP_002445007.1(glycerol-3-phosphate 2-O-acyltransferase 6 [Sorghum bicolor] >AAL73535.1 hypothetical protein SBl8C08.18 [Sorghum bicolor])	sp|O80437|GPAT6_ARATH(Glycerol-3-phosphate 2-O-acyltransferase 6 OS=Arabidopsis thaliana OX=3702 GN=GPAT6 PE=1 SV=1)
gene-NCGR_LOCUS30808	CAD6246559.1		ENOG410YVVH(U:Intracellular trafficking, secretion, and vesicular transport)	XP_008662914.1(non-specific lipid-transfer protein A isoform X2 [Zea mays])	sp|P10973|NLTPA_RICCO(Non-specific lipid-transfer protein A OS=Ricinus communis OX=3988 PE=1 SV=1)
gene-NCGR_LOCUS13231	CAD6219594.1		COG2132(Q:Secondary metabolites biosynthesis, transport and catabolism)	XP_004956675.1(L-ascorbate oxidase [Setaria italica] >RCV11462.1 hypothetical protein SETIT_2G187300v2 [Setaria italica])	sp|P24792|ASO_CUCMA(L-ascorbate oxidase OS=Cucurbita maxima OX=3661 GN=AAO PE=1 SV=2)
gene-NCGR_LOCUS13230	CAD6219593.1		ENOG410YJ3N(S:Function unknown)	KXG38990.2(hypothetical protein SORBI_3001G271700 [Sorghum bicolor])	None
gene-NCGR_LOCUS47748	CAD6264443.1		ENOG410Y65V(S:Function unknown); COG2801(L:Replication, recombination and repair); ENOG410XS82(S:Function unknown); ENOG410YVY6(S:Function unknown); ENOG4111K5V(S:Function unknown)	XP_021309028.1(uncharacterized protein LOC110432596 [Sorghum bicolor])	sp|P11369|LORF2_MOUSE(LINE-1 retrotransposable element ORF2 protein OS=Mus musculus OX=10090 GN=Pol PE=1 SV=2)
gene-NCGR_LOCUS47749	CAD6264444.1		COG0471(P:Inorganic ion transport and metabolism)	BAD06222.1(plastidic general dicarboxylate transporter [Zea mays])	sp|Q8L7Z9|DIT2_SPIOL(Dicarboxylate transporter 2, chloroplastic OS=Spinacia oleracea OX=3562 GN=DIT2 PE=1 SV=1)
gene-NCGR_LOCUS47744	CAD6264439.1		ENOG410YMK4(S:Function unknown)	XP_021310782.1(facilitated trehalose transporter Tret1 [Sorghum bicolor] >KXG38908.1 hypothetical protein SORBI_3001G297000 [Sorghum bicolor])	None
gene-NCGR_LOCUS47745	CAD6264440.1	None	ENOG410XRSP(S:Function unknown)	None	None
gene-NCGR_LOCUS47746	CAD6264441.1		ENOG410XRSP(S:Function unknown)	XP_002444847.1(uncharacterized protein LOC8067047 [Sorghum bicolor] >EES14342.1 hypothetical protein SORBI_3007G227100 [Sorghum bicolor])	None
gene-NCGR_LOCUS47747	CAD6264442.1	ribBA	COG0807(H:Coenzyme transport and metabolism)	XP_002444846.1(probable bifunctional riboflavin biosynthesis protein RIBA 1, chloroplastic [Sorghum bicolor])	sp|Q6Z234|RIBA1_ORYSJ(Probable bifunctional riboflavin biosynthesis protein RIBA 1, chloroplastic OS=Oryza sativa subsp. japonica OX=39947 GN=RIBA1 PE=2 SV=1)
gene-NCGR_LOCUS47740	CAD6264435.1		ENOG410YKWP(S:Function unknown)	XP_002444844.2(myosin-2 heavy chain [Sorghum bicolor] >EES15477.2 hypothetical protein SORBI_3007G226300 [Sorghum bicolor])	None
gene-NCGR_LOCUS47741	CAD6264436.1	YWHAE	COG5040(T:Signal transduction mechanisms)	XP_002444843.1(14-3-3-like protein GF14-A [Sorghum bicolor] >EES14338.1 hypothetical protein SORBI_3007G226100 [Sorghum bicolor])	sp|Q84J55|14331_ORYSJ(14-3-3-like protein GF14-A OS=Oryza sativa subsp. japonica OX=39947 GN=GF14A PE=2 SV=1)
gene-NCGR_LOCUS47742	CAD6264437.1		ENOG410ZGZB(S:Function unknown)	ACG38393.1(hypothetical protein [Zea mays] >ONM02533.1 RNA-binding (RRM/RBD/RNP motifs) family protein [Zea mays] >ONM02535.1 RNA-binding (RRM/RBD/RNP motifs) family protein [Zea mays])	None
gene-NCGR_LOCUS47743	CAD6264438.1		ENOG410Z0W4(S:Function unknown); ENOG41105YJ(S:Function unknown); ENOG411159F(S:Function unknown)	XP_021320233.1(basic blue protein-like [Sorghum bicolor] >KXG25739.1 hypothetical protein SORBI_3007G227300 [Sorghum bicolor])	sp|Q41001|BCP_PEA(Blue copper protein OS=Pisum sativum OX=3888 PE=2 SV=1)
gene-NCGR_LOCUS35323	CAD6251580.1	EREBP	ENOG410YQNQ(K:Transcription)	XP_002453442.1(ethylene-responsive transcription factor 3 [Sorghum bicolor] >XP_021316133.1 ethylene-responsive transcription factor 3 [Sorghum bicolor] >EES06418.1 hypothetical protein SORBI_3004G073100 [Sorghum bicolor])	sp|O80339|ERF82_ARATH(Ethylene-responsive transcription factor 3 OS=Arabidopsis thaliana OX=3702 GN=ERF3 PE=1 SV=1)
gene-NCGR_LOCUS35322	CAD6251579.1		ENOG41116MB(S:Function unknown)	EES02160.3(hypothetical protein SORBI_3003G001800 [Sorghum bicolor])	None
gene-NCGR_LOCUS35321	CAD6251578.1		ENOG41116MB(S:Function unknown)	EES02160.3(hypothetical protein SORBI_3003G001800 [Sorghum bicolor])	None
gene-NCGR_LOCUS35320	CAD6251577.1	RPM1, RPS3	COG4886(S:Function unknown)	XP_002451233.2(putative disease resistance RPP13-like protein 3 [Sorghum bicolor] >EES08935.2 hypothetical protein SORBI_3005G208000 [Sorghum bicolor])	sp|Q2R8L1|RGA5S_ORYSJ(Disease resistance protein RGA5 OS=Oryza sativa subsp. japonica OX=39947 GN=RGA5 PE=2 SV=1)
gene-NCGR_LOCUS35327	CAD6251584.1			XP_021316193.1(uncharacterized protein LOC110435131 isoform X2 [Sorghum bicolor])	None
gene-NCGR_LOCUS35326	CAD6251583.1		COG3240(S:Function unknown)	XP_002451694.1(GDSL esterase/lipase At4g26790 [Sorghum bicolor] >EES04670.1 hypothetical protein SORBI_3004G072400 [Sorghum bicolor])	sp|Q9SJB4|GDL34_ARATH(GDSL esterase/lipase At2g04570 OS=Arabidopsis thaliana OX=3702 GN=At2g04570 PE=2 SV=1)
gene-NCGR_LOCUS35325	CAD6251582.1		COG3240(S:Function unknown)	XP_021314445.1(GDSL esterase/lipase At2g42990 [Sorghum bicolor])	sp|Q9SJB4|GDL34_ARATH(GDSL esterase/lipase At2g04570 OS=Arabidopsis thaliana OX=3702 GN=At2g04570 PE=2 SV=1)
gene-NCGR_LOCUS35324	CAD6251581.1	RIN4	ENOG4110493(S:Function unknown); ENOG41106VF(S:Function unknown)	ACG40566.1(hypothetical protein [Zea mays])	None
gene-NCGR_LOCUS35329	CAD6251586.1		ENOG410Y838(S:Function unknown)	ACN28645.1(unknown [Zea mays])	sp|P82024|RR21_SPIOL(30S ribosomal protein S21, chloroplastic OS=Spinacia oleracea OX=3562 GN=rps21 PE=1 SV=2)
gene-NCGR_LOCUS35328	CAD6251585.1	ZW10, DSL1	ENOG410XQ7J(S:Function unknown)	XP_021315402.1(centromere/kinetochore protein zw10 homolog [Sorghum bicolor] >KXG29661.1 hypothetical protein SORBI_3004G072100 [Sorghum bicolor])	sp|O48626|ZW10_ARATH(Centromere/kinetochore protein zw10 homolog OS=Arabidopsis thaliana OX=3702 GN=ZW10 PE=1 SV=1)
gene-NCGR_LOCUS64242	CAD6340144.1	E1.3.3.6, ACOX1, ACOX3	COG1960(I:Lipid transport and metabolism)	XP_002436529.1(peroxisomal acyl-coenzyme A oxidase 1 [Sorghum bicolor] >EER87896.1 hypothetical protein SORBI_3010G049100 [Sorghum bicolor])	sp|O65202|ACOX1_ARATH(Peroxisomal acyl-coenzyme A oxidase 1 OS=Arabidopsis thaliana OX=3702 GN=ACX1 PE=1 SV=1)
gene-NCGR_LOCUS60035	CAD6335937.1	None	None	None	None
gene-NCGR_LOCUS64240	CAD6340142.1		COG4888(S:Function unknown)	XP_002437905.1(transcription elongation factor 1 homolog [Sorghum bicolor] >EER89272.1 hypothetical protein SORBI_3010G053200 [Sorghum bicolor])	sp|Q8LEF3|ELOF1_ARATH(Transcription elongation factor 1 homolog OS=Arabidopsis thaliana OX=3702 GN=At5g46030 PE=2 SV=1)
gene-NCGR_LOCUS64241	CAD6340143.1		ENOG41106NY(S:Function unknown)	OQU75876.1(hypothetical protein SORBI_3010G048933, partial [Sorghum bicolor])	sp|Q1PFK0|FBL32_ARATH(F-box/LRR-repeat protein At1g55660 OS=Arabidopsis thaliana OX=3702 GN=At1g55660 PE=2 SV=1)
gene-NCGR_LOCUS64246	CAD6340148.1	None	None	None	None
gene-NCGR_LOCUS64247	CAD6340149.1	RCCR, ACD2	ENOG4111JQP(O:Posttranslational modification, protein turnover, chaperones)	EES02861.1(hypothetical protein SORBI_3003G146500 [Sorghum bicolor])	sp|Q9MTQ6|RCCR_HORVU(Red chlorophyll catabolite reductase (Fragment) OS=Hordeum vulgare OX=4513 GN=rccR PE=1 SV=1)
gene-NCGR_LOCUS64244	CAD6340146.1	None	None	None	None
gene-NCGR_LOCUS60034	CAD6335936.1	trxA	COG0526(O:Posttranslational modification, protein turnover, chaperones)	OQU76837.1(hypothetical protein SORBI_3010G220900 [Sorghum bicolor])	sp|Q655X0|TRXO_ORYSJ(Thioredoxin O, mitochondrial OS=Oryza sativa subsp. japonica OX=39947 GN=Os06g0665900 PE=2 SV=2)
gene-NCGR_LOCUS64248	CAD6340150.1		ENOG411048P(S:Function unknown); ENOG41105YP(S:Function unknown); ENOG411062G(S:Function unknown); COG3491(S:Function unknown); ENOG4111A6T(S:Function unknown)	KXG19360.1(hypothetical protein SORBI_3010G048400 [Sorghum bicolor])	None
gene-NCGR_LOCUS64249	CAD6340151.1		ENOG411062G(S:Function unknown); ENOG411048P(S:Function unknown); ENOG4111A6T(S:Function unknown); ENOG41105YP(S:Function unknown)	KXG19358.1(hypothetical protein SORBI_3010G048200 [Sorghum bicolor])	None
gene-NCGR_LOCUS60037	CAD6335939.1	copA, ctpA, ATP7	COG2217(P:Inorganic ion transport and metabolism)	XP_021305366.1(copper-transporting ATPase RAN1 isoform X1 [Sorghum bicolor] >KXG20553.1 hypothetical protein SORBI_3010G220600 [Sorghum bicolor])	sp|A0A0P0X004|HMA9_ORYSJ(Cation-transporting ATPase HMA5 OS=Oryza sativa subsp. japonica OX=39947 GN=HMA9 PE=2 SV=1)
gene-NCGR_LOCUS21166	CAD6231047.1		COG0814(E:Amino acid transport and metabolism)	XP_002455894.1(vacuolar amino acid transporter 1 [Sorghum bicolor] >EES01014.1 hypothetical protein SORBI_3003G208000 [Sorghum bicolor])	None
gene-NCGR_LOCUS60031	CAD6335933.1		ENOG41121N2(O:Posttranslational modification, protein turnover, chaperones); ENOG41114S9(S:Function unknown)	XP_021306004.1(RING-H2 finger protein ATL74 [Sorghum bicolor] >OQU76841.1 hypothetical protein SORBI_3010G221100 [Sorghum bicolor])	sp|O22755|ATL44_ARATH(Probable E3 ubiquitin-protein ligase ATL44 OS=Arabidopsis thaliana OX=3702 GN=ATL44 PE=2 SV=1)
gene-NCGR_LOCUS51150	CAD6267845.1		ENOG41125Y1(S:Function unknown); ENOG410ZJZP(S:Function unknown)	XP_004965203.1(uncharacterized protein LOC101760956 [Setaria italica] >RCV21199.1 hypothetical protein SETIT_4G119400v2 [Setaria italica])	None
gene-NCGR_LOCUS25	CAD6201530.1		COG3104(E:Amino acid transport and metabolism)	XP_002468692.1(protein NRT1/ PTR FAMILY 6.3 [Sorghum bicolor] >XP_021307404.1 protein NRT1/ PTR FAMILY 6.3 [Sorghum bicolor] >EER95690.1 hypothetical protein SORBI_3001G541900 [Sorghum bicolor] >OQU93470.1 hypothetical protein SORBI_3001G541900 [Sorghum bicolor] >OQU93471.1 hypothetical protein SORBI_3001G541900 [Sorghum bicolor])	sp|Q05085|PTR7_ARATH(Protein NRT1/ PTR FAMILY 6.3 OS=Arabidopsis thaliana OX=3702 GN=NPF6.3 PE=1 SV=1)
gene-NCGR_LOCUS43518	CAD6260082.1	HD-ZIP	ENOG410Z2UE(K:Transcription)	XP_002448285.1(homeobox-leucine zipper protein HOX17 [Sorghum bicolor] >EES12613.1 hypothetical protein SORBI_3006G169200 [Sorghum bicolor])	sp|Q01I23|HOX17_ORYSI(Homeobox-leucine zipper protein HOX17 OS=Oryza sativa subsp. indica OX=39946 GN=HOX17 PE=2 SV=1)
gene-NCGR_LOCUS51156	CAD6267851.1		ENOG410XPG4(S:Function unknown); ENOG4111N59(S:Function unknown)	XP_021301308.1(uncharacterized protein LOC8064056 [Sorghum bicolor] >KXG23442.1 hypothetical protein SORBI_3008G095900 [Sorghum bicolor])	sp|F4JTS8|NOV_ARATH(Protein NO VEIN OS=Arabidopsis thaliana OX=3702 GN=NOV PE=1 SV=1)
gene-NCGR_LOCUS3860	CAD6206119.1		ENOG410YAGI(G:Carbohydrate transport and metabolism)	PWZ58486.1(Glucan endo-1,3-beta-glucosidase 7 [Zea mays])	sp|Q9M069|E137_ARATH(Glucan endo-1,3-beta-glucosidase 7 OS=Arabidopsis thaliana OX=3702 GN=At4g34480 PE=1 SV=2)
gene-NCGR_LOCUS51157	CAD6267852.1	EIF5	COG1601(J:Translation, ribosomal structure and biogenesis)	XP_002442123.1(eukaryotic translation initiation factor 5 [Sorghum bicolor] >EES15961.1 hypothetical protein SORBI_3008G095500 [Sorghum bicolor])	sp|P55876|IF5_MAIZE(Eukaryotic translation initiation factor 5 OS=Zea mays OX=4577 GN=EIF5 PE=2 SV=1)
gene-NCGR_LOCUS65191	CAD6341093.1	SIAH1	ENOG410XVP0(O:Posttranslational modification, protein turnover, chaperones)	OQU86439.1(hypothetical protein SORBI_3003G091400 [Sorghum bicolor])	sp|Q84K34|SIL10_ARATH(E3 ubiquitin-protein ligase SINA-like 10 OS=Arabidopsis thaliana OX=3702 GN=At5g37930 PE=2 SV=1)
gene-NCGR_LOCUS65190	CAD6341092.1	SIAH1	ENOG410XVP0(O:Posttranslational modification, protein turnover, chaperones)	XP_002455276.1(E3 ubiquitin-protein ligase SINA-like 10 [Sorghum bicolor] >EES00396.1 hypothetical protein SORBI_3003G091800 [Sorghum bicolor] >KXG32022.1 hypothetical protein SORBI_3003G091800 [Sorghum bicolor] >OQU86449.1 hypothetical protein SORBI_3003G091800 [Sorghum bicolor])	sp|Q9C9M0|SINL4_ARATH(E3 ubiquitin-protein ligase SINA-like 4 OS=Arabidopsis thaliana OX=3702 GN=At1g66650 PE=2 SV=1)
gene-NCGR_LOCUS65193	CAD6341095.1	SIAH1	ENOG410XVP0(O:Posttranslational modification, protein turnover, chaperones)	OQU86439.1(hypothetical protein SORBI_3003G091400 [Sorghum bicolor])	sp|Q84K34|SIL10_ARATH(E3 ubiquitin-protein ligase SINA-like 10 OS=Arabidopsis thaliana OX=3702 GN=At5g37930 PE=2 SV=1)
gene-NCGR_LOCUS65192	CAD6341094.1	SIAH1	ENOG410XVP0(O:Posttranslational modification, protein turnover, chaperones)	KXG32010.1(hypothetical protein SORBI_3003G090100, partial [Sorghum bicolor])	sp|Q9FKD9|SINL6_ARATH(Putative E3 ubiquitin-protein ligase SINA-like 6 OS=Arabidopsis thaliana OX=3702 GN=At5g37870 PE=3 SV=1)
gene-NCGR_LOCUS65195	CAD6341097.1	SIAH1	ENOG410XVP0(O:Posttranslational modification, protein turnover, chaperones)	XP_002457452.2(putative E3 ubiquitin-protein ligase SINA-like 6 [Sorghum bicolor] >KXG32009.1 hypothetical protein SORBI_3003G090000 [Sorghum bicolor])	sp|Q9FKD9|SINL6_ARATH(Putative E3 ubiquitin-protein ligase SINA-like 6 OS=Arabidopsis thaliana OX=3702 GN=At5g37870 PE=3 SV=1)
gene-NCGR_LOCUS65194	CAD6341096.1	SIAH1	ENOG410XVP0(O:Posttranslational modification, protein turnover, chaperones)	KXG32010.1(hypothetical protein SORBI_3003G090100, partial [Sorghum bicolor])	sp|Q9FKD9|SINL6_ARATH(Putative E3 ubiquitin-protein ligase SINA-like 6 OS=Arabidopsis thaliana OX=3702 GN=At5g37870 PE=3 SV=1)
gene-NCGR_LOCUS65197	CAD6341099.1		ENOG4111AGR(S:Function unknown); ENOG411206Y(S:Function unknown); ENOG410ZSQU(S:Function unknown)	XP_021309135.1(uncharacterized protein LOC8063441 [Sorghum bicolor] >KXG35230.1 hypothetical protein SORBI_3002G147900 [Sorghum bicolor])	None
gene-NCGR_LOCUS65196	CAD6341098.1	SIAH1	ENOG410XVP0(O:Posttranslational modification, protein turnover, chaperones)	XP_002457452.2(putative E3 ubiquitin-protein ligase SINA-like 6 [Sorghum bicolor] >KXG32009.1 hypothetical protein SORBI_3003G090000 [Sorghum bicolor])	sp|Q9FKD9|SINL6_ARATH(Putative E3 ubiquitin-protein ligase SINA-like 6 OS=Arabidopsis thaliana OX=3702 GN=At5g37870 PE=3 SV=1)
gene-NCGR_LOCUS65199	CAD6341101.1		ENOG41105Z6(S:Function unknown)	XP_002467964.2(uncharacterized protein LOC8083981 [Sorghum bicolor] >KXG39511.1 hypothetical protein SORBI_3001G393000 [Sorghum bicolor])	None
gene-NCGR_LOCUS65198	CAD6341100.1		ENOG410YRF4(K:Transcription)	NP_001142628.1(uncharacterized LOC100274900 [Zea mays] >ACG25597.1 hypothetical protein [Zea mays] >ACN30593.1 unknown [Zea mays] >ONL97390.1 Transcription factor bHLH148 [Zea mays])	sp|Q9LSN7|BH147_ARATH(Transcription factor bHLH147 OS=Arabidopsis thaliana OX=3702 GN=BHLH147 PE=1 SV=1)
gene-NCGR_LOCUS51155	CAD6267850.1		ENOG4110RNJ(K:Transcription)	XP_002443175.1(auxin response factor 24 [Sorghum bicolor] >EES17013.1 hypothetical protein SORBI_3008G096000 [Sorghum bicolor])	sp|Q2QQX6|ARFX_ORYSJ(Auxin response factor 24 OS=Oryza sativa subsp. japonica OX=39947 GN=ARF24 PE=2 SV=1)
gene-NCGR_LOCUS60039	CAD6335941.1		ENOG410ZZPZ(S:Function unknown)	XP_002438811.2(protein UNUSUAL FLORAL ORGANS [Sorghum bicolor] >OQU76836.1 hypothetical protein SORBI_3010G220400 [Sorghum bicolor])	sp|Q39090|UFO_ARATH(Protein UNUSUAL FLORAL ORGANS OS=Arabidopsis thaliana OX=3702 GN=UFO PE=1 SV=2)
gene-NCGR_LOCUS51633	CAD6268328.1		ENOG41105XI(S:Function unknown); ENOG41104GM(S:Function unknown)	XP_020171206.1(uncharacterized protein LOC109756780 [Aegilops tauschii subsp. tauschii])	None
gene-NCGR_LOCUS60038	CAD6335940.1	allC	COG0624(E:Amino acid transport and metabolism)	XP_002438812.1(probable allantoate deiminase isoform X1 [Sorghum bicolor] >EER90179.1 hypothetical protein SORBI_3010G220500 [Sorghum bicolor])	sp|Q655X8|AAH_ORYSJ(Probable allantoate deiminase OS=Oryza sativa subsp. japonica OX=39947 GN=AAH PE=1 SV=1)
gene-NCGR_LOCUS42317	CAD6258851.1	FAD3, FAD7, FAD8, desB	COG3239(I:Lipid transport and metabolism)	XP_002450091.1(fatty acid desaturase DES3-like [Sorghum bicolor] >EES09079.1 hypothetical protein SORBI_3005G002800 [Sorghum bicolor])	sp|Q594P3|DES3_SORBI(Fatty acid desaturase DES3 OS=Sorghum bicolor OX=4558 GN=DES3 PE=1 SV=1)
gene-NCGR_LOCUS40213	CAD6256710.1		COG0515(T:Signal transduction mechanisms)	XP_002450966.2(serine/threonine-protein kinase PBL13 [Sorghum bicolor] >XP_021317199.1 serine/threonine-protein kinase PBL13 [Sorghum bicolor] >XP_021317200.1 serine/threonine-protein kinase PBL13 [Sorghum bicolor] >XP_021317201.1 serine/threonine-protein kinase PBL13 [Sorghum bicolor] >KXG28701.1 hypothetical protein SORBI_3005G155100 [Sorghum bicolor])	sp|Q39191|WAK1_ARATH(Wall-associated receptor kinase 1 OS=Arabidopsis thaliana OX=3702 GN=WAK1 PE=1 SV=2)
gene-NCGR_LOCUS40212	CAD6256709.1		COG0515(T:Signal transduction mechanisms)	XP_002450966.2(serine/threonine-protein kinase PBL13 [Sorghum bicolor] >XP_021317199.1 serine/threonine-protein kinase PBL13 [Sorghum bicolor] >XP_021317200.1 serine/threonine-protein kinase PBL13 [Sorghum bicolor] >XP_021317201.1 serine/threonine-protein kinase PBL13 [Sorghum bicolor] >KXG28701.1 hypothetical protein SORBI_3005G155100 [Sorghum bicolor])	sp|Q39191|WAK1_ARATH(Wall-associated receptor kinase 1 OS=Arabidopsis thaliana OX=3702 GN=WAK1 PE=1 SV=2)
gene-NCGR_LOCUS40211	CAD6256708.1			None	None
gene-NCGR_LOCUS40210	CAD6256707.1		ENOG41103MT(S:Function unknown)	XP_002450967.1(uncharacterized protein LOC8061722 [Sorghum bicolor] >EES09955.1 hypothetical protein SORBI_3005G155300 [Sorghum bicolor])	None
gene-NCGR_LOCUS40217	CAD6256714.1		COG0515(T:Signal transduction mechanisms)	XP_002450964.1(probable serine/threonine-protein kinase PBL6 [Sorghum bicolor] >EES09952.1 hypothetical protein SORBI_3005G154800 [Sorghum bicolor])	sp|Q9LMP1|WAK2_ARATH(Wall-associated receptor kinase 2 OS=Arabidopsis thaliana OX=3702 GN=WAK2 PE=1 SV=1)
gene-NCGR_LOCUS40216	CAD6256713.1		COG0515(T:Signal transduction mechanisms)	XP_002450966.2(serine/threonine-protein kinase PBL13 [Sorghum bicolor] >XP_021317199.1 serine/threonine-protein kinase PBL13 [Sorghum bicolor] >XP_021317200.1 serine/threonine-protein kinase PBL13 [Sorghum bicolor] >XP_021317201.1 serine/threonine-protein kinase PBL13 [Sorghum bicolor] >KXG28701.1 hypothetical protein SORBI_3005G155100 [Sorghum bicolor])	sp|Q9LMN8|WAK3_ARATH(Wall-associated receptor kinase 3 OS=Arabidopsis thaliana OX=3702 GN=WAK3 PE=2 SV=2)
gene-NCGR_LOCUS40215	CAD6256712.1		COG0515(T:Signal transduction mechanisms)	XP_002450966.2(serine/threonine-protein kinase PBL13 [Sorghum bicolor] >XP_021317199.1 serine/threonine-protein kinase PBL13 [Sorghum bicolor] >XP_021317200.1 serine/threonine-protein kinase PBL13 [Sorghum bicolor] >XP_021317201.1 serine/threonine-protein kinase PBL13 [Sorghum bicolor] >KXG28701.1 hypothetical protein SORBI_3005G155100 [Sorghum bicolor])	sp|Q39191|WAK1_ARATH(Wall-associated receptor kinase 1 OS=Arabidopsis thaliana OX=3702 GN=WAK1 PE=1 SV=2)
gene-NCGR_LOCUS40214	CAD6256711.1		COG0515(T:Signal transduction mechanisms)	XP_002450966.2(serine/threonine-protein kinase PBL13 [Sorghum bicolor] >XP_021317199.1 serine/threonine-protein kinase PBL13 [Sorghum bicolor] >XP_021317200.1 serine/threonine-protein kinase PBL13 [Sorghum bicolor] >XP_021317201.1 serine/threonine-protein kinase PBL13 [Sorghum bicolor] >KXG28701.1 hypothetical protein SORBI_3005G155100 [Sorghum bicolor])	sp|Q39191|WAK1_ARATH(Wall-associated receptor kinase 1 OS=Arabidopsis thaliana OX=3702 GN=WAK1 PE=1 SV=2)
gene-NCGR_LOCUS29	CAD6201534.1	None	None	None	None
gene-NCGR_LOCUS40219	CAD6256716.1	HARBI1	ENOG411206Y(S:Function unknown)	XP_002449694.2(protein ALP1-like [Sorghum bicolor])	sp|Q9M2U3|ALPL_ARATH(Protein ALP1-like OS=Arabidopsis thaliana OX=3702 GN=At3g55350 PE=2 SV=1)
gene-NCGR_LOCUS40218	CAD6256715.1		ENOG410ZC2N(S:Function unknown); ENOG410ZV8Z(S:Function unknown)	OQU83655.1(hypothetical protein SORBI_3005G154500 [Sorghum bicolor])	None
gene-NCGR_LOCUS7085	CAD6211075.1	CYP714B	COG2124(Q:Secondary metabolites biosynthesis, transport and catabolism)	B6SSW8.1(RecName: Full=Cytochrome P450 714B3 >ACG27951.1 cytochrome P450 CYP714B3 [Zea mays] >PWZ53551.1 Cytochrome P450 714B3 [Zea mays])	sp|B6SSW8|C14B3_MAIZE(Cytochrome P450 714B3 OS=Zea mays OX=4577 GN=CYP714B3 PE=2 SV=1)
gene-NCGR_LOCUS43514	CAD6260078.1	MYBP	COG5147(K:Transcription)	XP_008669058.1(probable transcription factor MYB58 [Zea mays] >ONM15268.1 R2R3MYB-domain protein [Zea mays])	sp|Q0JB89|MYB58_ORYSJ(Probable transcription factor MYB58 OS=Oryza sativa subsp. japonica OX=39947 GN=MYB58 PE=3 SV=1)
gene-NCGR_LOCUS35068	CAD6251318.1	CCNB1IP1, HEI10	ENOG410XTEP(S:Function unknown)	XP_002453571.1(E3 ubiquitin-protein ligase CCNB1IP1 homolog isoform X2 [Sorghum bicolor] >XP_021314192.1 E3 ubiquitin-protein ligase CCNB1IP1 homolog isoform X2 [Sorghum bicolor] >EES06547.1 hypothetical protein SORBI_3004G101500 [Sorghum bicolor] >KXG29865.1 hypothetical protein SORBI_3004G101500 [Sorghum bicolor])	sp|I6PL68|HEI10_ORYSJ(E3 ubiquitin-protein ligase CCNB1IP1 homolog OS=Oryza sativa subsp. japonica OX=39947 GN=HEI10 PE=2 SV=1)
gene-NCGR_LOCUS35069	CAD6251319.1	HSFF	COG5169(K:Transcription)	ACF86810.1(unknown [Zea mays] >AQK70377.1 Heat stress transcription factor C-1 [Zea mays])	sp|Q6EUG4|HFC2A_ORYSJ(Heat stress transcription factor C-2a OS=Oryza sativa subsp. japonica OX=39947 GN=HSFC2A PE=2 SV=1)
gene-NCGR_LOCUS47601	CAD6264296.1		ENOG410ZRC6(S:Function unknown); ENOG410YWK6(S:Function unknown); ENOG41103WM(S:Function unknown)	XP_002488944.2(glutathione S-transferase T3 [Sorghum bicolor])	None
gene-NCGR_LOCUS47600	CAD6264295.1		ENOG4111XD9(S:Function unknown)	XP_002447439.1(transmembrane protein 234 homolog [Sorghum bicolor] >EES11767.1 hypothetical protein SORBI_3006G010700 [Sorghum bicolor])	None
gene-NCGR_LOCUS35062	CAD6251312.1	IMP2	COG0681(U:Intracellular trafficking, secretion, and vesicular transport)	XP_002446089.1(mitochondrial inner membrane protease subunit 2 [Sorghum bicolor] >EES10417.1 hypothetical protein SORBI_3006G016600 [Sorghum bicolor])	sp|Q8BPT6|IMP2L_MOUSE(Mitochondrial inner membrane protease subunit 2 OS=Mus musculus OX=10090 GN=Immp2l PE=1 SV=1)
gene-NCGR_LOCUS47602	CAD6264297.1	None	None	None	None
gene-NCGR_LOCUS47605	CAD6264300.1	DUS3	COG0042(J:Translation, ribosomal structure and biogenesis)	XP_002446053.1(tRNA-dihydrouridine(47) synthase [NAD(P)(+)]-like [Sorghum bicolor] >EES10381.1 hypothetical protein SORBI_3006G010400 [Sorghum bicolor])	sp|Q7XT07|DUS3L_ORYSJ(tRNA-dihydrouridine(47) synthase [NAD(P)(+)]-like OS=Oryza sativa subsp. japonica OX=39947 GN=Os04g0117600 PE=2 SV=2)
gene-NCGR_LOCUS47604	CAD6264299.1	RPB1, POLR2A;	ENOG41107PZ(S:Function unknown); ENOG41115GJ(S:Function unknown)	PWZ36800.1(Protein SRC2 [Zea mays])	sp|O04133|SRC2_SOYBN(Protein SRC2 OS=Glycine max OX=3847 GN=SRC2 PE=2 SV=1)
gene-NCGR_LOCUS47607	CAD6264302.1			XP_021310926.1(protein FAR1-RELATED SEQUENCE 11 [Sorghum bicolor] >KXG31485.1 hypothetical protein SORBI_3003G007000 [Sorghum bicolor])	sp|Q9M8J3|FRS7_ARATH(Protein FAR1-RELATED SEQUENCE 7 OS=Arabidopsis thaliana OX=3702 GN=FRS7 PE=2 SV=1)
gene-NCGR_LOCUS47606	CAD6264301.1			KXG28617.1(hypothetical protein SORBI_3005G143800 [Sorghum bicolor])	None
gene-NCGR_LOCUS3056	CAD6205223.1	E1.11.1.7	ENOG410YC4V(G:Carbohydrate transport and metabolism)	ANR76396.1(peroxidase [Saccharum hybrid cultivar Yacheng05-179])	sp|Q42517|PERN_ARMRU(Peroxidase N OS=Armoracia rusticana OX=3704 GN=HRPN PE=2 SV=1)
gene-NCGR_LOCUS699	CAD6202410.1			KXG40005.1(hypothetical protein SORBI_3001G476400 [Sorghum bicolor])	None
gene-NCGR_LOCUS38243	CAD6254640.1		ENOG410XQFK(S:Function unknown)	XP_021316649.1(protein FAM135A isoform X1 [Sorghum bicolor] >KXG27814.1 hypothetical protein SORBI_3005G048500 [Sorghum bicolor])	sp|Q5RA75|F135A_PONAB(Protein FAM135A OS=Pongo abelii OX=9601 GN=FAM135A PE=2 SV=1)
gene-NCGR_LOCUS38242	CAD6254639.1		ENOG411075M(S:Function unknown); ENOG41105T9(S:Function unknown)	XP_008669827.2(uncharacterized protein LOC103647033 [Zea mays])	sp|Q00531|JI60_HORVU(60 kDa jasmonate-induced protein OS=Hordeum vulgare OX=4513 PE=2 SV=1)
gene-NCGR_LOCUS38241	CAD6254638.1		COG4886(S:Function unknown)	XP_021317196.1(disease resistance protein RPM1 isoform X2 [Sorghum bicolor] >OQU82935.1 hypothetical protein SORBI_3005G047700 [Sorghum bicolor] >OQU82936.1 hypothetical protein SORBI_3005G047700 [Sorghum bicolor])	sp|P0DO07|PIK2_ORYSJ(Disease resistance protein Pik-2 OS=Oryza sativa subsp. japonica OX=39947 GN=PIK-2 PE=3 SV=1)
gene-NCGR_LOCUS38240	CAD6254637.1		ENOG41106TD(S:Function unknown)	XP_021316948.1(uncharacterized protein LOC8070671 [Sorghum bicolor] >KXG27804.1 hypothetical protein SORBI_3005G047500 [Sorghum bicolor])	None
gene-NCGR_LOCUS38247	CAD6254644.1	None	None	None	None
gene-NCGR_LOCUS38246	CAD6254643.1		ENOG410YFYC(S:Function unknown)	XP_002450340.1(uncharacterized protein LOC8070676 [Sorghum bicolor] >EES09328.1 hypothetical protein SORBI_3005G048800 [Sorghum bicolor])	None
gene-NCGR_LOCUS38245	CAD6254642.1		COG0451(M:Cell wall/membrane/envelope biogenesis)	XP_002449047.1(short-chain dehydrogenase/reductase family 42E member 1 [Sorghum bicolor] >EES08035.1 hypothetical protein SORBI_3005G048700 [Sorghum bicolor])	sp|A8DZE7|D42E1_DANRE(Short-chain dehydrogenase/reductase family 42E member 1 OS=Danio rerio OX=7955 GN=sdr42e1 PE=2 SV=1)
gene-NCGR_LOCUS38244	CAD6254641.1		ENOG410YBH2(S:Function unknown)	PWZ25675.1(hypothetical protein Zm00014a_018762 [Zea mays])	None
gene-NCGR_LOCUS38249	CAD6254646.1	CNOT7_8, CAF1, POP2	COG5228(K:Transcription)	XP_021317592.1(probable CCR4-associated factor 1 homolog 11 [Sorghum bicolor] >EES09326.2 hypothetical protein SORBI_3005G049100 [Sorghum bicolor])	sp|Q9FMS6|CAF1K_ARATH(Probable CCR4-associated factor 1 homolog 11 OS=Arabidopsis thaliana OX=3702 GN=CAF1-11 PE=2 SV=1)
gene-NCGR_LOCUS38248	CAD6254645.1		ENOG411201A(S:Function unknown)	XP_002449048.1(probable mediator of RNA polymerase II transcription subunit 26c isoform X3 [Sorghum bicolor] >EES08036.1 hypothetical protein SORBI_3005G049000 [Sorghum bicolor])	sp|F4KFC7|MD26C_ARATH(Probable mediator of RNA polymerase II transcription subunit 26c OS=Arabidopsis thaliana OX=3702 GN=MED26C PE=1 SV=1)
gene-NCGR_LOCUS35196	CAD6251452.1		ENOG410Y196(S:Function unknown); COG1819(S:Function unknown); ENOG4111TY7(S:Function unknown)	XP_002451758.2(sterol 3-beta-glucosyltransferase UGT80B1 [Sorghum bicolor] >KXG29776.1 hypothetical protein SORBI_3004G089000 [Sorghum bicolor])	sp|Q9XIG1|U80B1_ARATH(Sterol 3-beta-glucosyltransferase UGT80B1 OS=Arabidopsis thaliana OX=3702 GN=UGT80B1 PE=2 SV=1)
gene-NCGR_LOCUS5439	CAD6209232.1		ENOG41105Y6(S:Function unknown)	RCV05571.1(hypothetical protein SETIT_1G093700v2, partial [Setaria italica])	None
gene-NCGR_LOCUS5438	CAD6209231.1		ENOG4110602(S:Function unknown)	OQU87264.1(hypothetical protein SORBI_3003G243200, partial [Sorghum bicolor])	None
gene-NCGR_LOCUS5437	CAD6209230.1	metE	COG0620(E:Amino acid transport and metabolism)	ABG22093.1(5-methyltetrahydropteroyltriglutamate-homocysteine methyltransferase, putative, expressed [Oryza sativa Japonica Group])	sp|Q2QLY5|METE1_ORYSJ(5-methyltetrahydropteroyltriglutamate--homocysteine methyltransferase 1 OS=Oryza sativa subsp. japonica OX=39947 GN=Os12g0623900 PE=2 SV=1)
gene-NCGR_LOCUS5435	CAD6209228.1		ENOG410YYXY(K:Transcription)	XP_020400490.1(trihelix transcription factor GTL1 [Zea mays] >ONL92871.1 Trihelix transcription factor GT-2 [Zea mays])	sp|Q39117|TGT2_ARATH(Trihelix transcription factor GT-2 OS=Arabidopsis thaliana OX=3702 GN=GT-2 PE=2 SV=1)
gene-NCGR_LOCUS5434	CAD6209227.1		ENOG410Y65V(S:Function unknown)	AGT16146.1(hypothetical protein SHCRBa_218_D02_R_110 [Saccharum hybrid cultivar R570])	None
gene-NCGR_LOCUS55210	CAD6271925.1		COG0475(P:Inorganic ion transport and metabolism)	RLM58976.1(cation/H(+) antiporter 15-like [Panicum miliaceum])	sp|Q9SIT5|CHX15_ARATH(Cation/H(+) antiporter 15 OS=Arabidopsis thaliana OX=3702 GN=CHX15 PE=2 SV=1)
gene-NCGR_LOCUS55213	CAD6271928.1	UBE2G1, UBC7	COG5078(O:Posttranslational modification, protein turnover, chaperones)	XP_008654523.1(uncharacterized protein LOC100272466 isoform X1 [Zea mays] >AQK94261.1 ubiquitin carrier protein 7 [Zea mays])	sp|Q42540|UBC7_ARATH(Ubiquitin-conjugating enzyme E2 7 OS=Arabidopsis thaliana OX=3702 GN=UBC7 PE=1 SV=1)
gene-NCGR_LOCUS5432	CAD6209224.1		ENOG410YB1Z(S:Function unknown)	XP_002465997.2(transmembrane and coiled-coil domain-containing protein 4 [Sorghum bicolor] >OQU93398.1 hypothetical protein SORBI_3001G534600 [Sorghum bicolor])	sp|Q5TGY1|TMCO4_HUMAN(Transmembrane and coiled-coil domain-containing protein 4 OS=Homo sapiens OX=9606 GN=TMCO4 PE=2 SV=1)
gene-NCGR_LOCUS5430	CAD6209220.1		ENOG41120EC(S:Function unknown)	XP_021307546.1(uncharacterized protein LOC8059494 [Sorghum bicolor] >EER95651.2 hypothetical protein SORBI_3001G534700 [Sorghum bicolor])	sp|Q9SIV5|C3H19_ARATH(Zinc finger CCCH domain-containing protein 19 OS=Arabidopsis thaliana OX=3702 GN=NERD PE=1 SV=3)
gene-NCGR_LOCUS39697	CAD6256184.1	LPIN	COG5083(S:Function unknown)	XP_002449856.1(phosphatidate phosphatase PAH2 [Sorghum bicolor] >EES08844.1 hypothetical protein SORBI_3005G187300 [Sorghum bicolor])	sp|Q9FMN2|PAH2_ARATH(Phosphatidate phosphatase PAH2 OS=Arabidopsis thaliana OX=3702 GN=PAH2 PE=1 SV=1)
gene-NCGR_LOCUS39696	CAD6256183.1	metE	COG0620(E:Amino acid transport and metabolism)	ONM07668.1(5-methyltetrahydropteroyltriglutamate--homocysteine methyltransferase [Zea mays])	sp|Q2QLY5|METE1_ORYSJ(5-methyltetrahydropteroyltriglutamate--homocysteine methyltransferase 1 OS=Oryza sativa subsp. japonica OX=39947 GN=Os12g0623900 PE=2 SV=1)
gene-NCGR_LOCUS55216	CAD6271931.1	RP-L36e, RPL36	COG5051(J:Translation, ribosomal structure and biogenesis)	AAV83991.1(putative 60S ribosomal protein L36 [Saccharum officinarum])	sp|O80929|RL361_ARATH(60S ribosomal protein L36-1 OS=Arabidopsis thaliana OX=3702 GN=RPL36A PE=3 SV=1)
gene-NCGR_LOCUS11701	CAD6217733.1		ENOG410YABS(S:Function unknown)	XP_002460826.1(pentatricopeptide repeat-containing protein At4g18975, chloroplastic isoform X1 [Sorghum bicolor] >EER97347.1 hypothetical protein SORBI_3002G330400 [Sorghum bicolor])	sp|Q2V3H0|PP322_ARATH(Pentatricopeptide repeat-containing protein At4g18975, chloroplastic OS=Arabidopsis thaliana OX=3702 GN=At4g18975 PE=2 SV=2)
gene-NCGR_LOCUS55219	CAD6271934.1	KIF22	COG5059(Z:Cytoskeleton)	XP_002439918.1(kinesin-like protein KIN-10C [Sorghum bicolor] >EES18348.1 hypothetical protein SORBI_3009G163100 [Sorghum bicolor])	sp|Q6L512|KN10C_ORYSJ(Kinesin-like protein KIN-10C OS=Oryza sativa subsp. japonica OX=39947 GN=KIN10C PE=2 SV=1)
gene-NCGR_LOCUS11700	CAD6217732.1	idi, IDI	COG1443(I:Lipid transport and metabolism)	XP_002460827.1(isopentenyl-diphosphate Delta-isomerase I [Sorghum bicolor] >EER97348.1 hypothetical protein SORBI_3002G330500 [Sorghum bicolor])	sp|Q42553|IDI2_ARATH(Isopentenyl-diphosphate Delta-isomerase II, chloroplastic OS=Arabidopsis thaliana OX=3702 GN=IPP2 PE=1 SV=1)
gene-NCGR_LOCUS55218	CAD6271933.1		ENOG410XT6Z(S:Function unknown)	OQU78135.1(hypothetical protein SORBI_3009G163400 [Sorghum bicolor])	sp|Q9ZVF7|ESMD1_ARATH(Protein ESMERALDA 1 OS=Arabidopsis thaliana OX=3702 GN=ESMD1 PE=2 SV=1)
gene-NCGR_LOCUS11707	CAD6217739.1		ENOG410YN13(S:Function unknown)	XP_002460832.1(uncharacterized protein LOC8084102 [Sorghum bicolor] >EER97353.1 hypothetical protein SORBI_3002G332100 [Sorghum bicolor])	None
gene-NCGR_LOCUS36603	CAD6252957.1	E1.10.3.2	COG2132(Q:Secondary metabolites biosynthesis, transport and catabolism)	XP_008670882.1(laccase-15 isoform X1 [Zea mays] >ONM27287.1 Laccase-7 [Zea mays])	sp|Q339K6|LAC15_ORYSJ(Laccase-15 OS=Oryza sativa subsp. japonica OX=39947 GN=LAC15 PE=2 SV=1)
gene-NCGR_LOCUS37872	CAD6254266.1	RRP8	ENOG4111J8Z(S:Function unknown)	XP_002451738.1(ribosomal RNA-processing protein 8 [Sorghum bicolor] >EES04714.1 hypothetical protein SORBI_3004G084400 [Sorghum bicolor])	sp|Q84JC0|RRP8_ARATH(Ribosomal RNA-processing protein 8 OS=Arabidopsis thaliana OX=3702 GN=At5g40530 PE=2 SV=1)
gene-NCGR_LOCUS50928	CAD6267623.1		ENOG4111QN5(S:Function unknown)	AQK40328.1(hypothetical protein ZEAMMB73_Zm00001d023888 [Zea mays])	None
gene-NCGR_LOCUS68078	CAD6343980.1	HTATSF1	ENOG410YD7P(S:Function unknown)	XP_002441726.1(HIV Tat-specific factor 1 homolog [Sorghum bicolor] >EES15564.1 hypothetical protein SORBI_3008G015500 [Sorghum bicolor])	sp|O43719|HTSF1_HUMAN(HIV Tat-specific factor 1 OS=Homo sapiens OX=9606 GN=HTATSF1 PE=1 SV=1)
gene-NCGR_LOCUS8418	CAD6212646.1			XP_002464592.1(glycine-rich cell wall structural protein 2 [Sorghum bicolor] >EER91590.1 hypothetical protein SORBI_3001G243400 [Sorghum bicolor])	None
gene-NCGR_LOCUS8419	CAD6212647.1		ENOG410YPGF(S:Function unknown); ENOG41103YV(S:Function unknown)	OQU91752.1(hypothetical protein SORBI_3001G243666 [Sorghum bicolor])	None
gene-NCGR_LOCUS68221	CAD6344123.1		ENOG41105ZM(S:Function unknown)	XP_002439406.1(uncharacterized protein LOC8065892 [Sorghum bicolor] >EES17836.1 hypothetical protein SORBI_3009G070400 [Sorghum bicolor])	None
gene-NCGR_LOCUS8412	CAD6212640.1	None	None	None	None
gene-NCGR_LOCUS68070	CAD6343972.1		ENOG411056N(S:Function unknown); ENOG41108HQ(S:Function unknown)	OQU83275.1(hypothetical protein SORBI_3005G101700 [Sorghum bicolor])	sp|Q9SS03|DIR21_ARATH(Dirigent protein 21 OS=Arabidopsis thaliana OX=3702 GN=DIR21 PE=3 SV=1)
gene-NCGR_LOCUS8410	CAD6212638.1	None	None	None	None
gene-NCGR_LOCUS8411	CAD6212639.1		ENOG41103YV(S:Function unknown); ENOG411071N(S:Function unknown)	XP_008664947.1(forkhead box protein L2 [Zea mays])	None
gene-NCGR_LOCUS8416	CAD6212644.1			XP_002464592.1(glycine-rich cell wall structural protein 2 [Sorghum bicolor] >EER91590.1 hypothetical protein SORBI_3001G243400 [Sorghum bicolor])	None
gene-NCGR_LOCUS8417	CAD6212645.1	None	None	None	None
gene-NCGR_LOCUS50926	CAD6267621.1	aroDE, DHQ-SDH	COG0169(E:Amino acid transport and metabolism)	XP_021302169.1(bifunctional 3-dehydroquinate dehydratase/shikimate dehydrogenase, chloroplastic isoform X3 [Sorghum bicolor] >XP_021302170.1 bifunctional 3-dehydroquinate dehydratase/shikimate dehydrogenase, chloroplastic isoform X3 [Sorghum bicolor] >KXG23603.1 hypothetical protein SORBI_3008G116000 [Sorghum bicolor])	sp|Q9SQT8|DHQSD_ARATH(Bifunctional 3-dehydroquinate dehydratase/shikimate dehydrogenase, chloroplastic OS=Arabidopsis thaliana OX=3702 GN=EMB3004 PE=1 SV=1)
gene-NCGR_LOCUS8415	CAD6212643.1	E3.1.1.14	ENOG4111H5Z(S:Function unknown)	XP_002467217.1(chlorophyllase-2, chloroplastic [Sorghum bicolor])	sp|Q9M7I7|CLH2_ARATH(Chlorophyllase-2, chloroplastic OS=Arabidopsis thaliana OX=3702 GN=CLH2 PE=1 SV=1)
gene-NCGR_LOCUS68223	CAD6344125.1		ENOG410Z2XB(S:Function unknown)	KXG21489.1(hypothetical protein SORBI_3009G070100 [Sorghum bicolor])	None
gene-NCGR_LOCUS68224	CAD6344126.1		ENOG410YC0Z(S:Function unknown)	RLN28800.1(protein IQ-DOMAIN 14-like [Panicum miliaceum])	None
gene-NCGR_LOCUS68225	CAD6344127.1		ENOG4111R6U(S:Function unknown)	XP_021319693.1(golgin candidate 2 [Sorghum bicolor] >KXG27281.1 hypothetical protein SORBI_3006G244300 [Sorghum bicolor])	sp|B0F9L7|GOGC2_ARATH(Golgin candidate 2 OS=Arabidopsis thaliana OX=3702 GN=GC2 PE=1 SV=1)
gene-NCGR_LOCUS68226	CAD6344128.1		ENOG411077R(S:Function unknown); ENOG41105BD(S:Function unknown)	XP_002447232.1(uncharacterized protein LOC8068495 [Sorghum bicolor] >EES11560.1 hypothetical protein SORBI_3006G244200 [Sorghum bicolor])	None
gene-NCGR_LOCUS68227	CAD6344129.1	RP-S8e, RPS8	COG2007(J:Translation, ribosomal structure and biogenesis)	XP_025826257.1(40S ribosomal protein S8 [Panicum hallii] >PAN37507.1 hypothetical protein PAHAL_7G110200 [Panicum hallii])	sp|P49199|RS8_ORYSJ(40S ribosomal protein S8 OS=Oryza sativa subsp. japonica OX=39947 GN=RPS8 PE=2 SV=2)
gene-NCGR_LOCUS68228	CAD6344130.1		ENOG410ZS46(T:Signal transduction mechanisms)	XP_002452616.1(protein NSP-INTERACTING KINASE 1 [Sorghum bicolor] >XP_021314786.1 protein NSP-INTERACTING KINASE 1 [Sorghum bicolor] >EES05592.1 hypothetical protein SORBI_3004G252200 [Sorghum bicolor] >OQU85470.1 hypothetical protein SORBI_3004G252200 [Sorghum bicolor])	sp|Q9FP13|SERL2_ORYSJ(LRR receptor kinase SERL2 OS=Oryza sativa subsp. japonica OX=39947 GN=SERL2 PE=1 SV=1)
gene-NCGR_LOCUS60688	CAD6336590.1	HSFF	COG5169(K:Transcription)	NP_001266312.2(heat shock factor protein 3 [Zea mays] >AFT82697.1 HSF28 HSF type transcription factor, partial [Zea mays subsp. mays] >AQL04052.1 HSF28 HSF type transcription factor [Zea mays] >PWZ08166.1 Heat stress transcription factor C-2b [Zea mays])	sp|Q0DBL6|HFC2B_ORYSJ(Heat stress transcription factor C-2b OS=Oryza sativa subsp. japonica OX=39947 GN=HSFC2B PE=3 SV=1)
gene-NCGR_LOCUS60689	CAD6336591.1	CCNB1IP1, HEI10	ENOG410XTEP(S:Function unknown)	OAY84003.1(E3 ubiquitin-protein ligase CCNB1IP, partial [Ananas comosus])	sp|I6PL68|HEI10_ORYSJ(E3 ubiquitin-protein ligase CCNB1IP1 homolog OS=Oryza sativa subsp. japonica OX=39947 GN=HEI10 PE=2 SV=1)
gene-NCGR_LOCUS60686	CAD6336588.1	EREBP	ENOG410ZM0H(S:Function unknown); ENOG410YM26(K:Transcription); ENOG410YK37(K:Transcription)	XP_008659689.1(ethylene-responsive transcription factor TINY [Zea mays] >AIB04662.1 AP2-EREBP transcription factor, partial [Zea mays] >AQL04047.1 Putative AP2/EREBP transcription factor superfamily protein [Zea mays] >PWZ06871.1 Ethylene-responsive transcription factor ERF043 [Zea mays])	sp|O80654|ERF37_ARATH(Ethylene-responsive transcription factor ERF037 OS=Arabidopsis thaliana OX=3702 GN=ERF037 PE=2 SV=1)
gene-NCGR_LOCUS60687	CAD6336589.1		ENOG41105C6(S:Function unknown)	XP_025813384.1(protodermal factor 1-like [Panicum hallii] >PAN23752.1 hypothetical protein PAHAL_4G114100 [Panicum hallii] >PUZ60322.1 hypothetical protein GQ55_4G114500 [Panicum hallii var. hallii])	sp|Q9S728|PDF1_ARATH(Protodermal factor 1 OS=Arabidopsis thaliana OX=3702 GN=PDF1 PE=2 SV=1)
gene-NCGR_LOCUS60684	CAD6336586.1		ENOG410YHEG(S:Function unknown)	XP_002438556.2(uncharacterized protein LOC8076704 [Sorghum bicolor] >KXG20161.1 hypothetical protein SORBI_3010G165000 [Sorghum bicolor])	None
gene-NCGR_LOCUS60685	CAD6336587.1		ENOG4111THB(S:Function unknown)	XP_008659686.1(mitogen-activated protein kinase kinase kinase 1 [Zea mays] >AQL04045.1 Putative SWIM zinc finger family protein [Zea mays] >PWZ06872.1 hypothetical protein Zm00014a_028885 [Zea mays])	sp|P53349|M3K1_MOUSE(Mitogen-activated protein kinase kinase kinase 1 OS=Mus musculus OX=10090 GN=Map3k1 PE=1 SV=3)
gene-NCGR_LOCUS60682	CAD6336584.1		ENOG410YHEG(S:Function unknown)	XP_002438556.2(uncharacterized protein LOC8076704 [Sorghum bicolor] >KXG20161.1 hypothetical protein SORBI_3010G165000 [Sorghum bicolor])	None
gene-NCGR_LOCUS60683	CAD6336585.1	DSPP	ENOG410YZ75(S:Function unknown); COG1226(P:Inorganic ion transport and metabolism)	PWZ33553.1(Two-pore potassium channel 2 [Zea mays])	None
gene-NCGR_LOCUS60680	CAD6336582.1		ENOG410YR0A(S:Function unknown)	XP_002438558.1(uncharacterized protein LOC8061959 [Sorghum bicolor] >EER89925.1 hypothetical protein SORBI_3010G165200 [Sorghum bicolor])	None
gene-NCGR_LOCUS60681	CAD6336583.1	DSPP	ENOG410YZ75(S:Function unknown); COG2801(L:Replication, recombination and repair)	XP_002438557.1(dentin sialophosphoprotein [Sorghum bicolor] >EER89924.1 hypothetical protein SORBI_3010G165100 [Sorghum bicolor])	None
gene-NCGR_LOCUS9922	CAD6214511.1		ENOG41103YN(S:Function unknown); ENOG41104CJ(S:Function unknown)	XP_002463880.1(late embryogenesis abundant protein 3 [Sorghum bicolor] >OQU90998.1 hypothetical protein SORBI_3001G090900 [Sorghum bicolor])	sp|P09444|LEA34_GOSHI(Late embryogenesis abundant protein D-34 OS=Gossypium hirsutum OX=3635 PE=3 SV=1)
gene-NCGR_LOCUS10256	CAD6214971.1	RP-L4e, RPL4	COG0088(J:Translation, ribosomal structure and biogenesis)	ACF78753.1(unknown [Zea mays] >ACN34779.1 unknown [Zea mays] >AQK62352.1 60S ribosomal protein L4-1 [Zea mays])	sp|Q9SF40|RL4A_ARATH(60S ribosomal protein L4-1 OS=Arabidopsis thaliana OX=3702 GN=RPL4A PE=1 SV=1)
gene-NCGR_LOCUS10253	CAD6214968.1		ENOG4111HPV(S:Function unknown)	PUZ36593.1(hypothetical protein GQ55_9G050900 [Panicum hallii var. hallii])	sp|P24805|TSJT1_TOBAC(Stem-specific protein TSJT1 OS=Nicotiana tabacum OX=4097 GN=TSJT1 PE=2 SV=1)
gene-NCGR_LOCUS18572	CAD6226929.1	None	None	None	None
gene-NCGR_LOCUS20933	CAD6230703.1		COG0515(T:Signal transduction mechanisms)	AGT16797.1(ATP binding protein [Saccharum hybrid cultivar R570])	sp|Q9SJG2|Y2296_ARATH(Probable receptor-like protein kinase At2g42960 OS=Arabidopsis thaliana OX=3702 GN=At2g42960 PE=3 SV=1)
gene-NCGR_LOCUS18570	CAD6226925.1		ENOG411051Y(S:Function unknown); ENOG410YFHY(K:Transcription)	XP_002459331.1(transcription factor JUNGBRUNNEN 1 [Sorghum bicolor] >EER95852.1 hypothetical protein SORBI_3002G029400 [Sorghum bicolor])	sp|Q9SK55|NAC42_ARATH(Transcription factor JUNGBRUNNEN 1 OS=Arabidopsis thaliana OX=3702 GN=JUB1 PE=1 SV=1)
gene-NCGR_LOCUS18035	CAD6226163.1			KXG23032.1(hypothetical protein SORBI_3008G047200 [Sorghum bicolor])	None
gene-NCGR_LOCUS10259	CAD6214974.1		ENOG4111S35(S:Function unknown)	XP_002466297.1(uncharacterized protein LOC8081257 [Sorghum bicolor] >EER93295.1 hypothetical protein SORBI_3001G057100 [Sorghum bicolor])	None
gene-NCGR_LOCUS20488	CAD6230089.1		ENOG410Z7Z7(S:Function unknown)	XP_002458407.1(pentatricopeptide repeat-containing protein At1g08070, chloroplastic [Sorghum bicolor] >EES03527.1 hypothetical protein SORBI_3003G277100 [Sorghum bicolor])	sp|Q9LN01|PPR21_ARATH(Pentatricopeptide repeat-containing protein At1g08070, chloroplastic OS=Arabidopsis thaliana OX=3702 GN=PCMP-H12 PE=2 SV=1)
gene-NCGR_LOCUS20489	CAD6230090.1	FUBP	ENOG410XZYE(S:Function unknown)	XP_021321009.1(far upstream element-binding protein 2-like isoform X2 [Sorghum bicolor] >KXG24228.1 hypothetical protein SORBI_3007G011600 [Sorghum bicolor])	sp|H9JD76|TDRKH_BOMMO(Tudor and KH domain-containing protein homolog OS=Bombyx mori OX=7091 GN=PAPI PE=1 SV=2)
gene-NCGR_LOCUS42916	CAD6259479.1	UBE2O	ENOG410XQ7W(O:Posttranslational modification, protein turnover, chaperones); ENOG410XP8C(O:Posttranslational modification, protein turnover, chaperones)	OQU84284.1(hypothetical protein SORBI_3004G026900 [Sorghum bicolor])	sp|Q9ZVX1|UBC23_ARATH(Probable ubiquitin-conjugating enzyme E2 23 OS=Arabidopsis thaliana OX=3702 GN=UBC23 PE=1 SV=1)
gene-NCGR_LOCUS20480	CAD6230081.1		ENOG410XS9Z(S:Function unknown)	PWZ31949.1(Alliin lyase [Zea mays])	sp|Q93Z38|TAR4_ARATH(Tryptophan aminotransferase-related protein 4 OS=Arabidopsis thaliana OX=3702 GN=TAR4 PE=2 SV=2)
gene-NCGR_LOCUS20481	CAD6230082.1	None	None	None	None
gene-NCGR_LOCUS20482	CAD6230083.1	CHK	COG0510(M:Cell wall/membrane/envelope biogenesis)	NP_001357669.1(uncharacterized protein LOC100286064 [Zea mays] >ACG42701.1 choline/ethanolamine kinase [Zea mays] >ACN28860.1 unknown [Zea mays] >ONM38706.1 putative choline kinase 2 [Zea mays])	sp|Q8L518|CK2_ARATH(Probable choline kinase 2 OS=Arabidopsis thaliana OX=3702 GN=At1g74320 PE=2 SV=1)
gene-NCGR_LOCUS20483	CAD6230084.1		COG5411(T:Signal transduction mechanisms)	NP_001332938.1(uncharacterized protein LOC103651263 [Zea mays] >ONM38710.1 Type I inositol polyphosphate 5-phosphatase 1 [Zea mays])	sp|Q8H0Z6|IP5P3_ARATH(Type IV inositol polyphosphate 5-phosphatase 3 OS=Arabidopsis thaliana OX=3702 GN=IP5P3 PE=1 SV=1)
gene-NCGR_LOCUS20484	CAD6230085.1		ENOG410YJWB(S:Function unknown)	XP_021312664.1(violaxanthin de-epoxidase, chloroplastic [Sorghum bicolor] >XP_021312665.1 violaxanthin de-epoxidase, chloroplastic [Sorghum bicolor] >KXG33253.1 hypothetical protein SORBI_3003G277400 [Sorghum bicolor])	sp|Q9SM43|VDE_SPIOL(Violaxanthin de-epoxidase, chloroplastic OS=Spinacia oleracea OX=3562 GN=VDE1 PE=1 SV=2)
gene-NCGR_LOCUS20485	CAD6230086.1		ENOG410ZZGT(S:Function unknown)	XP_002458408.1(MRN complex-interacting protein [Sorghum bicolor] >EES03528.1 hypothetical protein SORBI_3003G277300 [Sorghum bicolor])	sp|Q32PP1|MRNIP_DANRE(MRN complex-interacting protein OS=Danio rerio OX=7955 GN=mrnip PE=2 SV=1)
gene-NCGR_LOCUS20486	CAD6230087.1		ENOG410YAVA(S:Function unknown)	XP_021312881.1(protein IQ-DOMAIN 31-like isoform X1 [Sorghum bicolor] >XP_021312882.1 protein IQ-DOMAIN 31-like isoform X1 [Sorghum bicolor] >KXG33252.1 hypothetical protein SORBI_3003G277200 [Sorghum bicolor])	sp|Q8L4D8|IQD31_ARATH(Protein IQ-DOMAIN 31 OS=Arabidopsis thaliana OX=3702 GN=IQD31 PE=1 SV=1)
gene-NCGR_LOCUS20487	CAD6230088.1		COG2124(Q:Secondary metabolites biosynthesis, transport and catabolism)	RLM61534.1(hypothetical protein C2845_PM14G02760 [Panicum miliaceum])	sp|Q9SRQ1|C89A9_ARATH(Cytochrome P450 89A9 OS=Arabidopsis thaliana OX=3702 GN=CYP89A9 PE=2 SV=1)
gene-NCGR_LOCUS42963	CAD6259526.1	SPOP	ENOG410XQV8(S:Function unknown)	PUZ48999.1(hypothetical protein GQ55_7G291000 [Panicum hallii var. hallii])	sp|Q9M8J9|BPM2_ARATH(BTB/POZ and MATH domain-containing protein 2 OS=Arabidopsis thaliana OX=3702 GN=BPM2 PE=1 SV=1)
gene-NCGR_LOCUS42962	CAD6259525.1		COG0204(I:Lipid transport and metabolism)	XP_002447126.1(1-acyl-sn-glycerol-3-phosphate acyltransferase [Sorghum bicolor] >EES11454.1 hypothetical protein SORBI_3006G221500 [Sorghum bicolor])	sp|Q42670|PLSC_COCNU(1-acyl-sn-glycerol-3-phosphate acyltransferase OS=Cocos nucifera OX=13894 PE=1 SV=1)
gene-NCGR_LOCUS21429	CAD6231316.1	clpP, CLPP	COG0740(O:Posttranslational modification, protein turnover, chaperones)	XP_002455662.1(ATP-dependent Clp protease proteolytic subunit 3, chloroplastic [Sorghum bicolor] >EES00782.1 hypothetical protein SORBI_3003G170200 [Sorghum bicolor])	sp|Q9SXJ6|CLPP3_ARATH(ATP-dependent Clp protease proteolytic subunit 3, chloroplastic OS=Arabidopsis thaliana OX=3702 GN=CLPP3 PE=1 SV=1)
gene-NCGR_LOCUS9705	CAD6214269.1		ENOG41102Z7(T:Signal transduction mechanisms); COG4886(S:Function unknown)	PWZ23148.1(Receptor protein kinase TMK1 [Zea mays])	sp|P43298|TMK1_ARATH(Receptor protein kinase TMK1 OS=Arabidopsis thaliana OX=3702 GN=TMK1 PE=1 SV=1)
gene-NCGR_LOCUS42961	CAD6259524.1	URB1	ENOG41100JM(S:Function unknown); ENOG410XR9W(S:Function unknown)	XP_021318369.1(uncharacterized protein LOC8066811 [Sorghum bicolor] >XP_021318370.1 uncharacterized protein LOC8066811 [Sorghum bicolor] >EES12885.2 hypothetical protein SORBI_3006G221600 [Sorghum bicolor])	sp|O60287|NPA1P_HUMAN(Nucleolar pre-ribosomal-associated protein 1 OS=Homo sapiens OX=9606 GN=URB1 PE=1 SV=4)
gene-NCGR_LOCUS2018	CAD6203901.1	3BETAHSDD	COG0451(M:Cell wall/membrane/envelope biogenesis)	XP_021315945.1(3beta-hydroxysteroid-dehydrogenase/decarboxylase isoform X1 [Sorghum bicolor] >KXG39218.1 hypothetical protein SORBI_3001G349200 [Sorghum bicolor])	sp|Q9FX01|HSDD1_ARATH(3beta-hydroxysteroid-dehydrogenase/decarboxylase isoform 1 OS=Arabidopsis thaliana OX=3702 GN=3BETAHSD/D1 PE=2 SV=1)
gene-NCGR_LOCUS2019	CAD6203902.1		COG0814(E:Amino acid transport and metabolism)	XP_002454369.1(probable amino acid permease 7 isoform X1 [Sorghum bicolor] >EES07345.1 hypothetical protein SORBI_3004G256800 [Sorghum bicolor])	sp|Q9FF99|AAP7_ARATH(Probable amino acid permease 7 OS=Arabidopsis thaliana OX=3702 GN=AAP7 PE=2 SV=1)
gene-NCGR_LOCUS2010	CAD6203893.1	ATL6S	ENOG41121N2(O:Posttranslational modification, protein turnover, chaperones)	RLN40784.1(hypothetical protein C2845_PM01G17050 [Panicum miliaceum])	sp|Q8LGA5|ATL31_ARATH(E3 ubiquitin-protein ligase ATL31 OS=Arabidopsis thaliana OX=3702 GN=ATL31 PE=1 SV=2)
gene-NCGR_LOCUS2011	CAD6203894.1		ENOG4111SZX(S:Function unknown); COG0389(L:Replication, recombination and repair)	XP_002467755.1(uncharacterized protein LOC8077109 [Sorghum bicolor] >EER94753.1 hypothetical protein SORBI_3001G350000 [Sorghum bicolor])	None
gene-NCGR_LOCUS2012	CAD6203895.1	PLD1_2	COG1502(I:Lipid transport and metabolism)	XP_021307603.1(phospholipase D alpha 1-like isoform X1 [Sorghum bicolor] >KXG39222.1 hypothetical protein SORBI_3001G349800 [Sorghum bicolor])	sp|Q43270|PLDA1_MAIZE(Phospholipase D alpha 1 OS=Zea mays OX=4577 GN=PLD1 PE=2 SV=1)
gene-NCGR_LOCUS2013	CAD6203896.1		ENOG410Y8WP(K:Transcription)	XP_021306444.1(transcription factor bHLH144 [Sorghum bicolor] >EER92180.1 hypothetical protein SORBI_3001G349700 [Sorghum bicolor])	sp|Q8S3D2|BH087_ARATH(Transcription factor bHLH87 OS=Arabidopsis thaliana OX=3702 GN=BHLH87 PE=1 SV=1)
gene-NCGR_LOCUS2014	CAD6203897.1	CYCD1_2_4	ENOG410XRKC(D:Cell cycle control, cell division, chromosome partitioning)	OQU92473.1(hypothetical protein SORBI_3001G349600 [Sorghum bicolor])	sp|Q10K98|CCD23_ORYSJ(Putative cyclin-D2-3 OS=Oryza sativa subsp. japonica OX=39947 GN=CYCD2-3 PE=3 SV=1)
gene-NCGR_LOCUS2015	CAD6203898.1	ARFRP1	ENOG410ZMDV(S:Function unknown)	XP_002467753.1(ADP-ribosylation factor-related protein 1 [Sorghum bicolor] >EER94751.1 hypothetical protein SORBI_3001G349500 [Sorghum bicolor])	sp|Q8BXL7|ARFRP_MOUSE(ADP-ribosylation factor-related protein 1 OS=Mus musculus OX=10090 GN=Arfrp1 PE=1 SV=2)
gene-NCGR_LOCUS2016	CAD6203899.1		ENOG410YIE6(O:Posttranslational modification, protein turnover, chaperones)	XP_002465180.1(uncharacterized protein LOC8080453 [Sorghum bicolor] >EER92178.1 hypothetical protein SORBI_3001G349400 [Sorghum bicolor])	None
gene-NCGR_LOCUS2017	CAD6203900.1		COG0477(G:Carbohydrate transport and metabolism)	XP_021307109.1(organic cation/carnitine transporter 2 [Sorghum bicolor])	sp|O64515|OCT2_ARATH(Organic cation/carnitine transporter 2 OS=Arabidopsis thaliana OX=3702 GN=OCT2 PE=2 SV=1)
gene-NCGR_LOCUS48176	CAD6264871.1		ENOG410Y966(S:Function unknown)	XP_002444681.1(zinc finger protein CONSTANS-LIKE 15 [Sorghum bicolor] >EES14176.1 hypothetical protein SORBI_3007G189800 [Sorghum bicolor])	sp|Q9C7E8|COL15_ARATH(Zinc finger protein CONSTANS-LIKE 15 OS=Arabidopsis thaliana OX=3702 GN=COL15 PE=1 SV=1)
gene-NCGR_LOCUS48177	CAD6264872.1			AQK51497.1(Proline-rich family protein [Zea mays] >PWZ26746.1 hypothetical protein Zm00014a_015810 [Zea mays])	None
gene-NCGR_LOCUS48174	CAD6264869.1		ENOG41115V6(S:Function unknown)	XP_002445800.1(uncharacterized protein LOC8060597 isoform X1 [Sorghum bicolor] >EES15295.1 hypothetical protein SORBI_3007G190000 [Sorghum bicolor])	sp|Q5BIM2|F214B_BOVIN(Protein FAM214B OS=Bos taurus OX=9913 GN=FAM214B PE=2 SV=1)
gene-NCGR_LOCUS48175	CAD6264870.1		ENOG41105PM(S:Function unknown)	TKW11431.1(hypothetical protein SEVIR_6G233300v2 [Setaria viridis])	sp|C5YHP6|CSPL1_SORBI(CASP-like protein UU-1 OS=Sorghum bicolor OX=4558 GN=Sb07g025950 PE=2 SV=1)
gene-NCGR_LOCUS48172	CAD6264867.1	MAD2	ENOG410XSD7(S:Function unknown)	AQK44366.1(Mitotic spindle checkpoint protein MAD2 [Zea mays])	sp|Q9XFH3|MAD2_MAIZE(Mitotic spindle checkpoint protein MAD2 OS=Zea mays OX=4577 GN=MAD2 PE=2 SV=1)
gene-NCGR_LOCUS42965	CAD6259528.1			XP_020200113.1(BTB/POZ and MATH domain-containing protein 2-like [Aegilops tauschii subsp. tauschii])	None
gene-NCGR_LOCUS21759	CAD6231907.1	E1.14.13.81, acsF, chlE	ENOG410XPVQ(H:Coenzyme transport and metabolism)	AGT16130.1(leucine zipper protein [Saccharum hybrid cultivar R570])	sp|Q5EFU4|CRD1_HORVU(Magnesium-protoporphyrin IX monomethyl ester [oxidative] cyclase, chloroplastic OS=Hordeum vulgare OX=4513 GN=CRD1 PE=1 SV=1)
gene-NCGR_LOCUS48171	CAD6264866.1	ACP7	COG1409(S:Function unknown)	OQU80814.1(hypothetical protein SORBI_3007G190200 [Sorghum bicolor])	sp|Q5MAU8|PPA27_ARATH(Probable inactive purple acid phosphatase 27 OS=Arabidopsis thaliana OX=3702 GN=PAP27 PE=2 SV=1)
gene-NCGR_LOCUS21757	CAD6231903.1	ZDHHC9_14_18	COG5273(S:Function unknown)	XP_002457656.2(probable protein S-acyltransferase 1 [Sorghum bicolor] >KXG32271.1 hypothetical protein SORBI_3003G132400 [Sorghum bicolor])	sp|Q9M1K5|ZDH13_ARATH(Probable protein S-acyltransferase 4 OS=Arabidopsis thaliana OX=3702 GN=PAT04 PE=2 SV=1)
gene-NCGR_LOCUS21756	CAD6231901.1		COG1404(O:Posttranslational modification, protein turnover, chaperones)	XP_002457657.1(CO(2)-response secreted protease isoform X1 [Sorghum bicolor] >EES02777.1 hypothetical protein SORBI_3003G132500 [Sorghum bicolor])	sp|Q9LNU1|CRSP_ARATH(CO(2)-response secreted protease OS=Arabidopsis thaliana OX=3702 GN=CRSP PE=2 SV=1)
gene-NCGR_LOCUS21755	CAD6231899.1	PSRP5	ENOG410ZGCP(S:Function unknown)	XP_002457658.1(50S ribosomal protein 5, chloroplastic [Sorghum bicolor] >EES02778.1 hypothetical protein SORBI_3003G132600 [Sorghum bicolor])	None
gene-NCGR_LOCUS21754	CAD6231897.1		ENOG4112B5J(S:Function unknown)	EES19637.3(hypothetical protein SORBI_3009G163700 [Sorghum bicolor])	None
gene-NCGR_LOCUS21753	CAD6231895.1		ENOG410YS8Z(S:Function unknown); ENOG41113HS(S:Function unknown); ENOG410ZMVY(S:Function unknown); ENOG411055D(S:Function unknown)	XP_002457660.2(putative F-box/kelch-repeat protein At4g22430 [Sorghum bicolor] >XP_021310757.1 putative F-box/kelch-repeat protein At4g22430 [Sorghum bicolor] >KXG32272.1 hypothetical protein SORBI_3003G132700 [Sorghum bicolor])	None
gene-NCGR_LOCUS21752	CAD6231893.1		ENOG410XSE0(G:Carbohydrate transport and metabolism)	ONM03665.1(putative peptide/nitrate transporter [Zea mays])	sp|Q8RWN2|ZIF1_ARATH(Protein ZINC INDUCED FACILITATOR 1 OS=Arabidopsis thaliana OX=3702 GN=ZIF1 PE=1 SV=2)
gene-NCGR_LOCUS21751	CAD6231891.1		COG2801(L:Replication, recombination and repair); ENOG410XS4D(S:Function unknown); ENOG4111WQF(S:Function unknown)	ADB85430.1(putative retrotransposon protein [Phyllostachys edulis])	sp|P10978|POLX_TOBAC(Retrovirus-related Pol polyprotein from transposon TNT 1-94 OS=Nicotiana tabacum OX=4097 PE=2 SV=1)
gene-NCGR_LOCUS21750	CAD6231889.1		ENOG4111NY1(S:Function unknown)	KXG32277.2(hypothetical protein SORBI_3003G133450 [Sorghum bicolor])	None
gene-NCGR_LOCUS13495	CAD6219895.1		ENOG410YJ1X(S:Function unknown)	XP_002462092.1(NDR1/HIN1-like protein 6 [Sorghum bicolor] >EER98613.1 hypothetical protein SORBI_3002G150400 [Sorghum bicolor])	sp|Q8LD98|NHL6_ARATH(NDR1/HIN1-like protein 6 OS=Arabidopsis thaliana OX=3702 GN=NHL6 PE=1 SV=1)
gene-NCGR_LOCUS16418	CAD6224107.1		ENOG410YX2S(S:Function unknown); ENOG410YVBU(S:Function unknown)	XP_020161557.1(putative F-box protein At1g53370 [Aegilops tauschii subsp. tauschii])	None
gene-NCGR_LOCUS16419	CAD6224108.1		COG0515(T:Signal transduction mechanisms)	XP_002462716.2(PTI1-like tyrosine-protein kinase At3g15890 [Sorghum bicolor] >KXG36063.1 hypothetical protein SORBI_3002G274600 [Sorghum bicolor])	sp|Q9LSC2|Y3589_ARATH(PTI1-like tyrosine-protein kinase At3g15890 OS=Arabidopsis thaliana OX=3702 GN=At3g15890 PE=2 SV=1)
gene-NCGR_LOCUS16416	CAD6224105.1	SGR, SGRL	ENOG4111UAI(S:Function unknown)	OEL20820.1(Protein STAY-GREEN, chloroplastic [Dichanthelium oligosanthes])	sp|Q652K1|SGR_ORYSJ(Protein STAY-GREEN, chloroplastic OS=Oryza sativa subsp. japonica OX=39947 GN=SGR PE=1 SV=1)
gene-NCGR_LOCUS16417	CAD6224106.1	GAUT	ENOG4111FC1(M:Cell wall/membrane/envelope biogenesis)	XP_002462717.1(polygalacturonate 4-alpha-galacturonosyltransferase [Sorghum bicolor] >EER99238.1 hypothetical protein SORBI_3002G274700 [Sorghum bicolor] >OQU89814.1 hypothetical protein SORBI_3002G274700 [Sorghum bicolor] >OQU89815.1 hypothetical protein SORBI_3002G274700 [Sorghum bicolor])	sp|Q9LE59|GAUT1_ARATH(Polygalacturonate 4-alpha-galacturonosyltransferase OS=Arabidopsis thaliana OX=3702 GN=GAUT1 PE=1 SV=1)
gene-NCGR_LOCUS16414	CAD6224101.1	None	None	None	None
gene-NCGR_LOCUS16415	CAD6224103.1		ENOG411080B(S:Function unknown); ENOG410YDRX(S:Function unknown); ENOG4111AQZ(S:Function unknown)	XP_002460567.1(protein SHI RELATED SEQUENCE 1 [Sorghum bicolor] >EER97088.1 hypothetical protein SORBI_3002G275000 [Sorghum bicolor])	sp|Q9SD40|SRS1_ARATH(Protein SHI RELATED SEQUENCE 1 OS=Arabidopsis thaliana OX=3702 GN=SRS1 PE=1 SV=2)
gene-NCGR_LOCUS16412	CAD6224097.1	COG4, COD1	ENOG410Z7Z7(S:Function unknown)	XP_002460568.1(pentatricopeptide repeat-containing protein At4g01400, mitochondrial [Sorghum bicolor] >EER97089.1 hypothetical protein SORBI_3002G275200 [Sorghum bicolor])	None
gene-NCGR_LOCUS16413	CAD6224099.1	PRR5	COG5641(K:Transcription); COG2204(T:Signal transduction mechanisms)	XP_021309335.1(two-component response regulator-like PRR95 [Sorghum bicolor] >EER99234.2 hypothetical protein SORBI_3002G275100 [Sorghum bicolor])	sp|Q689G6|PRR95_ORYSJ(Two-component response regulator-like PRR95 OS=Oryza sativa subsp. japonica OX=39947 GN=PRR95 PE=2 SV=1)
gene-NCGR_LOCUS16410	CAD6224093.1	MYBP	COG5147(K:Transcription)	ATG23773.1(secondary cell wall MYB 1 [Miscanthus sinensis var. sinensis])	sp|Q50EX6|ODO1_PETHY(Protein ODORANT1 OS=Petunia hybrida OX=4102 GN=ODO1 PE=2 SV=1)
gene-NCGR_LOCUS16411	CAD6224095.1		COG0596(S:Function unknown)	XP_021308400.1(uncharacterized protein LOC110432399 isoform X1 [Sorghum bicolor] >XP_021308401.1 uncharacterized protein LOC110432399 isoform X1 [Sorghum bicolor] >XP_021308402.1 uncharacterized protein LOC110432399 isoform X1 [Sorghum bicolor] >XP_021308403.1 uncharacterized protein LOC110432399 isoform X1 [Sorghum bicolor] >KXG36065.1 hypothetical protein SORBI_3002G275300 [Sorghum bicolor])	sp|Q9FFZ1|PPH_ARATH(Pheophytinase, chloroplastic OS=Arabidopsis thaliana OX=3702 GN=PPH PE=1 SV=1)
gene-NCGR_LOCUS13496	CAD6219896.1		ENOG410YFNP(S:Function unknown)	NP_001148012.1(uncharacterized protein LOC100281621 [Zea mays] >XP_008651421.1 putative phototropic-resoponsive NPH3 family protein isoform X1 [Zea mays] >XP_008651422.1 putative phototropic-resoponsive NPH3 family protein isoform X1 [Zea mays] >XP_008651423.1 putative phototropic-resoponsive NPH3 family protein isoform X1 [Zea mays] >XP_020396114.1 putative phototropic-resoponsive NPH3 family pr…	sp|Q9FIK1|Y5780_ARATH(BTB/POZ domain-containing protein At5g47800 OS=Arabidopsis thaliana OX=3702 GN=At5g47800 PE=2 SV=1)
gene-NCGR_LOCUS13491	CAD6219891.1		ENOG410ZCT8(S:Function unknown)	KXG35240.1(hypothetical protein SORBI_3002G148700 [Sorghum bicolor])	sp|F2VYU4|PIK1_ORYSJ(Disease resistance protein Pik-1 OS=Oryza sativa subsp. japonica OX=39947 GN=PIK-1 PE=1 SV=1)
gene-NCGR_LOCUS13490	CAD6219890.1		ENOG410Y907(S:Function unknown)	XP_002459936.1(glucan endo-1,3-beta-glucosidase 5 [Sorghum bicolor] >EER96457.1 hypothetical protein SORBI_3002G148900 [Sorghum bicolor])	sp|Q9M088|E135_ARATH(Glucan endo-1,3-beta-glucosidase 5 OS=Arabidopsis thaliana OX=3702 GN=At4g31140 PE=2 SV=1)
gene-NCGR_LOCUS47838	CAD6264533.1	COX15, ctaA	COG1612(O:Posttranslational modification, protein turnover, chaperones)	XP_002445951.1(cytochrome c oxidase assembly protein COX15 [Sorghum bicolor] >EES15446.1 hypothetical protein SORBI_3007G219800 [Sorghum bicolor])	sp|Q9FKT8|COX15_ARATH(Cytochrome c oxidase assembly protein COX15 OS=Arabidopsis thaliana OX=3702 GN=COX15 PE=2 SV=1)
gene-NCGR_LOCUS13493	CAD6219893.1			ABA98126.1(transposon protein, putative, CACTA, En/Spm sub-class [Oryza sativa Japonica Group])	None
gene-NCGR_LOCUS13492	CAD6219892.1			OQU83125.1(hypothetical protein SORBI_3005G080050 [Sorghum bicolor] >OQU83126.1 hypothetical protein SORBI_3005G080050 [Sorghum bicolor])	None
gene-NCGR_LOCUS15149	CAD6222539.1		ENOG410YE8Y(S:Function unknown)	XP_002461213.1(WEB family protein At2g38370 [Sorghum bicolor] >EER97734.1 hypothetical protein SORBI_3002G417000 [Sorghum bicolor])	sp|F4ISY0|Y2837_ARATH(WEB family protein At2g38370 OS=Arabidopsis thaliana OX=3702 GN=At2g38370 PE=2 SV=1)
gene-NCGR_LOCUS15148	CAD6222537.1		COG0515(T:Signal transduction mechanisms)	XP_002461214.1(CBL-interacting protein kinase 29 [Sorghum bicolor] >ACQ83493.1 CBL-interacting protein kinase 05 [Sorghum bicolor])	sp|Q7XIW5|CIPKT_ORYSJ(CBL-interacting protein kinase 29 OS=Oryza sativa subsp. japonica OX=39947 GN=CIPK29 PE=2 SV=1)
gene-NCGR_LOCUS15145	CAD6222531.1	kup	COG3158(P:Inorganic ion transport and metabolism)	AGT16993.1(potassium transporter [Saccharum hybrid cultivar R570])	sp|Q7XIV8|HAK9_ORYSJ(Probable potassium transporter 9 OS=Oryza sativa subsp. japonica OX=39947 GN=HAK9 PE=2 SV=1)
gene-NCGR_LOCUS15144	CAD6222529.1		ENOG410YX8K(S:Function unknown)	AGT16992.1(hypothetical protein SHCRBa_014_N06_F_70 [Saccharum hybrid cultivar R570])	sp|Q84RF2|OPF17_ARATH(Transcription repressor OFP17 OS=Arabidopsis thaliana OX=3702 GN=OFP17 PE=2 SV=1)
gene-NCGR_LOCUS15147	CAD6222535.1	PRKAA, AMPK	COG0515(T:Signal transduction mechanisms)	AGT16994.1(CBL-interacting protein kinase [Saccharum hybrid cultivar R570])	sp|Q7X996|CIPK2_ORYSJ(CBL-interacting protein kinase 2 OS=Oryza sativa subsp. japonica OX=39947 GN=CIPK2 PE=2 SV=1)
gene-NCGR_LOCUS15146	CAD6222533.1	RAB11A	COG1100(S:Function unknown)	XP_008678532.1(uncharacterized protein LOC103653394 [Zea mays] >ACL52718.1 unknown [Zea mays])	sp|Q40522|RB11D_TOBAC(Ras-related protein Rab11D OS=Nicotiana tabacum OX=4097 GN=RAB11D PE=2 SV=1)
gene-NCGR_LOCUS15141	CAD6222522.1		COG5260(L:Replication, recombination and repair)	XP_021308622.1(uncharacterized protein LOC8078561 [Sorghum bicolor])	None
gene-NCGR_LOCUS15140	CAD6222520.1		COG1643(L:Replication, recombination and repair)	XP_002463391.1(uncharacterized protein LOC8074449 [Sorghum bicolor])	None
gene-NCGR_LOCUS15143	CAD6222526.1		ENOG4110891(S:Function unknown)	NP_001150899.2(uncharacterized protein LOC100284532 [Zea mays] >AIB05652.1 OFP transcription factor, partial [Zea mays] >ONM60640.1 Plant-specific domain TIGR01568 family protein [Zea mays])	sp|Q9LVL4|OFP3_ARATH(Transcription repressor OFP3 OS=Arabidopsis thaliana OX=3702 GN=OFP3 PE=1 SV=1)
gene-NCGR_LOCUS58343	CAD6334245.1		COG0515(T:Signal transduction mechanisms)	XP_002439493.1(putative receptor protein kinase ZmPK1 [Sorghum bicolor] >EES17923.1 hypothetical protein SORBI_3009G087600 [Sorghum bicolor])	sp|P17801|KPRO_MAIZE(Putative receptor protein kinase ZmPK1 OS=Zea mays OX=4577 GN=PK1 PE=2 SV=2)
gene-NCGR_LOCUS45210	CAD6261824.1	mtnK	COG4857(S:Function unknown)	XP_021318351.1(methylthioribose kinase 1-like [Sorghum bicolor] >KXG27390.1 hypothetical protein SORBI_3006G259700 [Sorghum bicolor])	sp|Q7XR61|MTK1_ORYSJ(Methylthioribose kinase 1 OS=Oryza sativa subsp. japonica OX=39947 GN=MTK1 PE=2 SV=1)
gene-NCGR_LOCUS45211	CAD6261825.1	mtnK	COG4857(S:Function unknown)	XP_002448734.2(methylthioribose kinase 1 [Sorghum bicolor] >KXG27389.1 hypothetical protein SORBI_3006G259600 [Sorghum bicolor])	sp|Q7XR61|MTK1_ORYSJ(Methylthioribose kinase 1 OS=Oryza sativa subsp. japonica OX=39947 GN=MTK1 PE=2 SV=1)
gene-NCGR_LOCUS45212	CAD6261826.1	LYPLA2	COG0400(S:Function unknown)	XP_020401521.1(LOW QUALITY PROTEIN: probable inactive carboxylesterase Os04g0669700 [Zea mays])	sp|Q7XR62|CAEH3_ORYSJ(Probable inactive carboxylesterase Os04g0669700 OS=Oryza sativa subsp. japonica OX=39947 GN=Os04g0669700 PE=3 SV=1)
gene-NCGR_LOCUS12247	CAD6218358.1		ENOG410YD5Y(S:Function unknown)	XP_002460577.1(thaumatin-like protein 1b [Sorghum bicolor] >EER97098.1 hypothetical protein SORBI_3002G278300 [Sorghum bicolor])	sp|A0A1P8B554|THLP1_ARATH(Thaumatin-like protein 1 OS=Arabidopsis thaliana OX=3702 GN=TLP1 PE=2 SV=1)
gene-NCGR_LOCUS12246	CAD6218356.1		ENOG410Y7MY(S:Function unknown)	AGT17215.1(Major facilitator superfamily domain, general substrate transporter [Saccharum hybrid cultivar R570])	sp|F4I9E1|NFD4_ARATH(Protein NUCLEAR FUSION DEFECTIVE 4 OS=Arabidopsis thaliana OX=3702 GN=NFD4 PE=3 SV=1)
gene-NCGR_LOCUS12245	CAD6218354.1	APEX2	COG0708(L:Replication, recombination and repair)	XP_008652999.1(DNA-(apurinic or apyrimidinic site) lyase 2 isoform X2 [Zea mays])	sp|F4JNY0|APE2_ARATH(DNA-(apurinic or apyrimidinic site) lyase 2 OS=Arabidopsis thaliana OX=3702 GN=APE2 PE=1 SV=1)
gene-NCGR_LOCUS12244	CAD6218352.1		ENOG4111004(S:Function unknown)	XP_002460575.1(uncharacterized protein LOC8070907 [Sorghum bicolor] >OQU89832.1 hypothetical protein SORBI_3002G278100 [Sorghum bicolor])	None
gene-NCGR_LOCUS12243	CAD6218350.1		ENOG4111004(S:Function unknown)	XP_002460575.1(uncharacterized protein LOC8070907 [Sorghum bicolor] >OQU89832.1 hypothetical protein SORBI_3002G278100 [Sorghum bicolor])	None
gene-NCGR_LOCUS12242	CAD6218347.1		ENOG4111KEV(S:Function unknown); ENOG4111GDH(S:Function unknown)	XP_002460576.1(thaumatin-like protein 1 [Sorghum bicolor] >EER97097.1 hypothetical protein SORBI_3002G278200 [Sorghum bicolor])	sp|Q9FF29|PR5K_ARATH(PR5-like receptor kinase OS=Arabidopsis thaliana OX=3702 GN=PR5K PE=1 SV=1)
gene-NCGR_LOCUS12241	CAD6218345.1		ENOG410YD5Y(S:Function unknown)	XP_002460577.1(thaumatin-like protein 1b [Sorghum bicolor] >EER97098.1 hypothetical protein SORBI_3002G278300 [Sorghum bicolor])	sp|A0A1P8B554|THLP1_ARATH(Thaumatin-like protein 1 OS=Arabidopsis thaliana OX=3702 GN=TLP1 PE=2 SV=1)
gene-NCGR_LOCUS12240	CAD6218344.1		ENOG410YPS7(S:Function unknown)	OEL32594.1(Chemocyanin [Dichanthelium oligosanthes])	sp|P60496|BABL_LILLO(Chemocyanin OS=Lilium longiflorum OX=4690 PE=1 SV=1)
gene-NCGR_LOCUS45034	CAD6261642.1	leuB, IMDH	COG0473(E:Amino acid transport and metabolism)	NP_001150956.2(uncharacterized protein LOC100284589 [Zea mays] >ONM15574.1 isopropylmalate dehydrogenase2 [Zea mays] >PWZ39777.1 3-isopropylmalate dehydrogenase 2, chloroplastic [Zea mays])	sp|P29102|LEU3_BRANA(3-isopropylmalate dehydrogenase, chloroplastic OS=Brassica napus OX=3708 PE=2 SV=1)
gene-NCGR_LOCUS45035	CAD6261643.1		ENOG41105C1(S:Function unknown)	OQU79699.1(hypothetical protein SORBI_3008G181900 [Sorghum bicolor])	sp|Q9FZ70|FDL1_ARATH(F-box/FBD/LRR-repeat protein At1g13570 OS=Arabidopsis thaliana OX=3702 GN=At1g13570 PE=2 SV=1)
gene-NCGR_LOCUS45036	CAD6261644.1		ENOG410YHQG(S:Function unknown)	XP_002447357.2(transcription repressor OFP13 [Sorghum bicolor] >KXG27476.1 hypothetical protein SORBI_3006G274000 [Sorghum bicolor])	sp|Q9FMC8|OPF13_ARATH(Transcription repressor OFP13 OS=Arabidopsis thaliana OX=3702 GN=OFP13 PE=1 SV=1)
gene-NCGR_LOCUS45037	CAD6261646.1	ACP7	COG1409(S:Function unknown)	XP_021301884.1(purple acid phosphatase 2-like [Sorghum bicolor] >KXG24135.1 hypothetical protein SORBI_3008G189500 [Sorghum bicolor])	sp|Q9SDZ9|PPAF2_IPOBA(Purple acid phosphatase 2 OS=Ipomoea batatas OX=4120 GN=PAP2 PE=1 SV=1)
gene-NCGR_LOCUS45030	CAD6261638.1		ENOG410YBGK(S:Function unknown)	XP_002448817.1(SKP1-interacting partner 15 [Sorghum bicolor] >EES13145.1 hypothetical protein SORBI_3006G276200 [Sorghum bicolor])	sp|O49279|SKI15_ARATH(SKP1-interacting partner 15 OS=Arabidopsis thaliana OX=3702 GN=SKIP15 PE=1 SV=1)
gene-NCGR_LOCUS12249	CAD6218362.1		ENOG4111004(S:Function unknown)	XP_002460575.1(uncharacterized protein LOC8070907 [Sorghum bicolor] >OQU89832.1 hypothetical protein SORBI_3002G278100 [Sorghum bicolor])	None
gene-NCGR_LOCUS45216	CAD6261830.1	EHD1	ENOG410XYGB(S:Function unknown)	XP_002447292.1(EH domain-containing protein 1 [Sorghum bicolor] >EES11620.1 hypothetical protein SORBI_3006G259100 [Sorghum bicolor])	sp|Q94CF0|EHD1_ARATH(EH domain-containing protein 1 OS=Arabidopsis thaliana OX=3702 GN=EHD1 PE=1 SV=1)
gene-NCGR_LOCUS52999	CAD6269697.1		ENOG41104T1(S:Function unknown)	XP_021301323.1(uncharacterized protein LOC110429564 isoform X1 [Sorghum bicolor] >KXG23801.1 hypothetical protein SORBI_3008G142000 [Sorghum bicolor])	None
gene-NCGR_LOCUS52998	CAD6269696.1	PGT1	COG1819(S:Function unknown)	XP_002443466.1(UDP-glycosyltransferase 88B1 [Sorghum bicolor] >EES17304.1 hypothetical protein SORBI_3008G149000 [Sorghum bicolor])	sp|Q9LK73|U88A1_ARATH(UDP-glycosyltransferase 88A1 OS=Arabidopsis thaliana OX=3702 GN=UGT88A1 PE=2 SV=1)
gene-NCGR_LOCUS52997	CAD6269695.1		COG0515(T:Signal transduction mechanisms)	OEL28353.1(L-type lectin-domain containing receptor kinase IX.1 [Dichanthelium oligosanthes])	sp|Q2QRN7|CHARK_ORYSJ(Probable kinase CHARK OS=Oryza sativa subsp. japonica OX=39947 GN=CHARK PE=2 SV=1)
gene-NCGR_LOCUS52996	CAD6269694.1		ENOG41104W3(S:Function unknown); ENOG41117FR(S:Function unknown)	XP_021312000.1(uncharacterized protein LOC8057735 [Sorghum bicolor])	None
gene-NCGR_LOCUS52995	CAD6269693.1		COG0025(P:Inorganic ion transport and metabolism)	QCQ77729.1(salt overly sensitive [Saccharum officinarum])	sp|Q9LKW9|NHX7_ARATH(Sodium/hydrogen exchanger 7 OS=Arabidopsis thaliana OX=3702 GN=NHX7 PE=1 SV=1)
gene-NCGR_LOCUS52994	CAD6269692.1		ENOG410Z2X5(S:Function unknown); ENOG41107SF(S:Function unknown)	XP_021318234.1(uncharacterized protein LOC110436181 isoform X1 [Sorghum bicolor])	None
gene-NCGR_LOCUS52993	CAD6269691.1		ENOG410YAE8(S:Function unknown)	XP_002442392.1(uncharacterized protein LOC8068139 [Sorghum bicolor] >EES16230.1 hypothetical protein SORBI_3008G142700 [Sorghum bicolor])	None
gene-NCGR_LOCUS52992	CAD6269690.1		ENOG410ZAC3(S:Function unknown)	XP_002442394.1(uncharacterized protein LOC8068141 [Sorghum bicolor] >EES16232.1 hypothetical protein SORBI_3008G143000 [Sorghum bicolor])	None
gene-NCGR_LOCUS52991	CAD6269689.1	None	None	None	None
gene-NCGR_LOCUS52990	CAD6269688.1	None	None	None	None
gene-NCGR_LOCUS50179	CAD6266874.1	PEX2, PXMP3	ENOG41107WE(O:Posttranslational modification, protein turnover, chaperones)	XP_021302383.1(peroxisome biogenesis protein 2-like [Sorghum bicolor] >XP_021302384.1 peroxisome biogenesis protein 2-like [Sorghum bicolor] >KXG24013.1 hypothetical protein SORBI_3008G172300 [Sorghum bicolor] >KXG24014.1 hypothetical protein SORBI_3008G172300 [Sorghum bicolor])	sp|Q9CA86|PEX2_ARATH(Peroxisome biogenesis protein 2 OS=Arabidopsis thaliana OX=3702 GN=PEX2 PE=1 SV=1)
gene-NCGR_LOCUS50178	CAD6266873.1		ENOG41103Y7(S:Function unknown)	EES16378.2(hypothetical protein SORBI_3008G172400 [Sorghum bicolor])	None
gene-NCGR_LOCUS50177	CAD6266872.1		ENOG41103Y7(S:Function unknown)	EES16378.2(hypothetical protein SORBI_3008G172400 [Sorghum bicolor])	None
gene-NCGR_LOCUS50176	CAD6266871.1		COG0475(P:Inorganic ion transport and metabolism)	XP_002442550.2(cation/H(+) antiporter 19 [Sorghum bicolor] >OQU79628.1 hypothetical protein SORBI_3008G172500 [Sorghum bicolor])	sp|Q9LUN4|CHX19_ARATH(Cation/H(+) antiporter 19 OS=Arabidopsis thaliana OX=3702 GN=CHX19 PE=2 SV=1)
gene-NCGR_LOCUS50175	CAD6266870.1		COG0475(P:Inorganic ion transport and metabolism)	XP_002442551.1(cation/H(+) antiporter 19 [Sorghum bicolor] >EES16389.1 hypothetical protein SORBI_3008G172600 [Sorghum bicolor])	sp|Q9LUN4|CHX19_ARATH(Cation/H(+) antiporter 19 OS=Arabidopsis thaliana OX=3702 GN=CHX19 PE=2 SV=1)
gene-NCGR_LOCUS50174	CAD6266869.1		COG0515(T:Signal transduction mechanisms)	TKW35134.1(hypothetical protein SEVIR_2G351800v2 [Setaria viridis])	sp|Q0D5R3|CRK6_ORYSJ(Cysteine-rich receptor-like protein kinase 6 OS=Oryza sativa subsp. japonica OX=39947 GN=CRK6 PE=1 SV=1)
gene-NCGR_LOCUS50173	CAD6266868.1		COG0515(T:Signal transduction mechanisms)	XP_004957928.1(cysteine-rich receptor-like protein kinase 6 [Setaria italica] >RCV13381.1 hypothetical protein SETIT_2G341500v2 [Setaria italica])	sp|Q0D5R3|CRK6_ORYSJ(Cysteine-rich receptor-like protein kinase 6 OS=Oryza sativa subsp. japonica OX=39947 GN=CRK6 PE=1 SV=1)
gene-NCGR_LOCUS50172	CAD6266867.1		ENOG41107PB(S:Function unknown)	RLN35991.1(hypothetical protein C2845_PM03G09210 [Panicum miliaceum])	sp|Q8VYE5|E1312_ARATH(Glucan endo-1,3-beta-glucosidase 12 OS=Arabidopsis thaliana OX=3702 GN=At4g29360 PE=2 SV=1)
gene-NCGR_LOCUS50171	CAD6266866.1		ENOG41107PB(S:Function unknown); ENOG410Y94B(G:Carbohydrate transport and metabolism)	TKW35138.1(hypothetical protein SEVIR_2G352100v2 [Setaria viridis])	sp|Q8VYE5|E1312_ARATH(Glucan endo-1,3-beta-glucosidase 12 OS=Arabidopsis thaliana OX=3702 GN=At4g29360 PE=2 SV=1)
gene-NCGR_LOCUS50170	CAD6266865.1		COG0631(T:Signal transduction mechanisms)	XP_002440955.1(probable protein phosphatase 2C 48 [Sorghum bicolor] >EES19385.1 hypothetical protein SORBI_3009G109700 [Sorghum bicolor])	sp|Q6L482|P2C48_ORYSJ(Probable protein phosphatase 2C 48 OS=Oryza sativa subsp. japonica OX=39947 GN=Os05g0358500 PE=2 SV=1)
gene-NCGR_LOCUS3769	CAD6206003.1	NOL, NYC1	COG1028(S:Function unknown)	NP_001146883.1(short-chain dehydrogenase/reductase SDR [Zea mays] >ACG24160.1 short-chain dehydrogenase/reductase SDR [Zea mays])	sp|Q84ST4|NOL_ORYSJ(Chlorophyll(ide) b reductase NOL, chloroplastic OS=Oryza sativa subsp. japonica OX=39947 GN=NOL PE=1 SV=1)
gene-NCGR_LOCUS3768	CAD6206002.1	SLC7A1, ATRC1	ENOG410ZK22(S:Function unknown)	XP_002464147.1(uncharacterized protein LOC8057219 [Sorghum bicolor] >EER91145.1 hypothetical protein SORBI_3001G150800 [Sorghum bicolor])	None
gene-NCGR_LOCUS36442	CAD6252795.1		ENOG41106NE(S:Function unknown); ENOG4111661(S:Function unknown)	AGT17318.1(hypothetical protein SHCRBa_149_L06_R_110 [Saccharum hybrid cultivar R570])	None
gene-NCGR_LOCUS3761	CAD6205995.1		ENOG410XS0P(S:Function unknown)	XP_002464151.1(protein PNS1 [Sorghum bicolor] >EER91149.1 hypothetical protein SORBI_3001G151500 [Sorghum bicolor])	None
gene-NCGR_LOCUS3760	CAD6205994.1		ENOG41100KJ(S:Function unknown)	XP_002464152.1(rhomboid-like protein 15 isoform X1 [Sorghum bicolor] >EER91150.1 hypothetical protein SORBI_3001G151600 [Sorghum bicolor])	sp|Q8LB17|RBL15_ARATH(Rhomboid-like protein 15 OS=Arabidopsis thaliana OX=3702 GN=RBL15 PE=1 SV=2)
gene-NCGR_LOCUS3763	CAD6205997.1		ENOG410Z7Z7(S:Function unknown)	XP_021315270.1(pentatricopeptide repeat-containing protein At2g41080 [Sorghum bicolor] >KXG37920.1 hypothetical protein SORBI_3001G151300 [Sorghum bicolor])	sp|Q8S9M4|PP198_ARATH(Pentatricopeptide repeat-containing protein At2g41080 OS=Arabidopsis thaliana OX=3702 GN=PCMP-H29 PE=2 SV=2)
gene-NCGR_LOCUS3762	CAD6205996.1	E2.5.1.43	ENOG4111NF0(E:Amino acid transport and metabolism)	PWZ55604.1(Nicotianamine synthase 3 [Zea mays])	sp|A2YQ58|NAS3_ORYSI(Nicotianamine synthase 3 OS=Oryza sativa subsp. indica OX=39946 GN=NAS3 PE=2 SV=2)
gene-NCGR_LOCUS3765	CAD6205999.1	CNOT3, NOT3	COG5665(K:Transcription)	KXG37918.1(hypothetical protein SORBI_3001G151100 [Sorghum bicolor])	sp|Q8K0V4|CNOT3_MOUSE(CCR4-NOT transcription complex subunit 3 OS=Mus musculus OX=10090 GN=Cnot3 PE=1 SV=1)
gene-NCGR_LOCUS3764	CAD6205998.1		ENOG410YBFX(S:Function unknown)	XP_002464149.1(protein QUIRKY [Sorghum bicolor])	sp|B8XCH5|QKY_ARATH(Protein QUIRKY OS=Arabidopsis thaliana OX=3702 GN=QKY PE=2 SV=1)
gene-NCGR_LOCUS3767	CAD6206001.1	None	None	None	None
gene-NCGR_LOCUS3766	CAD6206000.1	SLC7A1, ATRC1	COG0531(E:Amino acid transport and metabolism)	XP_002464148.1(cationic amino acid transporter 2, vacuolar isoform X2 [Sorghum bicolor] >EER91146.1 hypothetical protein SORBI_3001G151000 [Sorghum bicolor])	sp|Q9ASS7|CAAT2_ARATH(Cationic amino acid transporter 2, vacuolar OS=Arabidopsis thaliana OX=3702 GN=CAT2 PE=1 SV=1)
gene-NCGR_LOCUS12863	CAD6219065.1			ONM55299.1(hypothetical protein ZEAMMB73_Zm00001d020630 [Zea mays])	None
gene-NCGR_LOCUS12862	CAD6219064.1		ENOG41107KJ(S:Function unknown); ENOG41117C8(S:Function unknown)	RLN09445.1(uncharacterized protein C2845_PM11G25980 [Panicum miliaceum])	None
gene-NCGR_LOCUS12861	CAD6219063.1		ENOG410YI48(S:Function unknown)	XP_021311023.1(uncharacterized protein LOC8082190 isoform X2 [Sorghum bicolor] >EES03215.2 hypothetical protein SORBI_3003G207000 [Sorghum bicolor])	None
gene-NCGR_LOCUS12860	CAD6219062.1		COG0515(T:Signal transduction mechanisms)	XP_002462457.1(serine/threonine-protein kinase RIPK [Sorghum bicolor] >EER98978.1 hypothetical protein SORBI_3002G217100 [Sorghum bicolor])	sp|Q9ZUF4|RIPK_ARATH(Serine/threonine-protein kinase RIPK OS=Arabidopsis thaliana OX=3702 GN=RIPK PE=1 SV=1)
gene-NCGR_LOCUS12867	CAD6219069.1		ENOG410YVBK(S:Function unknown)	ONM22201.1(Guanine nucleotide-binding protein subunit gamma 3 [Zea mays] >PWZ39435.1 Guanine nucleotide-binding protein subunit gamma 3 [Zea mays] >PWZ39436.1 hypothetical protein Zm00014a_010986 [Zea mays])	sp|Q93V47|GG2_ARATH(Guanine nucleotide-binding protein subunit gamma 2 OS=Arabidopsis thaliana OX=3702 GN=GG2 PE=1 SV=1)
gene-NCGR_LOCUS12866	CAD6219068.1			XP_012699370.1(uncharacterized protein LOC105913850 [Setaria italica])	None
gene-NCGR_LOCUS12865	CAD6219067.1			KXG35718.1(hypothetical protein SORBI_3002G216900 [Sorghum bicolor])	None
gene-NCGR_LOCUS12864	CAD6219066.1			KXG35718.1(hypothetical protein SORBI_3002G216900 [Sorghum bicolor])	None
gene-NCGR_LOCUS12869	CAD6219071.1	CYP92A6	COG2124(Q:Secondary metabolites biosynthesis, transport and catabolism)	XP_002462455.1(cytochrome P450 71A1 [Sorghum bicolor] >EER98976.1 hypothetical protein SORBI_3002G216500 [Sorghum bicolor])	sp|Q9SBQ9|F3PH_PETHY(Flavonoid 3'-monooxygenase OS=Petunia hybrida OX=4102 GN=CYP75B2 PE=2 SV=1)
gene-NCGR_LOCUS12868	CAD6219070.1	CYP92A6	COG2124(Q:Secondary metabolites biosynthesis, transport and catabolism)	AGT17103.1(flavonoid 3-monooxygenase [Saccharum hybrid cultivar R570])	sp|Q9SD85|F3PH_ARATH(Flavonoid 3'-monooxygenase OS=Arabidopsis thaliana OX=3702 GN=CYP75B1 PE=1 SV=1)
gene-NCGR_LOCUS12305	CAD6218431.1	E3.2.1.4	ENOG410YC2H(G:Carbohydrate transport and metabolism)	XP_021308644.1(endoglucanase 23 [Sorghum bicolor] >OQU89810.1 hypothetical protein SORBI_3002G273500 [Sorghum bicolor])	sp|Q69NF5|GUN23_ORYSJ(Endoglucanase 23 OS=Oryza sativa subsp. japonica OX=39947 GN=GLU12 PE=2 SV=1)
gene-NCGR_LOCUS54484	CAD6271197.1	E2.4.1.14	COG0438(M:Cell wall/membrane/envelope biogenesis)	ADL70859.1(sucrose phosphate synthase A [Saccharum hybrid cultivar ROC22])	sp|Q6ZHZ1|SPSA4_ORYSJ(Probable sucrose-phosphate synthase 4 OS=Oryza sativa subsp. japonica OX=39947 GN=SPS4 PE=2 SV=1)
gene-NCGR_LOCUS8889	CAD6213216.1	CYP1A1	COG2124(Q:Secondary metabolites biosynthesis, transport and catabolism)	XP_002466942.1(cytochrome P450 89A2 [Sorghum bicolor] >EER93940.1 hypothetical protein SORBI_3001G195100 [Sorghum bicolor])	sp|Q42602|C89A2_ARATH(Cytochrome P450 89A2 OS=Arabidopsis thaliana OX=3702 GN=CYP89A2 PE=2 SV=2)
gene-NCGR_LOCUS8888	CAD6213214.1		COG2124(Q:Secondary metabolites biosynthesis, transport and catabolism)	ACG27751.1(transposon protein [Zea mays])	sp|Q42602|C89A2_ARATH(Cytochrome P450 89A2 OS=Arabidopsis thaliana OX=3702 GN=CYP89A2 PE=2 SV=2)
gene-NCGR_LOCUS8885	CAD6213208.1	CENPE	COG5059(Z:Cytoskeleton)	XP_021301421.1(kinesin-like protein KIN-7K, chloroplastic [Sorghum bicolor] >KXG38192.1 hypothetical protein SORBI_3001G196000 [Sorghum bicolor])	sp|Q9FW70|KN7K_ORYSJ(Kinesin-like protein KIN-7K, chloroplastic OS=Oryza sativa subsp. japonica OX=39947 GN=KIN7K PE=2 SV=2)
gene-NCGR_LOCUS8884	CAD6213206.1		ENOG4110148(S:Function unknown)	XP_002464381.1(SH3 domain-containing protein 2 [Sorghum bicolor] >EER91379.1 hypothetical protein SORBI_3001G196100 [Sorghum bicolor])	sp|Q8VWF1|SH3P2_ARATH(SH3 domain-containing protein 2 OS=Arabidopsis thaliana OX=3702 GN=SH3P2 PE=1 SV=1)
gene-NCGR_LOCUS8887	CAD6213212.1		ENOG410YDX5(S:Function unknown)	XP_002466948.1(UPF0496 protein 4 [Sorghum bicolor] >XP_021306695.1 UPF0496 protein 4 [Sorghum bicolor] >EER93946.1 hypothetical protein SORBI_3001G195700 [Sorghum bicolor])	sp|Q337C0|U496D_ORYSJ(UPF0496 protein 4 OS=Oryza sativa subsp. japonica OX=39947 GN=Os10g0513300 PE=2 SV=1)
gene-NCGR_LOCUS8886	CAD6213210.1	NIP	COG0580(G:Carbohydrate transport and metabolism)	OEL17378.1(Aquaporin NIP3-1 [Dichanthelium oligosanthes])	sp|Q9ATN1|NIP31_MAIZE(Aquaporin NIP3-1 OS=Zea mays OX=4577 GN=NIP3-1 PE=2 SV=1)
gene-NCGR_LOCUS8881	CAD6213200.1		ENOG410YKQ9(S:Function unknown)	ABA97334.1(hypothetical protein LOC_Os12g15980 [Oryza sativa Japonica Group])	None
gene-NCGR_LOCUS8880	CAD6213198.1		ENOG410YHC5(S:Function unknown)	ACN34477.1(unknown [Zea mays])	None
gene-NCGR_LOCUS8883	CAD6213204.1		ENOG410Y53M(J:Translation, ribosomal structure and biogenesis)	XP_002464382.1(uncharacterized protein LOC8065855 [Sorghum bicolor] >EER91380.1 hypothetical protein SORBI_3001G196200 [Sorghum bicolor])	None
gene-NCGR_LOCUS8882	CAD6213202.1	CYP84A, F5H;	COG2124(Q:Secondary metabolites biosynthesis, transport and catabolism)	AOR81843.1(ferulate 5-hydroxylase [Saccharum hybrid cultivar])	sp|Q42600|C84A1_ARATH(Cytochrome P450 84A1 OS=Arabidopsis thaliana OX=3702 GN=CYP84A1 PE=1 SV=1)
gene-NCGR_LOCUS16049	CAD6223650.1	NCAPH2	ENOG4111BR3(S:Function unknown)	XP_021307102.1(condensin-2 complex subunit H2 isoform X1 [Sorghum bicolor] >OQU91814.1 hypothetical protein SORBI_3001G252200 [Sorghum bicolor])	sp|Q9LUR0|CNDH2_ARATH(Condensin-2 complex subunit H2 OS=Arabidopsis thaliana OX=3702 GN=CAPH2 PE=2 SV=1)
gene-NCGR_LOCUS16048	CAD6223649.1	ASPM, ASP	ENOG410XSAR(Z:Cytoskeleton)	XP_021309759.1(abnormal spindle-like microcephaly-associated protein homolog isoform X2 [Sorghum bicolor])	sp|P62288|ASPM_FELCA(Abnormal spindle-like microcephaly-associated protein homolog (Fragment) OS=Felis catus OX=9685 GN=ASPM PE=2 SV=1)
gene-NCGR_LOCUS24449	CAD6236591.1	NPR1	COG0666(S:Function unknown)	XP_002456404.1(BTB/POZ domain and ankyrin repeat-containing protein NPR2 [Sorghum bicolor] >EES01524.1 hypothetical protein SORBI_3003G308700 [Sorghum bicolor])	sp|Q0JJ01|NPR2_ORYSJ(BTB/POZ domain and ankyrin repeat-containing protein NPR2 OS=Oryza sativa subsp. japonica OX=39947 GN=NPR2 PE=1 SV=1)
gene-NCGR_LOCUS12308	CAD6218434.1		ENOG410Y2NN(S:Function unknown)	NP_001141274.1(Salt tolerance-like protein [Zea mays] >ACF85933.1 unknown [Zea mays] >ACG27957.1 salt tolerance-like protein [Zea mays] >AIB05427.1 orphans transcription factor, partial [Zea mays] >ONM56698.1 B-box zinc finger protein 19 [Zea mays] >PWZ15959.1 hypothetical protein Zm00014a_002536 [Zea mays] >PWZ15960.1 B-box zinc finger protein 19 [Zea mays])	None
gene-NCGR_LOCUS16046	CAD6223647.1		COG0465(O:Posttranslational modification, protein turnover, chaperones)	XP_002462933.1(AAA-ATPase At3g50940 [Sorghum bicolor] >EER99454.1 hypothetical protein SORBI_3002G319900 [Sorghum bicolor])	sp|Q8VZG2|HSR4_ARATH(Protein HYPER-SENSITIVITY-RELATED 4 OS=Arabidopsis thaliana OX=3702 GN=HSR4 PE=2 SV=1)
gene-NCGR_LOCUS43472	CAD6260036.1	CISZOG	COG1819(S:Function unknown)	AAT42162.1(putative cis-zeatin O-glucosyltransferase [Sorghum bicolor] >OQU82112.1 hypothetical protein SORBI_3006G174400 [Sorghum bicolor])	sp|Q6JAH0|CZOG_SORBI(Putative cis-zeatin O-glucosyltransferase OS=Sorghum bicolor OX=4558 GN=SB20O07.14 PE=3 SV=1)
gene-NCGR_LOCUS43473	CAD6260037.1	CISZOG	COG1819(S:Function unknown)	OQU82110.1(hypothetical protein SORBI_3006G174000 [Sorghum bicolor])	sp|Q6JAH0|CZOG_SORBI(Putative cis-zeatin O-glucosyltransferase OS=Sorghum bicolor OX=4558 GN=SB20O07.14 PE=3 SV=1)
gene-NCGR_LOCUS43470	CAD6260034.1	NCAPD3	ENOG410XSGK(S:Function unknown)	AQK40210.1(binding [Zea mays])	None
gene-NCGR_LOCUS43471	CAD6260035.1	CISZOG	COG1819(S:Function unknown)	XP_002448305.1(putative cis-zeatin O-glucosyltransferase [Sorghum bicolor] >AAT42161.1 putative cis-zeatin O-glucosyltransferase [Sorghum bicolor] >EES12633.1 hypothetical protein SORBI_3006G174500 [Sorghum bicolor])	sp|Q6JAH0|CZOG_SORBI(Putative cis-zeatin O-glucosyltransferase OS=Sorghum bicolor OX=4558 GN=SB20O07.14 PE=3 SV=1)
gene-NCGR_LOCUS43476	CAD6260040.1	copA, ctpA, ATP7	COG2217(P:Inorganic ion transport and metabolism)	XP_002446919.1(probable copper-transporting ATPase HMA5 isoform X1 [Sorghum bicolor] >AAT42168.1 putative copper-exporting ATPase [Sorghum bicolor] >EES11247.1 hypothetical protein SORBI_3006G173700 [Sorghum bicolor])	sp|A3AWA4|HMA5_ORYSJ(Copper-transporting ATPase HMA5 OS=Oryza sativa subsp. japonica OX=39947 GN=HMA5 PE=2 SV=1)
gene-NCGR_LOCUS43477	CAD6260041.1	SRR	COG1171(E:Amino acid transport and metabolism)	AAT42169.1(putative serine/threonine dehydratase [Sorghum bicolor])	sp|A2XWA9|SRR_ORYSI(Serine racemase OS=Oryza sativa subsp. indica OX=39946 GN=OsI_16936 PE=3 SV=1)
gene-NCGR_LOCUS43474	CAD6260038.1	gpx, btuE, bsaA	COG0386(O:Posttranslational modification, protein turnover, chaperones)	XP_002446921.1(probable phospholipid hydroperoxide glutathione peroxidase 6, mitochondrial [Sorghum bicolor] >AAT42166.1 putative glutathione peroxidase [Sorghum bicolor] >EES11249.1 hypothetical protein SORBI_3006G173900 [Sorghum bicolor] >AGT16461.1 phospholipid-hydroperoxide glutathione peroxidase [Saccharum hybrid cultivar R570] >AOR16598.1 glutathione peroxidase [Saccharum arundinaceum] >OEL…	sp|O48646|GPX6_ARATH(Probable phospholipid hydroperoxide glutathione peroxidase 6, mitochondrial OS=Arabidopsis thaliana OX=3702 GN=GPX6 PE=2 SV=2)
gene-NCGR_LOCUS43475	CAD6260039.1	copA, ctpA, ATP7	COG2217(P:Inorganic ion transport and metabolism)	AGT16460.1(ATP dependent copper transporter [Saccharum hybrid cultivar R570])	sp|A3AWA4|HMA5_ORYSJ(Copper-transporting ATPase HMA5 OS=Oryza sativa subsp. japonica OX=39947 GN=HMA5 PE=2 SV=1)
gene-NCGR_LOCUS43478	CAD6260042.1		COG5082(O:Posttranslational modification, protein turnover, chaperones); COG5082(U:Intracellular trafficking, secretion, and vesicular transport)	EES12629.1(hypothetical protein SORBI_3006G173500 [Sorghum bicolor])	None
gene-NCGR_LOCUS43479	CAD6260043.1	CFL	ENOG41122P5(S:Function unknown)	XP_002448300.1(actin-depolymerizing factor 6 isoform X1 [Sorghum bicolor] >EES12628.1 hypothetical protein SORBI_3006G173400 [Sorghum bicolor])	sp|Q7XSN9|ADF6_ORYSJ(Actin-depolymerizing factor 6 OS=Oryza sativa subsp. japonica OX=39947 GN=ADF6 PE=2 SV=2)
gene-NCGR_LOCUS54162	CAD6270872.1		ENOG4111NY1(S:Function unknown)	XP_002441661.1(uncharacterized protein LOC8055479 [Sorghum bicolor] >XP_021301618.1 uncharacterized protein LOC8055479 [Sorghum bicolor] >XP_021301620.1 uncharacterized protein LOC8055479 [Sorghum bicolor] >EES15499.1 hypothetical protein SORBI_3008G002500 [Sorghum bicolor] >KXG22756.1 hypothetical protein SORBI_3008G002500 [Sorghum bicolor] >OQU78572.1 hypothetical protein SORBI_3008G002500 [Sor…	None
gene-NCGR_LOCUS27358	CAD6241657.1		ENOG410ZV6W(S:Function unknown)	XP_002454798.1(transcriptional regulator SUPERMAN [Sorghum bicolor] >EES07774.1 hypothetical protein SORBI_3004G349237 [Sorghum bicolor])	None
gene-NCGR_LOCUS54166	CAD6270876.1		ENOG4111T8J(S:Function unknown)	P08770.2(RecName: Full=Putative AC transposase; AltName: Full=ORFA >CAA29005.1 ORFa [Zea mays] >ABB59981.1 Ac transposase [Immobile Ac/T-DNA vector pKU352NA] >ABB59986.1 Ac transposase [Immobile Ac/T-DNA vector pNU400])	sp|P08770|TRA1_MAIZE(Putative AC transposase OS=Zea mays OX=4577 PE=2 SV=2)
gene-NCGR_LOCUS54167	CAD6270877.1	GABARAP, ATG8, LC3	ENOG4111JAT(U:Intracellular trafficking, secretion, and vesicular transport)	XP_025812049.1(autophagy-related protein 8D-like [Panicum hallii] >PAN25490.1 hypothetical protein PAHAL_4G306100 [Panicum hallii] >PUZ61936.1 hypothetical protein GQ55_4G318200 [Panicum hallii var. hallii] >RLM54235.1 autophagy-related protein 8D-like [Panicum miliaceum])	sp|Q2RBS4|ATG8D_ORYSJ(Autophagy-related protein 8D OS=Oryza sativa subsp. japonica OX=39947 GN=ATG8D PE=3 SV=2)
gene-NCGR_LOCUS5356	CAD6209072.1		ENOG411206Y(S:Function unknown); COG0277(C:Energy production and conversion)	XP_020405960.1(uncharacterized protein LOC109944855 [Zea mays])	None
gene-NCGR_LOCUS5357	CAD6209074.1		COG3491(S:Function unknown)	XP_002468701.1(S-norcoclaurine synthase 1 isoform X1 [Sorghum bicolor] >EER95699.1 hypothetical protein SORBI_3001G542600 [Sorghum bicolor])	sp|A2A1A0|NCS1_COPJA(S-norcoclaurine synthase 1 OS=Coptis japonica OX=3442 GN=NCS1 PE=1 SV=1)
gene-NCGR_LOCUS5354	CAD6209068.1	psd, PISD	COG0688(I:Lipid transport and metabolism); ENOG410XSVR(S:Function unknown); COG0788(F:Nucleotide transport and metabolism)	PWZ07535.1(Cell number regulator 6 [Zea mays])	sp|B6SGC5|CNR6_MAIZE(Cell number regulator 6 OS=Zea mays OX=4577 GN=CNR6 PE=2 SV=1)
gene-NCGR_LOCUS5355	CAD6209070.1		ENOG410XPVP(S:Function unknown)	XP_021306445.1(uncharacterized protein LOC8081559 [Sorghum bicolor] >XP_021306451.1 uncharacterized protein LOC8081559 [Sorghum bicolor] >KXG40425.1 hypothetical protein SORBI_3001G542700 [Sorghum bicolor])	sp|O94707|RXT3_SCHPO(Transcriptional regulatory protein rxt3 OS=Schizosaccharomyces pombe (strain 972 / ATCC 24843) OX=284812 GN=rxt3 PE=1 SV=1)
gene-NCGR_LOCUS5352	CAD6209064.1	CHD1L	COG0553(L:Replication, recombination and repair)	XP_021303828.1(probable helicase CHR10 isoform X2 [Sorghum bicolor] >OQU93481.1 hypothetical protein SORBI_3001G543100 [Sorghum bicolor])	sp|F4IV45|CHR10_ARATH(Probable helicase CHR10 OS=Arabidopsis thaliana OX=3702 GN=CHR10 PE=3 SV=1)
gene-NCGR_LOCUS5353	CAD6209066.1	E3.2.1.14	ENOG4111GPA(G:Carbohydrate transport and metabolism)	XP_002466041.1(hevamine-A [Sorghum bicolor] >EER93039.1 hypothetical protein SORBI_3001G543000 [Sorghum bicolor])	sp|P17541|CHIA_CUCSA(Acidic endochitinase OS=Cucumis sativus OX=3659 PE=1 SV=1)
gene-NCGR_LOCUS5350	CAD6209060.1		ENOG4111X6Z(S:Function unknown)	XP_002466042.1(uncharacterized protein LOC8081563 [Sorghum bicolor] >OQU93494.1 hypothetical protein SORBI_3001G543200 [Sorghum bicolor])	None
gene-NCGR_LOCUS5351	CAD6209062.1		ENOG4111X6Z(S:Function unknown)	XP_002466042.1(uncharacterized protein LOC8081563 [Sorghum bicolor] >OQU93494.1 hypothetical protein SORBI_3001G543200 [Sorghum bicolor])	None
gene-NCGR_LOCUS5358	CAD6209076.1	CNOT1, NOT1	COG5103(K:Transcription)	XP_021307418.1(CCR4-NOT transcription complex subunit 1 isoform X1 [Sorghum bicolor] >KXG40420.1 hypothetical protein SORBI_3001G542400 [Sorghum bicolor] >OQU93476.1 hypothetical protein SORBI_3001G542400 [Sorghum bicolor] >OQU93477.1 hypothetical protein SORBI_3001G542400 [Sorghum bicolor])	sp|A5YKK6|CNOT1_HUMAN(CCR4-NOT transcription complex subunit 1 OS=Homo sapiens OX=9606 GN=CNOT1 PE=1 SV=2)
gene-NCGR_LOCUS5359	CAD6209078.1		COG2074(G:Carbohydrate transport and metabolism)	NP_001169292.1(uncharacterized protein LOC100383156 [Zea mays] >ACN33305.1 unknown [Zea mays] >ACN34290.1 unknown [Zea mays] >AQL10245.1 P-loop containing nucleoside triphosphate hydrolase superfamily protein [Zea mays])	sp|Q8TGY9|PGK2_METKA(2-phosphoglycerate kinase OS=Methanopyrus kandleri (strain AV19 / DSM 6324 / JCM 9639 / NBRC 100938) OX=190192 GN=pgk2 PE=3 SV=1)
gene-NCGR_LOCUS14753	CAD6221484.1	None	None	None	None
gene-NCGR_LOCUS45460	CAD6262080.1	HNRNPA1_3	COG0724(S:Function unknown)	OEL13651.1(UBP1-associated protein 2B [Dichanthelium oligosanthes])	sp|O80678|UBA2B_ARATH(UBP1-associated protein 2B OS=Arabidopsis thaliana OX=3702 GN=UBA2B PE=2 SV=1)
gene-NCGR_LOCUS29945	CAD6245648.1	AHP	COG2198(T:Signal transduction mechanisms)	XP_002445694.1(histidine-containing phosphotransfer protein 1 [Sorghum bicolor] >EES15189.1 hypothetical protein SORBI_3007G170900 [Sorghum bicolor] >KXG25402.1 hypothetical protein SORBI_3007G170900 [Sorghum bicolor] >OQU80718.1 hypothetical protein SORBI_3007G170900 [Sorghum bicolor])	sp|Q6VAK3|OHP1_ORYSJ(Histidine-containing phosphotransfer protein 1 OS=Oryza sativa subsp. japonica OX=39947 GN=AHP1 PE=2 SV=1)
gene-NCGR_LOCUS4773	CAD6207182.1	CHMP4, SNF7, VPS32	ENOG410YE9I(U:Intracellular trafficking, secretion, and vesicular transport)	XP_002455955.1(vacuolar protein sorting-associated protein 32 homolog 2 [Sorghum bicolor] >XP_021313325.1 vacuolar protein sorting-associated protein 32 homolog 2 [Sorghum bicolor] >EES01075.1 hypothetical protein SORBI_3003G220600 [Sorghum bicolor])	sp|O82197|VP321_ARATH(Vacuolar protein sorting-associated protein 32 homolog 1 OS=Arabidopsis thaliana OX=3702 GN=VPS32.1 PE=1 SV=1)
gene-NCGR_LOCUS4771	CAD6207177.1		ENOG41117HG(S:Function unknown); ENOG4111D6E(S:Function unknown)	XP_002466251.1(uncharacterized protein LOC8081211 [Sorghum bicolor] >EER93249.1 hypothetical protein SORBI_3001G047700 [Sorghum bicolor])	None
gene-NCGR_LOCUS13002	CAD6219283.1	RNF144	ENOG410XS1H(S:Function unknown); ENOG410YX9B(S:Function unknown)	OEL16123.1(hypothetical protein BAE44_0022858 [Dichanthelium oligosanthes])	sp|Q7Z419|R144B_HUMAN(E3 ubiquitin-protein ligase RNF144B OS=Homo sapiens OX=9606 GN=RNF144B PE=1 SV=1)
gene-NCGR_LOCUS4770	CAD6207175.1	QCR7, UQCRB	ENOG4111V1G(C:Energy production and conversion)	XP_008644048.1(uncharacterized LOC100383274 isoform X1 [Zea mays] >ACG46882.1 ubiquinol-cytochrome c reductase complex 14 kDa protein [Zea mays] >AQK62224.1 Cytochrome b-c1 complex subunit 7 [Zea mays])	sp|P48502|QCR7_SOLTU(Cytochrome b-c1 complex subunit 7 OS=Solanum tuberosum OX=4113 PE=1 SV=1)
gene-NCGR_LOCUS42659	CAD6259218.1		ENOG410YUES(S:Function unknown)	NP_001152906.1(uncharacterized protein LOC100275046 [Zea mays] >ACG26167.1 hypothetical protein [Zea mays] >ONM12719.1 hypothetical protein ZEAMMB73_Zm00001d001996 [Zea mays])	None
gene-NCGR_LOCUS34308	CAD6250529.1	NR	COG5274(C:Energy production and conversion); COG5274(I:Lipid transport and metabolism); COG0543(C:Energy production and conversion)	XP_020394167.1(nitrate reductase [NADH] 3 [Zea mays] >AQK72138.1 Nitrate reductase [NADH] 2 [Zea mays])	sp|P49102|NIA3_MAIZE(Nitrate reductase [NADH] 3 OS=Zea mays OX=4577 PE=3 SV=1)
gene-NCGR_LOCUS34309	CAD6250530.1	CYP724B1, D11	COG2124(Q:Secondary metabolites biosynthesis, transport and catabolism)	XP_021316157.1(cytochrome P450 724B1 [Sorghum bicolor] >KXG30524.1 hypothetical protein SORBI_3004G196200 [Sorghum bicolor])	sp|Q6F4F5|C724B_ORYSJ(Cytochrome P450 724B1 OS=Oryza sativa subsp. japonica OX=39947 GN=CYP724B1 PE=1 SV=1)
gene-NCGR_LOCUS888	CAD6202604.1		ENOG41103ZP(S:Function unknown)	EER95288.1(hypothetical protein SORBI_3001G459000 [Sorghum bicolor])	None
gene-NCGR_LOCUS889	CAD6202606.1		ENOG410YD2P(S:Function unknown)	ACG41806.1(hypothetical protein [Zea mays])	None
gene-NCGR_LOCUS884	CAD6202596.1		ENOG410YGXF(S:Function unknown)	OQU93020.1(hypothetical protein SORBI_3001G459200 [Sorghum bicolor])	sp|Q9LDD4|ARID2_ARATH(AT-rich interactive domain-containing protein 2 OS=Arabidopsis thaliana OX=3702 GN=ARID2 PE=1 SV=1)
gene-NCGR_LOCUS885	CAD6202598.1	None	None	None	None
gene-NCGR_LOCUS886	CAD6202600.1			XP_021315091.1(uncharacterized protein LOC110434711 [Sorghum bicolor])	None
gene-NCGR_LOCUS887	CAD6202602.1	SNAP25	ENOG410Y3Y0(U:Intracellular trafficking, secretion, and vesicular transport)	XP_002468291.1(SNAP25 homologous protein SNAP33 [Sorghum bicolor] >EER95289.1 hypothetical protein SORBI_3001G459100 [Sorghum bicolor])	sp|Q9S7P9|SNP33_ARATH(SNAP25 homologous protein SNAP33 OS=Arabidopsis thaliana OX=3702 GN=SNAP33 PE=1 SV=1)
gene-NCGR_LOCUS880	CAD6202592.1	UGDH, ugd	COG1004(M:Cell wall/membrane/envelope biogenesis)	XP_002468295.1(UDP-glucose 6-dehydrogenase 4 [Sorghum bicolor] >EER95293.1 hypothetical protein SORBI_3001G459800 [Sorghum bicolor])	sp|Q2QS14|UGDH4_ORYSJ(UDP-glucose 6-dehydrogenase 4 OS=Oryza sativa subsp. japonica OX=39947 GN=UGD4 PE=2 SV=1)
gene-NCGR_LOCUS881	CAD6202593.1	UGT73C	COG1819(S:Function unknown)	XP_002468294.1(UDP-glucose flavonoid 3-O-glucosyltransferase 7 [Sorghum bicolor] >EER95292.1 hypothetical protein SORBI_3001G459700 [Sorghum bicolor])	sp|Q8H0F2|ANGT_GENTR(Anthocyanin 3'-O-beta-glucosyltransferase OS=Gentiana triflora OX=55190 PE=1 SV=1)
gene-NCGR_LOCUS882	CAD6202594.1		ENOG41104S9(S:Function unknown)	XP_002465653.2(uncharacterized protein LOC8054208 [Sorghum bicolor] >KXG40428.2 hypothetical protein SORBI_3001G459600 [Sorghum bicolor])	None
gene-NCGR_LOCUS883	CAD6202595.1		COG4886(S:Function unknown)	XP_002468293.1(plant intracellular Ras-group-related LRR protein 7 [Sorghum bicolor] >EER95291.1 hypothetical protein SORBI_3001G459500 [Sorghum bicolor])	sp|B9F655|PIRL7_ORYSJ(Plant intracellular Ras-group-related LRR protein 7 OS=Oryza sativa subsp. japonica OX=39947 GN=IRL7 PE=2 SV=1)
gene-NCGR_LOCUS32939	CAD6249087.1		ENOG410Y00J(S:Function unknown)	XP_021315642.1(uncharacterized protein LOC110434930 isoform X2 [Sorghum bicolor] >EES07693.2 hypothetical protein SORBI_3004G333100 [Sorghum bicolor])	None
gene-NCGR_LOCUS32938	CAD6249086.1		ENOG41113DG(S:Function unknown); COG0523(S:Function unknown)	EES05965.1(hypothetical protein SORBI_3004G333200 [Sorghum bicolor])	None
gene-NCGR_LOCUS32933	CAD6249080.1	PPP3R, CNB	COG5126(D:Cell cycle control, cell division, chromosome partitioning); COG5126(T:Signal transduction mechanisms); COG5126(Z:Cytoskeleton)	XP_002454721.1(calcineurin subunit B [Sorghum bicolor] >EES07697.1 hypothetical protein SORBI_3004G333700 [Sorghum bicolor])	sp|P42322|CANB1_NAEGR(Calcineurin subunit B OS=Naegleria gruberi OX=5762 GN=CNB1 PE=3 SV=1)
gene-NCGR_LOCUS32932	CAD6249079.1	FTSJ1, TRM7	COG0293(J:Translation, ribosomal structure and biogenesis)	XP_002454722.1(putative tRNA (cytidine(32)/guanosine(34)-2'-O)-methyltransferase isoform X1 [Sorghum bicolor] >EES07698.1 hypothetical protein SORBI_3004G333800 [Sorghum bicolor])	sp|Q9UET6|TRM7_HUMAN(Putative tRNA (cytidine(32)/guanosine(34)-2'-O)-methyltransferase OS=Homo sapiens OX=9606 GN=FTSJ1 PE=1 SV=2)
gene-NCGR_LOCUS32931	CAD6249078.1	AVP	COG3808(C:Energy production and conversion)	XP_002454723.1(pyrophosphate-energized vacuolar membrane proton pump [Sorghum bicolor] >EES07699.1 hypothetical protein SORBI_3004G333900 [Sorghum bicolor])	sp|Q06572|AVP_HORVU(Pyrophosphate-energized vacuolar membrane proton pump OS=Hordeum vulgare OX=4513 PE=2 SV=2)
gene-NCGR_LOCUS32930	CAD6249077.1	MGD	COG0707(M:Cell wall/membrane/envelope biogenesis)	XP_002452992.1(probable monogalactosyldiacylglycerol synthase 3, chloroplastic [Sorghum bicolor] >EES05968.1 hypothetical protein SORBI_3004G334000 [Sorghum bicolor])	sp|Q0DWQ1|MGDG3_ORYSJ(Probable monogalactosyldiacylglycerol synthase 3, chloroplastic OS=Oryza sativa subsp. japonica OX=39947 GN=MGD3 PE=3 SV=2)
gene-NCGR_LOCUS32937	CAD6249085.1		ENOG410YKIU(S:Function unknown)	XP_021314215.1(uncharacterized protein LOC8056396 [Sorghum bicolor] >KXG31286.1 hypothetical protein SORBI_3004G333300 [Sorghum bicolor])	None
gene-NCGR_LOCUS32936	CAD6249084.1		COG0523(S:Function unknown)	XP_021315802.1(COBW domain-containing protein 1-like [Sorghum bicolor] >KXG31288.1 hypothetical protein SORBI_3004G333400 [Sorghum bicolor])	sp|Q9BRT8|CBWD1_HUMAN(COBW domain-containing protein 1 OS=Homo sapiens OX=9606 GN=CBWD1 PE=2 SV=1)
gene-NCGR_LOCUS32935	CAD6249083.1	POMP, UMP1	ENOG410XUI5(O:Posttranslational modification, protein turnover, chaperones)	XP_021314018.1(cyclin-B1-2 [Sorghum bicolor] >KXG31290.1 hypothetical protein SORBI_3004G333500 [Sorghum bicolor])	sp|Q0DWQ7|CCB12_ORYSJ(Cyclin-B1-2 OS=Oryza sativa subsp. japonica OX=39947 GN=CYCB1-2 PE=3 SV=1)
gene-NCGR_LOCUS32934	CAD6249082.1	HPSE	ENOG410YDJW(G:Carbohydrate transport and metabolism)	XP_002452991.1(heparanase-like protein 3 [Sorghum bicolor] >EES05967.1 hypothetical protein SORBI_3004G333600 [Sorghum bicolor])	sp|Q9FZP1|HPSE3_ARATH(Heparanase-like protein 3 OS=Arabidopsis thaliana OX=3702 GN=At5g34940 PE=2 SV=2)
gene-NCGR_LOCUS30782	CAD6246533.1	SDO1, SBDS	COG1500(J:Translation, ribosomal structure and biogenesis)	PWZ16951.1(Ribosome maturation protein SBDS [Zea mays])	sp|Q5ZIY4|SBDS_CHICK(Ribosome maturation protein SBDS OS=Gallus gallus OX=9031 GN=SBDS PE=2 SV=1)
gene-NCGR_LOCUS42656	CAD6259215.1		ENOG410Y9D0(T:Signal transduction mechanisms)	XP_002447257.1(putative receptor-like protein kinase At4g00960 [Sorghum bicolor] >EES11585.1 hypothetical protein SORBI_3006G249000 [Sorghum bicolor])	sp|C0LGH3|Y5614_ARATH(Probable LRR receptor-like serine/threonine-protein kinase At1g56140 OS=Arabidopsis thaliana OX=3702 GN=At1g56140 PE=2 SV=2)
gene-NCGR_LOCUS30783	CAD6246534.1		ENOG410YAMT(S:Function unknown)	XP_002444983.2(uncharacterized protein At4g37920, chloroplastic [Sorghum bicolor] >KXG24332.1 hypothetical protein SORBI_3007G027000 [Sorghum bicolor])	sp|Q84WN0|Y4920_ARATH(Uncharacterized protein At4g37920 OS=Arabidopsis thaliana OX=3702 GN=At4g37920 PE=2 SV=2)
gene-NCGR_LOCUS39031	CAD6255487.1		COG4886(S:Function unknown)	OQU84097.1(hypothetical protein SORBI_3005G228250 [Sorghum bicolor] >OQU84098.1 hypothetical protein SORBI_3005G228250 [Sorghum bicolor] >OQU84099.1 hypothetical protein SORBI_3005G228250 [Sorghum bicolor])	sp|Q9LRR4|R13L1_ARATH(Putative disease resistance RPP13-like protein 1 OS=Arabidopsis thaliana OX=3702 GN=RPPL1 PE=3 SV=1)
gene-NCGR_LOCUS30781	CAD6246532.1	ACTR3, ARP3	COG5277(Z:Cytoskeleton)	XP_021320528.1(actin-related protein 3 [Sorghum bicolor] >KXG24330.1 hypothetical protein SORBI_3007G026800 [Sorghum bicolor])	sp|Q9SAF1|ARP3_ARATH(Actin-related protein 3 OS=Arabidopsis thaliana OX=3702 GN=ARP3 PE=1 SV=1)
gene-NCGR_LOCUS42653	CAD6259212.1		ENOG410YNEJ(K:Transcription)	XP_002448685.1(uncharacterized protein LOC8070262 [Sorghum bicolor] >EES13013.1 hypothetical protein SORBI_3006G249500 [Sorghum bicolor])	sp|B4M7P8|NO66_DROVI(Bifunctional lysine-specific demethylase and histidyl-hydroxylase NO66 OS=Drosophila virilis OX=7244 GN=GJ17031 PE=3 SV=1)
gene-NCGR_LOCUS30786	CAD6246537.1	coaE	COG0237(H:Coenzyme transport and metabolism)	XP_002457826.1(dephospho-CoA kinase [Sorghum bicolor] >EES02946.1 hypothetical protein SORBI_3003G161600 [Sorghum bicolor])	sp|Q94DR2|COAE_ORYSJ(Dephospho-CoA kinase OS=Oryza sativa subsp. japonica OX=39947 GN=Os01g0360600 PE=2 SV=1)
gene-NCGR_LOCUS30787	CAD6246538.1		ENOG4112B44(S:Function unknown)	XP_002444991.1(uncharacterized protein LOC8074068 [Sorghum bicolor] >EES14486.1 hypothetical protein SORBI_3007G027700 [Sorghum bicolor])	None
gene-NCGR_LOCUS6073	CAD6209931.1		ENOG410YGGQ(S:Function unknown)	ONL94444.1(Myosin heavy chain-related protein [Zea mays] >PWZ53128.1 hypothetical protein Zm00014a_029086 [Zea mays])	None
gene-NCGR_LOCUS30785	CAD6246536.1	CGT	COG1819(S:Function unknown)	XP_002444986.1(UDP-glucose:2-hydroxyflavanone C-glucosyltransferase [Sorghum bicolor] >EES14481.1 hypothetical protein SORBI_3007G027200 [Sorghum bicolor])	sp|C3W7B0|CGT_ORYSI(UDP-glucose:2-hydroxyflavanone C-glucosyltransferase OS=Oryza sativa subsp. indica OX=39946 GN=CGT PE=1 SV=1)
gene-NCGR_LOCUS6078	CAD6209936.1	ABC4, menA	COG1575(H:Coenzyme transport and metabolism)	XP_021311417.1(2-carboxy-1,4-naphthoquinone phytyltransferase, chloroplastic [Sorghum bicolor] >XP_021311419.1 2-carboxy-1,4-naphthoquinone phytyltransferase, chloroplastic [Sorghum bicolor] >KXG39997.1 hypothetical protein SORBI_3001G475600 [Sorghum bicolor])	sp|Q0WUA3|MENA_ARATH(2-carboxy-1,4-naphthoquinone phytyltransferase, chloroplastic OS=Arabidopsis thaliana OX=3702 GN=ABC4 PE=1 SV=2)
gene-NCGR_LOCUS6079	CAD6209937.1	RAB11A	COG1100(S:Function unknown)	NP_001152898.1(uncharacterized protein LOC100272235 [Zea mays] >ACF82205.1 unknown [Zea mays] >ACG41502.1 ras-related protein Rab11D [Zea mays] >AQL09147.1 Ras-related protein RABA4a [Zea mays])	sp|Q40522|RB11D_TOBAC(Ras-related protein Rab11D OS=Nicotiana tabacum OX=4097 GN=RAB11D PE=2 SV=1)
gene-NCGR_LOCUS13385	CAD6219778.1			OQU89248.1(hypothetical protein SORBI_3002G164866 [Sorghum bicolor])	None
gene-NCGR_LOCUS13384	CAD6219777.1			OQU89248.1(hypothetical protein SORBI_3002G164866 [Sorghum bicolor])	None
gene-NCGR_LOCUS13387	CAD6219780.1		ENOG410YAHK(K:Transcription)	OQU83785.1(hypothetical protein SORBI_3005G175150 [Sorghum bicolor])	sp|Q6S4P4|RF2B_ORYSJ(Transcription factor RF2b OS=Oryza sativa subsp. japonica OX=39947 GN=RF2b PE=1 SV=2)
gene-NCGR_LOCUS13381	CAD6219774.1			OQU89248.1(hypothetical protein SORBI_3002G164866 [Sorghum bicolor])	None
gene-NCGR_LOCUS13380	CAD6219773.1	IAH1	COG2755(E:Amino acid transport and metabolism)	XP_021318951.1(GDSL esterase/lipase CPRD49-like isoform X2 [Sorghum bicolor] >KXG27456.1 hypothetical protein SORBI_3006G270500 [Sorghum bicolor])	sp|Q9SRM5|CPR49_ARATH(GDSL esterase/lipase CPRD49 OS=Arabidopsis thaliana OX=3702 GN=CPRD49 PE=2 SV=1)
gene-NCGR_LOCUS13383	CAD6219776.1			OQU89248.1(hypothetical protein SORBI_3002G164866 [Sorghum bicolor])	None
gene-NCGR_LOCUS13382	CAD6219775.1			OQU89248.1(hypothetical protein SORBI_3002G164866 [Sorghum bicolor])	None
gene-NCGR_LOCUS13389	CAD6219782.1		ENOG4111T8J(S:Function unknown)	XP_025876636.1(zinc finger BED domain-containing protein RICESLEEPER 2-like isoform X1 [Oryza sativa Japonica Group] >AAL31650.1 Putative Tam3-like transposon protein [Oryza sativa] >AAP51893.1 hAT family dimerisation domain containing protein [Oryza sativa Japonica Group] >BAH94738.1 Os10g0118700 [Oryza sativa Japonica Group])	None
gene-NCGR_LOCUS13388	CAD6219781.1			OEL19396.1(hypothetical protein BAE44_0019585 [Dichanthelium oligosanthes])	None
gene-NCGR_LOCUS33080	CAD6249242.1	PIGG, GPI7	COG1524(S:Function unknown)	XP_021315931.1(GPI ethanolamine phosphate transferase 2 isoform X2 [Sorghum bicolor])	sp|Q5H8A4|PIGG_HUMAN(GPI ethanolamine phosphate transferase 2 OS=Homo sapiens OX=9606 GN=PIGG PE=1 SV=1)
gene-NCGR_LOCUS33081	CAD6249243.1	groES, HSPE1	COG0234(O:Posttranslational modification, protein turnover, chaperones)	XP_002454660.1(20 kDa chaperonin, chloroplastic [Sorghum bicolor] >EES07636.1 hypothetical protein SORBI_3004G319800 [Sorghum bicolor])	sp|O65282|CH20_ARATH(20 kDa chaperonin, chloroplastic OS=Arabidopsis thaliana OX=3702 GN=CPN20 PE=1 SV=2)
gene-NCGR_LOCUS33082	CAD6249244.1		ENOG410YZF0(K:Transcription); ENOG410YNX4(K:Transcription)	XP_008680656.1(dehydration-responsive element-binding protein 1G [Zea mays] >AQK56190.1 Putative AP2/EREBP transcription factor superfamily protein [Zea mays] >PWZ25145.1 Ethylene-responsive transcription factor ERF017 [Zea mays])	sp|Q84QC2|ERF17_ARATH(Ethylene-responsive transcription factor ERF017 OS=Arabidopsis thaliana OX=3702 GN=ERF017 PE=2 SV=1)
gene-NCGR_LOCUS33083	CAD6249245.1		COG1404(O:Posttranslational modification, protein turnover, chaperones)	OEL23810.1(Subtilisin-like protease SBT1.4 [Dichanthelium oligosanthes])	sp|Q9LVJ1|SBT14_ARATH(Subtilisin-like protease SBT1.4 OS=Arabidopsis thaliana OX=3702 GN=SBT1.4 PE=2 SV=1)
gene-NCGR_LOCUS33084	CAD6249246.1		COG1404(O:Posttranslational modification, protein turnover, chaperones)	XP_002452918.1(subtilisin-like protease SBT1.4 [Sorghum bicolor] >EES05894.1 hypothetical protein SORBI_3004G318700 [Sorghum bicolor])	sp|Q9LVJ1|SBT14_ARATH(Subtilisin-like protease SBT1.4 OS=Arabidopsis thaliana OX=3702 GN=SBT1.4 PE=2 SV=1)
gene-NCGR_LOCUS33085	CAD6249247.1		ENOG4112ANY(S:Function unknown)	XP_002457122.2(uncharacterized protein LOC8081395 [Sorghum bicolor] >KXG31546.1 hypothetical protein SORBI_3003G016400 [Sorghum bicolor])	None
gene-NCGR_LOCUS33086	CAD6249248.1		COG1404(O:Posttranslational modification, protein turnover, chaperones)	PWZ21453.1(Subtilisin-like protease SBT1.4 [Zea mays])	sp|Q9LVJ1|SBT14_ARATH(Subtilisin-like protease SBT1.4 OS=Arabidopsis thaliana OX=3702 GN=SBT1.4 PE=2 SV=1)
gene-NCGR_LOCUS33087	CAD6249249.1		COG1404(O:Posttranslational modification, protein turnover, chaperones)	XP_002452917.1(subtilisin-like protease SBT1.4 [Sorghum bicolor])	sp|Q9LVJ1|SBT14_ARATH(Subtilisin-like protease SBT1.4 OS=Arabidopsis thaliana OX=3702 GN=SBT1.4 PE=2 SV=1)
gene-NCGR_LOCUS33088	CAD6249251.1		ENOG4111C22(S:Function unknown)	XP_002452915.1(uncharacterized protein LOC8082679 [Sorghum bicolor] >EES05891.1 hypothetical protein SORBI_3004G318400 [Sorghum bicolor])	None
gene-NCGR_LOCUS33089	CAD6249252.1	E3.2.1.4	ENOG410ZZU6(G:Carbohydrate transport and metabolism)	XP_002452914.1(endoglucanase 8 [Sorghum bicolor] >EES05890.1 hypothetical protein SORBI_3004G318300 [Sorghum bicolor])	sp|Q6K7G9|GUN8_ORYSJ(Endoglucanase 8 OS=Oryza sativa subsp. japonica OX=39947 GN=Os02g0778600 PE=2 SV=1)
gene-NCGR_LOCUS13003	CAD6219285.1	RNF144	ENOG410XS1H(S:Function unknown); ENOG4110KI9(S:Function unknown); ENOG4111BXF(S:Function unknown)	XP_002460221.1(uncharacterized protein LOC8062109 [Sorghum bicolor] >EER96742.1 hypothetical protein SORBI_3002G203500 [Sorghum bicolor] >OQU89504.1 hypothetical protein SORBI_3002G203500 [Sorghum bicolor])	sp|Q7Z419|R144B_HUMAN(E3 ubiquitin-protein ligase RNF144B OS=Homo sapiens OX=9606 GN=RNF144B PE=1 SV=1)
gene-NCGR_LOCUS268	CAD6201812.1		COG0617(J:Translation, ribosomal structure and biogenesis)	XP_021301257.1(uncharacterized protein LOC8061429 [Sorghum bicolor] >OQU93309.1 hypothetical protein SORBI_3001G517200 [Sorghum bicolor])	sp|P44439|PCNB_HAEIN(Poly(A) polymerase I OS=Haemophilus influenzae (strain ATCC 51907 / DSM 11121 / KW20 / Rd) OX=71421 GN=pcnB PE=3 SV=1)
gene-NCGR_LOCUS269	CAD6201814.1		COG4243(S:Function unknown)	XP_021310080.1(thiol-disulfide oxidoreductase LTO1 [Sorghum bicolor] >OQU93304.1 hypothetical protein SORBI_3001G516901 [Sorghum bicolor])	sp|Q8L540|LTO1_ARATH(Thiol-disulfide oxidoreductase LTO1 OS=Arabidopsis thaliana OX=3702 GN=LTO1 PE=1 SV=1)
gene-NCGR_LOCUS19129	CAD6228329.1	E2.4.1.82	ENOG410YBU9(S:Function unknown)	XP_002445953.1(probable galactinol--sucrose galactosyltransferase 1 isoform X2 [Sorghum bicolor] >EES15448.1 hypothetical protein SORBI_3007G219900 [Sorghum bicolor])	sp|Q84VX0|RFS1_ARATH(Probable galactinol--sucrose galactosyltransferase 1 OS=Arabidopsis thaliana OX=3702 GN=RFS1 PE=2 SV=1)
gene-NCGR_LOCUS19128	CAD6228328.1		ENOG410ZTSM(S:Function unknown)	OQU78345.1(hypothetical protein SORBI_3009G209800 [Sorghum bicolor])	None
gene-NCGR_LOCUS260	CAD6201795.1	IRAK4	COG0515(T:Signal transduction mechanisms)	XP_002468577.1(probable serine/threonine-protein kinase PIX13 [Sorghum bicolor] >EER95575.1 hypothetical protein SORBI_3001G517900 [Sorghum bicolor])	sp|Q9SII6|PIX13_ARATH(Probable serine/threonine-protein kinase PIX13 OS=Arabidopsis thaliana OX=3702 GN=PIX13 PE=1 SV=2)
gene-NCGR_LOCUS261	CAD6201797.1	None	None	None	None
gene-NCGR_LOCUS262	CAD6201799.1	CUS;CHS	COG3424(Q:Secondary metabolites biosynthesis, transport and catabolism)	RVW27073.1(Stilbene synthase 1 [Vitis vinifera])	sp|Q8LIL0|CUS_ORYSJ(Bisdemethoxycurcumin synthase OS=Oryza sativa subsp. japonica OX=39947 GN=Os07g0271500 PE=1 SV=2)
gene-NCGR_LOCUS263	CAD6201801.1	AAE11_12	COG0318(I:Lipid transport and metabolism); COG0318(Q:Secondary metabolites biosynthesis, transport and catabolism)	XP_002468582.1(benzoate--CoA ligase, peroxisomal [Sorghum bicolor])	sp|Q9SS01|AAE20_ARATH(Benzoate--CoA ligase, peroxisomal OS=Arabidopsis thaliana OX=3702 GN=AAE20 PE=1 SV=1)
gene-NCGR_LOCUS264	CAD6201803.1		ENOG41129QX(S:Function unknown)	XP_002465923.1(protein NLP1 [Sorghum bicolor] >XP_021317584.1 protein NLP1 [Sorghum bicolor] >EER92921.1 hypothetical protein SORBI_3001G517800 [Sorghum bicolor])	sp|Q10S83|NLP1_ORYSJ(Protein NLP1 OS=Oryza sativa subsp. japonica OX=39947 GN=NLP1 PE=2 SV=1)
gene-NCGR_LOCUS265	CAD6201805.1	katE, CAT, catB, srpA	COG0753(P:Inorganic ion transport and metabolism)	XP_021304262.1(catalase isozyme 2 [Sorghum bicolor] >KXG40256.1 hypothetical protein SORBI_3001G517700 [Sorghum bicolor])	sp|P12365|CATA2_MAIZE(Catalase isozyme 2 OS=Zea mays OX=4577 GN=CAT2 PE=2 SV=3)
gene-NCGR_LOCUS266	CAD6201807.1	RP-L5e, RPL5	COG0256(J:Translation, ribosomal structure and biogenesis)	XP_002465922.1(60S ribosomal protein L5-1 [Sorghum bicolor] >EER92920.1 hypothetical protein SORBI_3001G517600 [Sorghum bicolor])	sp|Q0JGY1|RL51_ORYSJ(60S ribosomal protein L5-1 OS=Oryza sativa subsp. japonica OX=39947 GN=RPL5A PE=2 SV=1)
gene-NCGR_LOCUS267	CAD6201809.1	UBQLN, DSK2	ENOG410XT8C(O:Posttranslational modification, protein turnover, chaperones)	XP_002465921.1(ubiquitin domain-containing protein DSK2a [Sorghum bicolor] >EER92919.1 hypothetical protein SORBI_3001G517500 [Sorghum bicolor])	sp|Q9SII9|DSK2A_ARATH(Ubiquitin domain-containing protein DSK2a OS=Arabidopsis thaliana OX=3702 GN=DSK2A PE=1 SV=2)
gene-NCGR_LOCUS49841	CAD6266536.1		COG0144(J:Translation, ribosomal structure and biogenesis)	XP_002445008.1(uncharacterized protein LOC8074085 isoform X1 [Sorghum bicolor] >EES14503.1 hypothetical protein SORBI_3007G030600 [Sorghum bicolor])	sp|Q94EI9|PT314_ARATH(Probable sugar phosphate/phosphate translocator At3g14410 OS=Arabidopsis thaliana OX=3702 GN=At3g14410 PE=2 SV=1)
gene-NCGR_LOCUS22138	CAD6232453.1		COG2132(Q:Secondary metabolites biosynthesis, transport and catabolism)	XP_002455264.1(multicopper oxidase LPR1 homolog 4 [Sorghum bicolor])	sp|Q7F757|LPR4_ORYSJ(Multicopper oxidase LPR1 homolog 4 OS=Oryza sativa subsp. japonica OX=39947 GN=LPR4 PE=2 SV=1)
gene-NCGR_LOCUS22139	CAD6232454.1		COG2801(L:Replication, recombination and repair)	XP_002451181.2(uncharacterized protein LOC8079158 [Sorghum bicolor])	None
gene-NCGR_LOCUS22136	CAD6232451.1	THG1	COG4021(S:Function unknown)	PWZ16728.1(tRNA(His) guanylyltransferase 1 [Zea mays])	sp|F4IRQ5|THG1_ARATH(tRNA(His) guanylyltransferase 1 OS=Arabidopsis thaliana OX=3702 GN=THG1 PE=1 SV=1)
gene-NCGR_LOCUS22137	CAD6232452.1	THG1	COG4021(S:Function unknown)	PWZ16728.1(tRNA(His) guanylyltransferase 1 [Zea mays])	sp|F4IRQ5|THG1_ARATH(tRNA(His) guanylyltransferase 1 OS=Arabidopsis thaliana OX=3702 GN=THG1 PE=1 SV=1)
gene-NCGR_LOCUS47884	CAD6264579.1	UTP3, SAS10	ENOG410XSPX(S:Function unknown)	XP_021320710.1(something about silencing protein 10 isoform X1 [Sorghum bicolor] >KXG25675.1 hypothetical protein SORBI_3007G217100 [Sorghum bicolor])	sp|Q9NQZ2|SAS10_HUMAN(Something about silencing protein 10 OS=Homo sapiens OX=9606 GN=UTP3 PE=1 SV=1)
gene-NCGR_LOCUS22132	CAD6232447.1		ENOG410ZHQA(S:Function unknown)	XP_002455295.1(protein O-linked-mannose beta-1,4-N-acetylglucosaminyltransferase 2 [Sorghum bicolor] >CAI30077.1 glycosyltransferase [Sorghum bicolor] >EES00415.1 hypothetical protein SORBI_3003G095200 [Sorghum bicolor])	sp|Q5Z8T8|XYXT1_ORYSJ(Beta-1,2-xylosyltransferase XYXT1 OS=Oryza sativa subsp. japonica OX=39947 GN=XYXT1 PE=1 SV=1)
gene-NCGR_LOCUS22133	CAD6232448.1		ENOG410ZHQA(S:Function unknown)	XP_008655583.1(protein O-linked-mannose beta-1,4-N-acetylglucosaminyltransferase 2 isoform X3 [Zea mays])	sp|Q5Z8T8|XYXT1_ORYSJ(Beta-1,2-xylosyltransferase XYXT1 OS=Oryza sativa subsp. japonica OX=39947 GN=XYXT1 PE=1 SV=1)
gene-NCGR_LOCUS22130	CAD6232445.1		COG0457(S:Function unknown)	XP_002453144.1(protein KINESIN LIGHT CHAIN-RELATED 1 [Sorghum bicolor] >EES06120.1 hypothetical protein SORBI_3004G006700 [Sorghum bicolor])	None
gene-NCGR_LOCUS22131	CAD6232446.1		COG2801(L:Replication, recombination and repair); ENOG410Y6K0(S:Function unknown)	ABA95357.2(retrotransposon protein, putative, unclassified [Oryza sativa Japonica Group])	sp|P04323|POL3_DROME(Retrovirus-related Pol polyprotein from transposon 17.6 OS=Drosophila melanogaster OX=7227 GN=pol PE=4 SV=1)
gene-NCGR_LOCUS49846	CAD6266541.1		COG0708(L:Replication, recombination and repair)	XP_002443817.1(DNA-(apurinic or apyrimidinic site) lyase [Sorghum bicolor] >EES13312.1 hypothetical protein SORBI_3007G031300 [Sorghum bicolor] >KXG24361.1 hypothetical protein SORBI_3007G031300 [Sorghum bicolor])	sp|Q5XF07|APE1L_ARATH(DNA-(apurinic or apyrimidinic site) lyase OS=Arabidopsis thaliana OX=3702 GN=APE1L PE=1 SV=1)
gene-NCGR_LOCUS23669	CAD6235448.1	PSRP4, RPS31	ENOG410XX58(S:Function unknown)	XP_002456803.1(30S ribosomal protein S31, chloroplastic [Sorghum bicolor] >EES01923.1 hypothetical protein SORBI_3003G393800 [Sorghum bicolor])	sp|O80439|RR31_ARATH(30S ribosomal protein S31, chloroplastic OS=Arabidopsis thaliana OX=3702 GN=RPS31 PE=1 SV=1)
gene-NCGR_LOCUS23668	CAD6235445.1	ALDO	COG3588(G:Carbohydrate transport and metabolism)	XP_002458944.1(fructose-bisphosphate aldolase, cytoplasmic isozyme [Sorghum bicolor] >EES04064.1 hypothetical protein SORBI_3003G393900 [Sorghum bicolor])	sp|P08440|ALF_MAIZE(Fructose-bisphosphate aldolase, cytoplasmic isozyme OS=Zea mays OX=4577 PE=2 SV=1)
gene-NCGR_LOCUS23665	CAD6235440.1		ENOG4111NMR(S:Function unknown); COG0457(S:Function unknown)	XP_002458947.1(probable UDP-N-acetylglucosamine--peptide N-acetylglucosaminyltransferase SPINDLY [Sorghum bicolor] >EES04067.1 hypothetical protein SORBI_3003G394300 [Sorghum bicolor])	None
gene-NCGR_LOCUS23664	CAD6235438.1		ENOG410YJPE(O:Posttranslational modification, protein turnover, chaperones)	XP_002456804.1(BAG family molecular chaperone regulator 2 [Sorghum bicolor] >EES01924.1 hypothetical protein SORBI_3003G394400 [Sorghum bicolor] >OQU88071.1 hypothetical protein SORBI_3003G394400 [Sorghum bicolor])	sp|Q0WUQ1|BAG1_ARATH(BAG family molecular chaperone regulator 1 OS=Arabidopsis thaliana OX=3702 GN=BAG1 PE=1 SV=1)
gene-NCGR_LOCUS23667	CAD6235444.1		COG1215(M:Cell wall/membrane/envelope biogenesis)	NP_001169531.1(uncharacterized protein LOC100383406 [Zea mays] >ACN34031.1 unknown [Zea mays] >AQK98863.1 Nucleotide-diphospho-sugar transferase superfamily protein [Zea mays])	None
gene-NCGR_LOCUS23666	CAD6235442.1	VPS53	ENOG410XNMT(U:Intracellular trafficking, secretion, and vesicular transport)	NP_001183452.1(uncharacterized LOC100501884 [Zea mays] >ACR36856.1 unknown [Zea mays] >ONM35411.1 Vacuolar protein sorting-associated protein 53 A [Zea mays])	sp|Q0WQF4|VP53A_ARATH(Vacuolar protein sorting-associated protein 53 A OS=Arabidopsis thaliana OX=3702 GN=VPS53 PE=1 SV=1)
gene-NCGR_LOCUS23660	CAD6235430.1		COG5048(S:Function unknown); ENOG410XR9J(S:Function unknown)	XP_021310712.1(lysine-specific demethylase JMJ705 [Sorghum bicolor] >KXG33953.1 hypothetical protein SORBI_3003G394900 [Sorghum bicolor])	sp|Q5N712|JM705_ORYSJ(Lysine-specific demethylase JMJ705 OS=Oryza sativa subsp. japonica OX=39947 GN=JMJ705 PE=1 SV=1)
gene-NCGR_LOCUS23663	CAD6235436.1	PIGS	ENOG410XR9U(S:Function unknown)	XP_002456805.1(GPI transamidase component PIG-S [Sorghum bicolor] >EES01925.1 hypothetical protein SORBI_3003G394500 [Sorghum bicolor])	sp|Q96S52|PIGS_HUMAN(GPI transamidase component PIG-S OS=Homo sapiens OX=9606 GN=PIGS PE=1 SV=3)
gene-NCGR_LOCUS23662	CAD6235434.1	PCBER1	ENOG410Y0DY(S:Function unknown)	XP_002458948.1(isoflavone reductase-like protein [Sorghum bicolor] >EES04068.1 hypothetical protein SORBI_3003G394600 [Sorghum bicolor])	sp|O81355|PYRC5_PYRCO(Phenylcoumaran benzylic ether reductase Pyrc5 OS=Pyrus communis OX=23211 GN=PYRC5 PE=1 SV=1)
gene-NCGR_LOCUS36304	CAD6252656.1	FBXL2_20	ENOG410XQ54(S:Function unknown)	XP_021317343.1(F-box/LRR-repeat protein 3 [Sorghum bicolor] >KXG29052.1 hypothetical protein SORBI_3005G205000 [Sorghum bicolor] >KXG29054.1 hypothetical protein SORBI_3005G205000 [Sorghum bicolor])	None
gene-NCGR_LOCUS36305	CAD6252657.1		ENOG410XRFI(S:Function unknown)	XP_002449937.1(uncharacterized protein LOC8082065 [Sorghum bicolor] >EES08925.1 hypothetical protein SORBI_3005G204900 [Sorghum bicolor])	sp|Q9Y4D2|DGLA_HUMAN(Sn1-specific diacylglycerol lipase alpha OS=Homo sapiens OX=9606 GN=DAGLA PE=1 SV=3)
gene-NCGR_LOCUS36306	CAD6252658.1		COG4886(S:Function unknown)	XP_002451222.2(receptor kinase-like protein Xa21 [Sorghum bicolor] >KXG29055.1 hypothetical protein SORBI_3005G205100 [Sorghum bicolor])	sp|Q1MX30|XA21_ORYSI(Receptor kinase-like protein Xa21 OS=Oryza sativa subsp. indica OX=39946 GN=XA21 PE=1 SV=1)
gene-NCGR_LOCUS36307	CAD6252659.1		ENOG410YVCD(S:Function unknown)	ACG26943.1(hypothetical protein [Zea mays])	sp|Q8LGS1|MARD1_ARATH(Protein MARD1 OS=Arabidopsis thaliana OX=3702 GN=MARD1 PE=1 SV=2)
gene-NCGR_LOCUS36300	CAD6252652.1		ENOG410YDXW(S:Function unknown)	XP_002454810.1(AT-hook motif nuclear-localized protein 9 [Sorghum bicolor] >OQU85994.1 hypothetical protein SORBI_3004G352100 [Sorghum bicolor])	sp|Q8VYJ2|AHL1_ARATH(AT-hook motif nuclear-localized protein 1 OS=Arabidopsis thaliana OX=3702 GN=AHL1 PE=1 SV=1)
gene-NCGR_LOCUS36301	CAD6252653.1	None	None	None	None
gene-NCGR_LOCUS36302	CAD6252654.1		COG4886(S:Function unknown)	XP_002451222.2(receptor kinase-like protein Xa21 [Sorghum bicolor] >KXG29055.1 hypothetical protein SORBI_3005G205100 [Sorghum bicolor])	sp|Q1MX30|XA21_ORYSI(Receptor kinase-like protein Xa21 OS=Oryza sativa subsp. indica OX=39946 GN=XA21 PE=1 SV=1)
gene-NCGR_LOCUS36303	CAD6252655.1		ENOG410XS4D(S:Function unknown); COG2801(L:Replication, recombination and repair)	AAK52561.1(Putative retroelement pol polyprotein [Oryza sativa Japonica Group] >ABF96427.1 retrotransposon protein, putative, Ty1-copia subclass [Oryza sativa Japonica Group])	sp|P10978|POLX_TOBAC(Retrovirus-related Pol polyprotein from transposon TNT 1-94 OS=Nicotiana tabacum OX=4097 PE=2 SV=1)
gene-NCGR_LOCUS36308	CAD6252660.1		COG2801(L:Replication, recombination and repair); ENOG410XS4D(S:Function unknown)	AAK52561.1(Putative retroelement pol polyprotein [Oryza sativa Japonica Group] >ABF96427.1 retrotransposon protein, putative, Ty1-copia subclass [Oryza sativa Japonica Group])	sp|P10978|POLX_TOBAC(Retrovirus-related Pol polyprotein from transposon TNT 1-94 OS=Nicotiana tabacum OX=4097 PE=2 SV=1)
gene-NCGR_LOCUS36309	CAD6252661.1	FBXL2_20	ENOG410XQ54(S:Function unknown)	XP_021317343.1(F-box/LRR-repeat protein 3 [Sorghum bicolor] >KXG29052.1 hypothetical protein SORBI_3005G205000 [Sorghum bicolor] >KXG29054.1 hypothetical protein SORBI_3005G205000 [Sorghum bicolor])	None
gene-NCGR_LOCUS18298	CAD6226517.1	RP-S15e, RPS15	COG0185(J:Translation, ribosomal structure and biogenesis)	RLM87349.1(40S ribosomal protein S15-like [Panicum miliaceum])	sp|P31674|RS15_ORYSJ(40S ribosomal protein S15 OS=Oryza sativa subsp. japonica OX=39947 GN=RPS15 PE=2 SV=2)
gene-NCGR_LOCUS18299	CAD6226519.1	H1_5	ENOG410XYG5(S:Function unknown)	OEL30948.1(hypothetical protein BAE44_0008032 [Dichanthelium oligosanthes])	sp|P23444|H1_MAIZE(Histone H1 OS=Zea mays OX=4577 PE=2 SV=2)
gene-NCGR_LOCUS18292	CAD6226505.1	DNMT1, dcm	COG0270(L:Replication, recombination and repair)	XP_021308678.1(DNA (cytosine-5)-methyltransferase 1B [Sorghum bicolor] >KXG34544.1 hypothetical protein SORBI_3002G056000 [Sorghum bicolor] >OQU88575.1 hypothetical protein SORBI_3002G056000 [Sorghum bicolor] >OQU88576.1 hypothetical protein SORBI_3002G056000 [Sorghum bicolor])	sp|B1Q3J6|DNM1B_ORYSJ(DNA (cytosine-5)-methyltransferase 1B OS=Oryza sativa subsp. japonica OX=39947 GN=MET1B PE=2 SV=1)
gene-NCGR_LOCUS18293	CAD6226507.1		ENOG41117KA(S:Function unknown)	XP_002461556.1(uncharacterized protein LOC8060754 [Sorghum bicolor] >XP_021308679.1 uncharacterized protein LOC8060754 [Sorghum bicolor] >XP_021308680.1 uncharacterized protein LOC8060754 [Sorghum bicolor] >EER98077.1 hypothetical protein SORBI_3002G056100 [Sorghum bicolor])	None
gene-NCGR_LOCUS18290	CAD6226501.1	DRIP	ENOG410XPCN(S:Function unknown)	XP_021308604.1(E3 ubiquitin protein ligase DRIP1 isoform X1 [Sorghum bicolor] >KXG34542.1 hypothetical protein SORBI_3002G055800 [Sorghum bicolor])	sp|Q9M9Y4|DRIP1_ARATH(E3 ubiquitin protein ligase DRIP1 OS=Arabidopsis thaliana OX=3702 GN=DRIP1 PE=1 SV=2)
gene-NCGR_LOCUS18291	CAD6226503.1	IAA	ENOG410YIDV(K:Transcription); ENOG411048T(K:Transcription)	OEL13146.1(Auxin-responsive protein IAA24 [Dichanthelium oligosanthes])	sp|P0C133|IAA31_ORYSJ(Auxin-responsive protein IAA31 OS=Oryza sativa subsp. japonica OX=39947 GN=IAA31 PE=2 SV=1)
gene-NCGR_LOCUS18296	CAD6226513.1		ENOG410YTU9(S:Function unknown); ENOG410Z64I(S:Function unknown)	OQU88337.1(hypothetical protein SORBI_3002G014900 [Sorghum bicolor])	None
gene-NCGR_LOCUS18297	CAD6226515.1		ENOG410YTU9(S:Function unknown)	XP_021310455.1(uncharacterized protein LOC8084265 isoform X2 [Sorghum bicolor])	None
gene-NCGR_LOCUS18294	CAD6226509.1		ENOG41125PV(S:Function unknown)	XP_002449863.1(uncharacterized protein LOC8068294 [Sorghum bicolor] >EES08851.1 hypothetical protein SORBI_3005G188300 [Sorghum bicolor] >OQU83846.1 hypothetical protein SORBI_3005G188300 [Sorghum bicolor])	None
gene-NCGR_LOCUS18295	CAD6226511.1		ENOG41117KA(S:Function unknown)	XP_002461556.1(uncharacterized protein LOC8060754 [Sorghum bicolor] >XP_021308679.1 uncharacterized protein LOC8060754 [Sorghum bicolor] >XP_021308680.1 uncharacterized protein LOC8060754 [Sorghum bicolor] >EER98077.1 hypothetical protein SORBI_3002G056100 [Sorghum bicolor])	sp|Q9C8T9|DRL19_ARATH(Putative disease resistance protein At1g63350 OS=Arabidopsis thaliana OX=3702 GN=At1g63350 PE=3 SV=1)
gene-NCGR_LOCUS19635	CAD6228990.1		ENOG41107F5(S:Function unknown)	XP_002456683.1(uncharacterized protein LOC8058956 [Sorghum bicolor] >XP_021311189.1 uncharacterized protein LOC8058956 [Sorghum bicolor] >EES01803.1 hypothetical protein SORBI_3003G366100 [Sorghum bicolor] >OQU87907.1 hypothetical protein SORBI_3003G366100 [Sorghum bicolor])	None
gene-NCGR_LOCUS19634	CAD6228989.1		ENOG41106TE(S:Function unknown)	ONM33129.1(Remorin family protein [Zea mays])	None
gene-NCGR_LOCUS56422	CAD6273155.1			TKW19658.1(hypothetical protein SEVIR_4G034900v2 [Setaria viridis])	None
gene-NCGR_LOCUS31659	CAD6247467.1		COG4886(S:Function unknown)	EES04811.2(hypothetical protein SORBI_3004G103400 [Sorghum bicolor])	sp|Q9C637|RLP6_ARATH(Receptor-like protein 6 OS=Arabidopsis thaliana OX=3702 GN=RLP6 PE=3 SV=1)
gene-NCGR_LOCUS31658	CAD6247466.1		ENOG410ZPD2(S:Function unknown)	XP_021316252.1(uncharacterized protein LOC8085569 isoform X1 [Sorghum bicolor] >KXG29882.1 hypothetical protein SORBI_3004G103500 [Sorghum bicolor])	None
gene-NCGR_LOCUS31652	CAD6247460.1		ENOG410Z7Z7(S:Function unknown)	XP_015626927.1(pentatricopeptide repeat-containing protein At1g77360, mitochondrial [Oryza sativa Japonica Group] >BAD07498.1 pentatricopeptide (PPR) repeat-containing protein-like [Oryza sativa Japonica Group] >BAD07780.1 pentatricopeptide (PPR) repeat-containing protein-like [Oryza sativa Japonica Group] >BAF09814.1 Os02g0711100 [Oryza sativa Japonica Group] >EAY87259.1 hypothetical protein OsI…	sp|Q9LUJ4|PP248_ARATH(Pentatricopeptide repeat-containing protein At3g22670, mitochondrial OS=Arabidopsis thaliana OX=3702 GN=At3g22670 PE=2 SV=1)
gene-NCGR_LOCUS31657	CAD6247465.1		ENOG410YJ7V(S:Function unknown)	XP_002459044.1(protein SRC2 [Sorghum bicolor] >EES04164.1 hypothetical protein SORBI_3003G416500 [Sorghum bicolor])	sp|O04133|SRC2_SOYBN(Protein SRC2 OS=Glycine max OX=3847 GN=SRC2 PE=2 SV=1)
gene-NCGR_LOCUS31656	CAD6247464.1	ARPC3	ENOG4111FTG(S:Function unknown)	XP_008645592.1(actin-related protein 2/3 complex subunit 3 isoform X2 [Zea mays] >XP_020401921.1 actin-related protein 2/3 complex subunit 3-like isoform X1 [Zea mays] >XP_020401923.1 actin-related protein 2/3 complex subunit 3 isoform X2 [Zea mays])	sp|Q1ECJ7|ARPC3_ARATH(Actin-related protein 2/3 complex subunit 3 OS=Arabidopsis thaliana OX=3702 GN=ARPC3 PE=1 SV=1)
gene-NCGR_LOCUS31655	CAD6247463.1	RP-L10e, RPL10	COG0197(J:Translation, ribosomal structure and biogenesis)	XP_002453584.1(60S ribosomal protein L10-1 [Sorghum bicolor] >EES06560.1 hypothetical protein SORBI_3004G103700 [Sorghum bicolor])	sp|A2ZCQ7|RL101_ORYSI(60S ribosomal protein L10-1 OS=Oryza sativa subsp. indica OX=39946 GN=SC34 PE=2 SV=2)
gene-NCGR_LOCUS31654	CAD6247462.1	RP-L11e, RPL11	COG0094(J:Translation, ribosomal structure and biogenesis)	AQK70304.1(hypothetical protein ZEAMMB73_Zm00001d016200 [Zea mays] >AQK70305.1 hypothetical protein ZEAMMB73_Zm00001d016200 [Zea mays])	sp|A2YDY2|RL11_ORYSI(60S ribosomal protein L11 OS=Oryza sativa subsp. indica OX=39946 GN=RPL11 PE=2 SV=2)
gene-NCGR_LOCUS46378	CAD6263057.1	RPS2	COG4886(S:Function unknown)	XP_008669180.1(disease resistance protein RPS2 isoform X1 [Zea mays])	sp|Q42484|RPS2_ARATH(Disease resistance protein RPS2 OS=Arabidopsis thaliana OX=3702 GN=RPS2 PE=1 SV=1)
gene-NCGR_LOCUS46379	CAD6263058.1		ENOG410Z7Z7(S:Function unknown)	XP_002448180.1(pentatricopeptide repeat-containing protein At3g09040, mitochondrial [Sorghum bicolor] >XP_021318931.1 pentatricopeptide repeat-containing protein At3g09040, mitochondrial [Sorghum bicolor] >XP_021318932.1 pentatricopeptide repeat-containing protein At3g09040, mitochondrial [Sorghum bicolor] >XP_021318933.1 pentatricopeptide repeat-containing protein At3g09040, mitochondrial [Sorgh…	sp|Q9SS83|PP220_ARATH(Pentatricopeptide repeat-containing protein At3g09040, mitochondrial OS=Arabidopsis thaliana OX=3702 GN=PCMP-E88 PE=2 SV=1)
gene-NCGR_LOCUS46372	CAD6263051.1		ENOG4110127(S:Function unknown)	XP_021319544.1(uncharacterized protein LOC8075930 [Sorghum bicolor] >KXG26718.1 hypothetical protein SORBI_3006G147300 [Sorghum bicolor])	None
gene-NCGR_LOCUS46373	CAD6263052.1	DCTPP1	COG1694(S:Function unknown)	XP_004976218.1(dCTP pyrophosphatase 1 [Setaria italica] >RCV34526.1 hypothetical protein SETIT_7G166200v2 [Setaria italica] >TKW05437.1 hypothetical protein SEVIR_7G175300v2 [Setaria viridis])	sp|Q9QY93|DCTP1_MOUSE(dCTP pyrophosphatase 1 OS=Mus musculus OX=10090 GN=Dctpp1 PE=1 SV=1)
gene-NCGR_LOCUS46370	CAD6263049.1	None	None	None	None
gene-NCGR_LOCUS46371	CAD6263050.1		ENOG410YD3I(S:Function unknown)	NP_001150296.1(uncharacterized protein LOC100283926 [Zea mays] >ACG38549.1 NAC domain-containing protein 21/22 [Zea mays])	sp|Q9FRV4|NAC54_ARATH(Protein CUP-SHAPED COTYLEDON 1 OS=Arabidopsis thaliana OX=3702 GN=NAC054 PE=1 SV=1)
gene-NCGR_LOCUS46376	CAD6263055.1	CSNK1E	ENOG410XPGP(T:Signal transduction mechanisms)	XP_021318647.1(casein kinase 1-like isoform X1 [Sorghum bicolor] >KXG26713.1 hypothetical protein SORBI_3006G146800 [Sorghum bicolor])	sp|Q6K9N1|CKI1_ORYSJ(Casein kinase 1 OS=Oryza sativa subsp. japonica OX=39947 GN=CKI1 PE=1 SV=1)
gene-NCGR_LOCUS46377	CAD6263056.1	RPS2	COG4886(S:Function unknown)	XP_002448182.1(disease resistance protein RPS2 [Sorghum bicolor] >EES12510.1 hypothetical protein SORBI_3006G146700 [Sorghum bicolor])	sp|Q42484|RPS2_ARATH(Disease resistance protein RPS2 OS=Arabidopsis thaliana OX=3702 GN=RPS2 PE=1 SV=1)
gene-NCGR_LOCUS46374	CAD6263053.1	RP-L14e, RPL14	COG2163(J:Translation, ribosomal structure and biogenesis)	NP_001131311.1(uncharacterized protein LOC100192625 [Zea mays] >ACF79660.1 unknown [Zea mays] >AQK44892.1 60S ribosomal protein L14-1 [Zea mays] >PWZ46151.1 60S ribosomal protein L14-1 [Zea mays])	sp|Q9SIM4|RL141_ARATH(60S ribosomal protein L14-1 OS=Arabidopsis thaliana OX=3702 GN=RPL14A PE=2 SV=1)
gene-NCGR_LOCUS46375	CAD6263054.1		ENOG410Z7Z7(S:Function unknown)	XP_021318645.1(putative pentatricopeptide repeat-containing protein At3g23330 [Sorghum bicolor] >XP_021318646.1 putative pentatricopeptide repeat-containing protein At3g23330 [Sorghum bicolor] >KXG26715.1 hypothetical protein SORBI_3006G146900 [Sorghum bicolor])	sp|Q9LW63|PP251_ARATH(Putative pentatricopeptide repeat-containing protein At3g23330 OS=Arabidopsis thaliana OX=3702 GN=PCMP-H32 PE=3 SV=1)
gene-NCGR_LOCUS35828	CAD6252100.1		COG0534(V:Defense mechanisms)	XP_021315857.1(protein DETOXIFICATION 46, chloroplastic [Sorghum bicolor])	sp|Q8W4G3|DTX46_ARATH(Protein DETOXIFICATION 46, chloroplastic OS=Arabidopsis thaliana OX=3702 GN=DTX46 PE=2 SV=1)
gene-NCGR_LOCUS35829	CAD6252101.1		COG5260(L:Replication, recombination and repair)	XP_002451420.1(UTP:RNA uridylyltransferase 1 [Sorghum bicolor] >OQU84248.1 hypothetical protein SORBI_3004G019700 [Sorghum bicolor])	sp|O64642|URT1_ARATH(UTP:RNA uridylyltransferase 1 OS=Arabidopsis thaliana OX=3702 GN=URT1 PE=1 SV=2)
gene-NCGR_LOCUS35824	CAD6252096.1		ENOG4111JTZ(S:Function unknown)	ACG28354.1(hypothetical protein [Zea mays])	None
gene-NCGR_LOCUS35825	CAD6252097.1		ENOG410YJYY(S:Function unknown)	XP_002453221.1(protein ACCUMULATION AND REPLICATION OF CHLOROPLASTS 6, chloroplastic [Sorghum bicolor] >EES06197.1 hypothetical protein SORBI_3004G020100 [Sorghum bicolor])	sp|Q9FIG9|ARC6_ARATH(Protein ACCUMULATION AND REPLICATION OF CHLOROPLASTS 6, chloroplastic OS=Arabidopsis thaliana OX=3702 GN=ARC6 PE=1 SV=1)
gene-NCGR_LOCUS35826	CAD6252098.1	EIF3J	ENOG4111U5G(J:Translation, ribosomal structure and biogenesis)	XP_002453220.1(eukaryotic translation initiation factor 3 subunit J-A [Sorghum bicolor] >EES06196.1 hypothetical protein SORBI_3004G020000 [Sorghum bicolor])	sp|Q54KI0|EIF3J_DICDI(Eukaryotic translation initiation factor 3 subunit J OS=Dictyostelium discoideum OX=44689 GN=eif3J PE=3 SV=1)
gene-NCGR_LOCUS35827	CAD6252099.1	era, ERAL1	COG1159(S:Function unknown)	PWZ08507.1(GTPase Era [Zea mays])	sp|K7UTH7|ERA1_MAIZE(GTPase ERA1, chloroplastic OS=Zea mays OX=4577 GN=ERA1 PE=2 SV=1)
gene-NCGR_LOCUS35820	CAD6252092.1	CDK2	ENOG410XPP3(T:Signal transduction mechanisms)	CAZ96071.1(cell division control protein 2 homolog 2 [Saccharum hybrid cultivar R570])	sp|P29619|CDKA2_ORYSJ(Cyclin-dependent kinase A-2 OS=Oryza sativa subsp. japonica OX=39947 GN=CDKA-2 PE=2 SV=1)
gene-NCGR_LOCUS35821	CAD6252093.1	ULP1C_D	COG0030(J:Translation, ribosomal structure and biogenesis); COG5160(O:Posttranslational modification, protein turnover, chaperones)	PWZ26185.1(Ribosomal RNA small subunit methyltransferase, chloroplastic [Zea mays])	sp|O65090|DIM1C_ARATH(Ribosomal RNA small subunit methyltransferase, chloroplastic OS=Arabidopsis thaliana OX=3702 GN=PFC1 PE=2 SV=1)
gene-NCGR_LOCUS35822	CAD6252094.1		COG2940(S:Function unknown); ENOG410Y5CZ(S:Function unknown)	AIW39797.1(putative histone lysine N-methyltransferase ATXR6 [Saccharum officinarum])	sp|Q9FNE9|ATXR6_ARATH(Histone-lysine N-methyltransferase ATXR6 OS=Arabidopsis thaliana OX=3702 GN=ATXR6 PE=1 SV=1)
gene-NCGR_LOCUS35823	CAD6252095.1	CETN1	COG5126(D:Cell cycle control, cell division, chromosome partitioning); COG5126(T:Signal transduction mechanisms); COG5126(Z:Cytoskeleton)	XP_002453223.1(calcium-binding protein KIC [Sorghum bicolor])	sp|Q9ZPX9|KIC_ARATH(Calcium-binding protein KIC OS=Arabidopsis thaliana OX=3702 GN=KIC PE=1 SV=2)
gene-NCGR_LOCUS18324	CAD6226550.1		ENOG410Y0RG(S:Function unknown)	XP_021308389.1(low molecular mass early light-inducible protein HV90, chloroplastic [Sorghum bicolor] >OQU88532.1 hypothetical protein SORBI_3002G052100 [Sorghum bicolor])	sp|P14897|ELI9_HORVU(Low molecular mass early light-inducible protein HV90, chloroplastic OS=Hordeum vulgare OX=4513 PE=2 SV=1)
gene-NCGR_LOCUS18325	CAD6226551.1		ENOG410Y0RG(S:Function unknown)	XP_004955632.1(low molecular mass early light-inducible protein HV90, chloroplastic [Setaria italica])	sp|P14897|ELI9_HORVU(Low molecular mass early light-inducible protein HV90, chloroplastic OS=Hordeum vulgare OX=4513 PE=2 SV=1)
gene-NCGR_LOCUS11893	CAD6217949.1		COG5076(B:Chromatin structure and dynamics); COG5076(K:Transcription)	XP_021308004.1(transcription factor GTE9 [Sorghum bicolor] >EER97261.2 hypothetical protein SORBI_3002G313300 [Sorghum bicolor])	sp|Q9LS28|GTE12_ARATH(Transcription factor GTE12 OS=Arabidopsis thaliana OX=3702 GN=GTE12 PE=2 SV=2)
gene-NCGR_LOCUS11891	CAD6217947.1	DHX38, PRP16	COG1643(L:Replication, recombination and repair)	XP_002462912.2(pre-mRNA-splicing factor ATP-dependent RNA helicase DEAH7 [Sorghum bicolor] >KXG36287.1 hypothetical protein SORBI_3002G313400 [Sorghum bicolor])	sp|F4K2E9|PRP16_ARATH(Pre-mRNA-splicing factor ATP-dependent RNA helicase DEAH7 OS=Arabidopsis thaliana OX=3702 GN=CUV PE=1 SV=1)
gene-NCGR_LOCUS11890	CAD6217946.1		ENOG410YHMI(S:Function unknown)	XP_002460747.2(protein FLX-like 1 [Sorghum bicolor] >KXG36288.1 hypothetical protein SORBI_3002G313500 [Sorghum bicolor])	sp|Q93V84|FLXL1_ARATH(Protein FLX-like 1 OS=Arabidopsis thaliana OX=3702 GN=FLXL1 PE=1 SV=1)
gene-NCGR_LOCUS56424	CAD6273157.1		ENOG410Z3IM(S:Function unknown); ENOG41108AC(S:Function unknown)	NP_001150247.1(glycine-rich protein A3 [Zea mays] >ACG38356.1 glycine-rich protein A3 [Zea mays] >AQK79199.1 Glycine-rich protein A3 [Zea mays] >PWZ19237.1 hypothetical protein Zm00014a_029306 [Zea mays] >PWZ19238.1 hypothetical protein Zm00014a_029306 [Zea mays])	None
gene-NCGR_LOCUS25076	CAD6237615.1	ATPeV1E, ATP6E	COG1390(C:Energy production and conversion)	NP_001307621.1(V-type proton ATPase subunit E-like [Zea mays] >ACG31413.1 vacuolar ATP synthase subunit E [Zea mays] >ACN27502.1 unknown [Zea mays] >ONM39631.1 DNA binding activity2 [Zea mays])	sp|Q9SWE7|VATE_CITLI(V-type proton ATPase subunit E OS=Citrus limon OX=2708 GN=VATE PE=2 SV=1)
gene-NCGR_LOCUS25077	CAD6237616.1	GBF	ENOG411073H(K:Transcription)	XP_021310900.1(G-box-binding factor 3-like [Sorghum bicolor] >KXG33036.1 hypothetical protein SORBI_3003G244100 [Sorghum bicolor] >OQU87266.1 hypothetical protein SORBI_3003G244100 [Sorghum bicolor])	sp|P42776|GBF3_ARATH(G-box-binding factor 3 OS=Arabidopsis thaliana OX=3702 GN=GBF3 PE=1 SV=2)
gene-NCGR_LOCUS25074	CAD6237613.1		ENOG410XPZA(S:Function unknown)	XP_002456082.1(F-box/kelch-repeat protein At3g61590 [Sorghum bicolor] >XP_021310799.1 F-box/kelch-repeat protein At3g61590 [Sorghum bicolor] >XP_021310800.1 F-box/kelch-repeat protein At3g61590 [Sorghum bicolor] >EES01202.1 hypothetical protein SORBI_3003G244400 [Sorghum bicolor])	sp|Q9M310|FBK77_ARATH(F-box/kelch-repeat protein At3g61590 OS=Arabidopsis thaliana OX=3702 GN=At3g61590 PE=1 SV=1)
gene-NCGR_LOCUS25075	CAD6237614.1		ENOG410Z4Q6(S:Function unknown)	XP_002456081.1(uncharacterized protein LOC8060127 [Sorghum bicolor] >EES01201.1 hypothetical protein SORBI_3003G244300 [Sorghum bicolor])	None
gene-NCGR_LOCUS25072	CAD6237611.1	PK, pyk	COG0469(G:Carbohydrate transport and metabolism)	ONM39623.1(Pyruvate kinase [Zea mays])	sp|Q9FLW9|PKP2_ARATH(Plastidial pyruvate kinase 2 OS=Arabidopsis thaliana OX=3702 GN=PKP2 PE=1 SV=1)
gene-NCGR_LOCUS25073	CAD6237612.1	E3.2.1.14	ENOG4111GPA(G:Carbohydrate transport and metabolism)	XP_002456083.1(acidic endochitinase [Sorghum bicolor])	sp|P29024|CHIA_PHAAN(Acidic endochitinase OS=Phaseolus angularis OX=3914 PE=2 SV=1)
gene-NCGR_LOCUS25070	CAD6237609.1		ENOG411069S(S:Function unknown); COG0638(O:Posttranslational modification, protein turnover, chaperones)	EES03380.1(hypothetical protein SORBI_3003G245000 [Sorghum bicolor])	None
gene-NCGR_LOCUS25071	CAD6237610.1		ENOG411267J(S:Function unknown); ENOG41106CR(S:Function unknown)	XP_002458259.1(putative ripening-related protein 6 [Sorghum bicolor] >EES03379.1 hypothetical protein SORBI_3003G244900 [Sorghum bicolor])	sp|Q7XD66|RIP6_ORYSJ(Putative ripening-related protein 6 OS=Oryza sativa subsp. japonica OX=39947 GN=Os10g0489301 PE=3 SV=1)
gene-NCGR_LOCUS25078	CAD6237617.1	E5.1.3.15	COG0676(G:Carbohydrate transport and metabolism)	XP_002458256.1(putative glucose-6-phosphate 1-epimerase [Sorghum bicolor] >EES03376.1 hypothetical protein SORBI_3003G244000 [Sorghum bicolor])	sp|Q40784|AAPC_CENCI(Putative glucose-6-phosphate 1-epimerase OS=Cenchrus ciliaris OX=35872 PE=2 SV=1)
gene-NCGR_LOCUS25079	CAD6237618.1	SUR2	COG3000(I:Lipid transport and metabolism)	XP_002456079.1(sphinganine C4-monooxygenase 2 [Sorghum bicolor] >EES01199.1 hypothetical protein SORBI_3003G243900 [Sorghum bicolor])	sp|Q8VYI1|SBH1_ARATH(Sphinganine C4-monooxygenase 1 OS=Arabidopsis thaliana OX=3702 GN=SBH1 PE=1 SV=1)
gene-NCGR_LOCUS4055	CAD6206331.1			XP_021315852.1(uncharacterized protein LOC110434991 [Sorghum bicolor])	None
gene-NCGR_LOCUS60284	CAD6336186.1		ENOG41121N2(O:Posttranslational modification, protein turnover, chaperones)	XP_002438708.1(uncharacterized protein LOC8083488 [Sorghum bicolor] >EER90075.1 hypothetical protein SORBI_3010G199100 [Sorghum bicolor])	sp|P0CH30|RING1_GOSHI(E3 ubiquitin-protein ligase RING1 OS=Gossypium hirsutum OX=3635 GN=RING1 PE=1 SV=1)
gene-NCGR_LOCUS43666	CAD6260230.1	TCP21, CHE	ENOG41105NQ(S:Function unknown)	XP_025826214.1(transcription factor PCF1-like [Panicum hallii] >PAN39200.1 hypothetical protein PAHAL_7G227600 [Panicum hallii] >PUZ48109.1 hypothetical protein GQ55_7G219400 [Panicum hallii var. hallii])	sp|Q9FTA2|TCP21_ARATH(Transcription factor TCP21 OS=Arabidopsis thaliana OX=3702 GN=TCP21 PE=1 SV=1)
gene-NCGR_LOCUS64789	CAD6340691.1		ENOG4111F53(K:Transcription)	PWZ16739.1(hypothetical protein Zm00014a_015864 [Zea mays] >PWZ16740.1 Homeobox-DDT domain protein RLT2 [Zea mays])	sp|F4HY56|RLT1_ARATH(Homeobox-DDT domain protein RLT1 OS=Arabidopsis thaliana OX=3702 GN=RLT1 PE=1 SV=1)
gene-NCGR_LOCUS64788	CAD6340690.1		ENOG410YAMB(S:Function unknown)	XP_002441515.1(uncharacterized protein LOC8074592 [Sorghum bicolor] >EES19945.1 hypothetical protein SORBI_3009G231500 [Sorghum bicolor])	sp|Q9FNL3|DMP6_ARATH(Protein DMP6 OS=Arabidopsis thaliana OX=3702 GN=DMP6 PE=2 SV=1)
gene-NCGR_LOCUS64783	CAD6340685.1	FHY	COG0637(S:Function unknown)	XP_021316712.1(bifunctional riboflavin kinase/FMN phosphatase-like isoform X2 [Sorghum bicolor])	sp|Q84MD8|FHYRK_ARATH(Bifunctional riboflavin kinase/FMN phosphatase OS=Arabidopsis thaliana OX=3702 GN=FHY PE=1 SV=1)
gene-NCGR_LOCUS64782	CAD6340684.1		ENOG410XP76(S:Function unknown)	XP_002464516.1(WD repeat-containing protein 70 [Sorghum bicolor] >EER91514.1 hypothetical protein SORBI_3001G227400 [Sorghum bicolor])	sp|Q0VA16|WDR70_XENTR(WD repeat-containing protein 70 OS=Xenopus tropicalis OX=8364 GN=wdr70 PE=2 SV=1)
gene-NCGR_LOCUS64781	CAD6340683.1		ENOG410ZS14(S:Function unknown)	XP_002464517.1(uncharacterized protein LOC8070514 [Sorghum bicolor])	None
gene-NCGR_LOCUS64780	CAD6340682.1	GST, gst	ENOG410XSIX(O:Posttranslational modification, protein turnover, chaperones)	XP_002467598.1(probable glutathione S-transferase GSTU6 [Sorghum bicolor] >EER94596.1 hypothetical protein SORBI_3001G317000 [Sorghum bicolor])	sp|Q06398|GSTU6_ORYSJ(Probable glutathione S-transferase GSTU6 OS=Oryza sativa subsp. japonica OX=39947 GN=GSTU6 PE=2 SV=2)
gene-NCGR_LOCUS64787	CAD6340689.1	mmsA, iolA, ALDH6A1	ENOG410XNP1(I:Lipid transport and metabolism)	XP_002459473.1(methylmalonate-semialdehyde dehydrogenase [acylating], mitochondrial [Sorghum bicolor] >EER95994.1 hypothetical protein SORBI_3002G062500 [Sorghum bicolor])	sp|Q0WM29|MMSA_ARATH(Methylmalonate-semialdehyde dehydrogenase [acylating], mitochondrial OS=Arabidopsis thaliana OX=3702 GN=ALDH6B2 PE=1 SV=2)
gene-NCGR_LOCUS64786	CAD6340688.1	CCR	COG0451(M:Cell wall/membrane/envelope biogenesis)	PWZ11671.1(Cinnamoyl-CoA reductase 1 [Zea mays])	sp|Q6K9A2|CCR1_ORYSJ(Cinnamoyl-CoA reductase 1 OS=Oryza sativa subsp. japonica OX=39947 GN=CCR1 PE=1 SV=1)
gene-NCGR_LOCUS64785	CAD6340687.1		ENOG410XVV6(S:Function unknown); COG0596(S:Function unknown)	XP_002455386.1(uncharacterized protein LOC8072419 [Sorghum bicolor] >EES00506.1 hypothetical protein SORBI_3003G116700 [Sorghum bicolor])	sp|I6YGS0|EPHA_MYCTU(Epoxide hydrolase A OS=Mycobacterium tuberculosis (strain ATCC 25618 / H37Rv) OX=83332 GN=ephA PE=1 SV=1)
gene-NCGR_LOCUS64784	CAD6340686.1		ENOG410XPUF(S:Function unknown); ENOG411217R(S:Function unknown)	XP_002464515.1(uncharacterized protein LOC8070512 [Sorghum bicolor] >EER91513.1 hypothetical protein SORBI_3001G227100 [Sorghum bicolor])	sp|Q9LTA6|WAV3_ARATH(E3 ubiquitin-protein ligase WAV3 OS=Arabidopsis thaliana OX=3702 GN=WAV3 PE=1 SV=1)
gene-NCGR_LOCUS43665	CAD6260229.1	RNMT	COG0500(Q:Secondary metabolites biosynthesis, transport and catabolism)	XP_002446819.1(mRNA cap guanine-N7 methyltransferase 2 [Sorghum bicolor] >XP_021319763.1 mRNA cap guanine-N7 methyltransferase 2 [Sorghum bicolor] >EES11147.1 hypothetical protein SORBI_3006G154100 [Sorghum bicolor] >KXG26757.1 hypothetical protein SORBI_3006G154100 [Sorghum bicolor])	sp|Q6K833|MCES2_ORYSJ(mRNA cap guanine-N7 methyltransferase 2 OS=Oryza sativa subsp. japonica OX=39947 GN=Os02g0780600 PE=2 SV=1)
gene-NCGR_LOCUS33251	CAD6249425.1		COG1819(S:Function unknown)	XP_002454243.1(7-deoxyloganetin glucosyltransferase [Sorghum bicolor] >EES07219.1 hypothetical protein SORBI_3004G229800 [Sorghum bicolor])	sp|F8WKW1|UGT2_GARJA(7-deoxyloganetin glucosyltransferase OS=Gardenia jasminoides OX=114476 GN=UGT85A24 PE=1 SV=1)
gene-NCGR_LOCUS65438	CAD6341340.1	E4.1.1.15, gadB, gadA, GAD	COG0076(E:Amino acid transport and metabolism)	RLN19059.1(hypothetical protein C2845_PM02G32260 [Panicum miliaceum])	sp|Q42521|DCE1_ARATH(Glutamate decarboxylase 1 OS=Arabidopsis thaliana OX=3702 GN=GAD1 PE=1 SV=2)
gene-NCGR_LOCUS65439	CAD6341341.1	SLC15A3_4, PHT	COG3104(E:Amino acid transport and metabolism)	XP_025797717.1(protein NRT1/ PTR FAMILY 8.3-like [Panicum hallii])	sp|P46032|PTR2_ARATH(Protein NRT1/ PTR FAMILY 8.3 OS=Arabidopsis thaliana OX=3702 GN=NPF8.3 PE=1 SV=1)
gene-NCGR_LOCUS33250	CAD6249424.1	SEC31	ENOG410XQ1D(U:Intracellular trafficking, secretion, and vesicular transport)	PVH65562.1(hypothetical protein PAHAL_1G025800 [Panicum hallii])	None
gene-NCGR_LOCUS65432	CAD6341334.1	DMAS1	COG0656(S:Function unknown)	XP_002468202.1(probable NAD(P)H-dependent oxidoreductase 1 [Sorghum bicolor] >EER95200.1 hypothetical protein SORBI_3001G443100 [Sorghum bicolor])	sp|B4F9A4|DMAS1_MAIZE(Deoxymugineic acid synthase 1 OS=Zea mays OX=4577 GN=DMAS1 PE=1 SV=1)
gene-NCGR_LOCUS65433	CAD6341335.1	TM9SF3;TM9SF1	ENOG410XSVB(S:Function unknown)	NP_001151315.1(transmembrane 9 superfamily protein member 1 precursor [Zea mays] >ACN28721.1 unknown [Zea mays] >AQL08191.1 Transmembrane 9 superfamily member 4 [Zea mays] >AQL08193.1 Transmembrane 9 superfamily member 4 [Zea mays])	sp|Q9ZPS7|TMN3_ARATH(Transmembrane 9 superfamily member 3 OS=Arabidopsis thaliana OX=3702 GN=TMN3 PE=2 SV=1)
gene-NCGR_LOCUS65430	CAD6341332.1		ENOG410XT8P(S:Function unknown)	XP_002449728.1(sialyltransferase-like protein 5 [Sorghum bicolor] >EES08716.1 hypothetical protein SORBI_3005G160200 [Sorghum bicolor])	sp|Q2R2B1|STLP5_ORYSJ(Sialyltransferase-like protein 5 OS=Oryza sativa subsp. japonica OX=39947 GN=STLP5 PE=2 SV=1)
gene-NCGR_LOCUS65431	CAD6341333.1		COG5048(S:Function unknown)	XP_021312760.1(protein indeterminate-domain 16 [Sorghum bicolor] >KXG39813.1 hypothetical protein SORBI_3001G443000 [Sorghum bicolor])	sp|F4IPE3|IDD15_ARATH(Zinc finger protein SHOOT GRAVITROPISM 5 OS=Arabidopsis thaliana OX=3702 GN=SGR5 PE=1 SV=1)
gene-NCGR_LOCUS65436	CAD6341338.1		ENOG41103ZQ(S:Function unknown); ENOG41107G9(S:Function unknown)	NP_001144585.1(uncharacterized protein LOC100277598 precursor [Zea mays] >ACG41547.1 hypothetical protein [Zea mays] >ONL95769.1 hypothetical protein ZEAMMB73_Zm00001d028356 [Zea mays] >PWZ58517.1 hypothetical protein Zm00014a_009220 [Zea mays])	None
gene-NCGR_LOCUS65437	CAD6341339.1		COG5147(K:Transcription)	XP_002468207.1(myb-related protein B [Sorghum bicolor] >OQU92946.1 hypothetical protein SORBI_3001G443700 [Sorghum bicolor])	None
gene-NCGR_LOCUS65434	CAD6341336.1	APC6, CDC16	ENOG410XNY1(D:Cell cycle control, cell division, chromosome partitioning)	XP_008660355.1(anaphase-promoting complex subunit 6 isoform X1 [Zea mays] >AQL08201.1 Putative tetratricopeptide repeat domain containing family protein [Zea mays])	sp|B3DNN5|CDC16_ARATH(Anaphase-promoting complex subunit 6 OS=Arabidopsis thaliana OX=3702 GN=APC6 PE=2 SV=1)
gene-NCGR_LOCUS65435	CAD6341337.1	None	None	None	None
gene-NCGR_LOCUS33252	CAD6249426.1	None	None	None	None
gene-NCGR_LOCUS33255	CAD6249430.1		ENOG4111PGT(S:Function unknown)	XP_021315320.1(RNA-binding protein 38-like isoform X2 [Sorghum bicolor] >KXG30724.1 hypothetical protein SORBI_3004G230900 [Sorghum bicolor])	sp|Q76LC6|RBM24_DANRE(RNA-binding protein 24 OS=Danio rerio OX=7955 GN=rbm24 PE=2 SV=1)
gene-NCGR_LOCUS43661	CAD6260225.1		ENOG410YH6H(S:Function unknown)	XP_002448211.1(GEM-like protein 4 [Sorghum bicolor] >EES12539.1 hypothetical protein SORBI_3006G154500 [Sorghum bicolor])	sp|Q9FTA0|GEML4_ARATH(GEM-like protein 4 OS=Arabidopsis thaliana OX=3702 GN=At5g08350 PE=2 SV=1)
gene-NCGR_LOCUS33254	CAD6249429.1		COG1819(S:Function unknown)	XP_002452530.1(7-deoxyloganetin glucosyltransferase [Sorghum bicolor] >EES05506.1 hypothetical protein SORBI_3004G230800 [Sorghum bicolor])	sp|F8WKW1|UGT2_GARJA(7-deoxyloganetin glucosyltransferase OS=Gardenia jasminoides OX=114476 GN=UGT85A24 PE=1 SV=1)
gene-NCGR_LOCUS28130	CAD6242726.1		ENOG41106VM(S:Function unknown)	XP_002452668.1(uncharacterized protein LOC8073846 [Sorghum bicolor] >EES05644.1 hypothetical protein SORBI_3004G264800 [Sorghum bicolor])	None
gene-NCGR_LOCUS28131	CAD6242728.1	hisC	COG0079(E:Amino acid transport and metabolism)	XP_002452669.1(histidinol-phosphate aminotransferase, chloroplastic [Sorghum bicolor] >EES05645.1 hypothetical protein SORBI_3004G264900 [Sorghum bicolor])	sp|O82030|HIS8_TOBAC(Histidinol-phosphate aminotransferase, chloroplastic OS=Nicotiana tabacum OX=4097 GN=HPA PE=2 SV=1)
gene-NCGR_LOCUS28132	CAD6242730.1	FDH	COG1052(C:Energy production and conversion)	XP_002454408.1(formate dehydrogenase 2, mitochondrial [Sorghum bicolor] >EES07384.1 hypothetical protein SORBI_3004G265000 [Sorghum bicolor])	sp|Q67U69|FDH2_ORYSJ(Formate dehydrogenase 2, mitochondrial OS=Oryza sativa subsp. japonica OX=39947 GN=Os06g0486900 PE=2 SV=1)
gene-NCGR_LOCUS28133	CAD6242732.1		ENOG4111D25(S:Function unknown)	XP_002452670.1(uncharacterized protein LOC8071802 [Sorghum bicolor])	None
gene-NCGR_LOCUS28134	CAD6242734.1		COG0847(L:Replication, recombination and repair)	XP_002454409.1(RNA exonuclease 4 isoform X2 [Sorghum bicolor] >EES07385.1 hypothetical protein SORBI_3004G265200 [Sorghum bicolor])	sp|Q9GZR2|REXO4_HUMAN(RNA exonuclease 4 OS=Homo sapiens OX=9606 GN=REXO4 PE=1 SV=2)
gene-NCGR_LOCUS62788	CAD6338690.1		ENOG410Y9HK(S:Function unknown)	XP_002438843.1(SH3 domain-containing protein C23A1.17 [Sorghum bicolor] >EER90210.1 hypothetical protein SORBI_3010G227200 [Sorghum bicolor])	None
gene-NCGR_LOCUS28136	CAD6242738.1		COG2940(S:Function unknown)	XP_002454411.2(histone-lysine N-methyltransferase SUVR5 [Sorghum bicolor] >XP_021314681.1 histone-lysine N-methyltransferase SUVR5 [Sorghum bicolor] >KXG30908.1 hypothetical protein SORBI_3004G265500 [Sorghum bicolor] >KXG30909.1 hypothetical protein SORBI_3004G265500 [Sorghum bicolor] >OQU85540.1 hypothetical protein SORBI_3004G265500 [Sorghum bicolor])	sp|O64827|SUVR5_ARATH(Histone-lysine N-methyltransferase SUVR5 OS=Arabidopsis thaliana OX=3702 GN=SUVR5 PE=1 SV=3)
gene-NCGR_LOCUS28137	CAD6242741.1		COG0457(S:Function unknown)	XP_004953633.1(protein KINESIN LIGHT CHAIN-RELATED 2 [Setaria italica] >XP_004953634.1 protein KINESIN LIGHT CHAIN-RELATED 2 [Setaria italica] >RCV08009.1 hypothetical protein SETIT_1G291400v2 [Setaria italica])	sp|Q9LII8|KLCR2_ARATH(Protein KINESIN LIGHT CHAIN-RELATED 2 OS=Arabidopsis thaliana OX=3702 GN=KLCR2 PE=1 SV=1)
gene-NCGR_LOCUS28138	CAD6242743.1	RBX1, ROC1	COG5194(O:Posttranslational modification, protein turnover, chaperones)	RLN07044.1(E3 ubiquitin-protein ligase RBX1 [Panicum miliaceum])	sp|Q940X7|RBX1A_ARATH(RING-box protein 1a OS=Arabidopsis thaliana OX=3702 GN=RBX1A PE=1 SV=1)
gene-NCGR_LOCUS28139	CAD6242745.1	carA, CPA1	COG0505(F:Nucleotide transport and metabolism)	XP_002454415.1(carbamoyl-phosphate synthase small chain, chloroplastic [Sorghum bicolor] >EES07391.1 hypothetical protein SORBI_3004G265900 [Sorghum bicolor])	sp|Q6YV23|CARA_ORYSJ(Carbamoyl-phosphate synthase small chain, chloroplastic OS=Oryza sativa subsp. japonica OX=39947 GN=CARA PE=2 SV=2)
gene-NCGR_LOCUS62787	CAD6338689.1		ENOG410YDRK(S:Function unknown)	XP_002437440.1(NAC domain-containing protein 21/22 [Sorghum bicolor] >EER88807.1 hypothetical protein SORBI_3010G227300 [Sorghum bicolor])	sp|Q84TE6|NAC22_ARATH(NAC domain-containing protein 21/22 OS=Arabidopsis thaliana OX=3702 GN=NAC021 PE=1 SV=2)
gene-NCGR_LOCUS62786	CAD6338688.1	metE	COG0620(E:Amino acid transport and metabolism)	AQK64071.1(5-methyltetrahydropteroyltriglutamate--homocysteine methyltransferase 1 [Zea mays])	sp|Q2QLY4|METE2_ORYSJ(5-methyltetrahydropteroyltriglutamate--homocysteine methyltransferase 2 OS=Oryza sativa subsp. japonica OX=39947 GN=Os12g0624000 PE=2 SV=1)
gene-NCGR_LOCUS62781	CAD6338683.1		ENOG41106SV(S:Function unknown); ENOG410Y65V(S:Function unknown)	TKW07544.1(hypothetical protein SEVIR_7G314200v2 [Setaria viridis])	None
gene-NCGR_LOCUS62780	CAD6338682.1		ENOG410Z7Z7(S:Function unknown)	XP_021302564.1(putative pentatricopeptide repeat-containing protein At3g47840 [Sorghum bicolor] >XP_002440319.2 putative pentatricopeptide repeat-containing protein At3g47840 [Sorghum bicolor] >XP_021302565.1 putative pentatricopeptide repeat-containing protein At3g47840 [Sorghum bicolor] >KXG22611.1 hypothetical protein SORBI_3009G245600 [Sorghum bicolor])	sp|Q9STS9|PP268_ARATH(Putative pentatricopeptide repeat-containing protein At3g47840 OS=Arabidopsis thaliana OX=3702 GN=PCMP-E43 PE=3 SV=1)
gene-NCGR_LOCUS62783	CAD6338685.1		ENOG410YDRK(S:Function unknown)	XP_020409087.1(uncharacterized protein LOC100382839 isoform X1 [Zea mays] >AQK66123.1 NAC domain-containing protein 21/22 [Zea mays] >PWZ22888.1 NAC domain-containing protein 21/22 [Zea mays])	None
gene-NCGR_LOCUS62782	CAD6338684.1	malZ	COG1501(G:Carbohydrate transport and metabolism)	RLM55846.1(putative alpha-glucosidase [Panicum miliaceum])	sp|Q653V7|AGLU_ORYSJ(Probable alpha-glucosidase Os06g0675700 OS=Oryza sativa subsp. japonica OX=39947 GN=Os06g0675700 PE=1 SV=1)
gene-NCGR_LOCUS7958	CAD6212150.1			None	None
gene-NCGR_LOCUS7959	CAD6212151.1	NMD3	COG1499(J:Translation, ribosomal structure and biogenesis)	XP_002464890.1(60S ribosomal export protein NMD3 [Sorghum bicolor] >EER91888.1 hypothetical protein SORBI_3001G288800 [Sorghum bicolor])	sp|Q55BF2|NMD3_DICDI(60S ribosomal export protein NMD3 OS=Dictyostelium discoideum OX=44689 GN=nmd3 PE=3 SV=1)
gene-NCGR_LOCUS59337	CAD6335239.1		ENOG410ZWAM(S:Function unknown)	XP_021304863.1(uncharacterized protein LOC110430941 [Sorghum bicolor] >EER89020.2 hypothetical protein SORBI_3010G278600 [Sorghum bicolor])	None
gene-NCGR_LOCUS4806	CAD6207225.1	RFA1, RPA1, rpa	ENOG410ZM3J(L:Replication, recombination and repair); ENOG4112721(S:Function unknown); COG0507(L:Replication, recombination and repair)	XP_015646347.1(replication protein A 70 kDa DNA-binding subunit isoform X3 [Oryza sativa Japonica Group] >BAC83855.1 DNA binding protein-like [Oryza sativa Japonica Group] >BAF21002.1 Os07g0190600 [Oryza sativa Japonica Group] >BAT00416.1 Os07g0190600 [Oryza sativa Japonica Group])	sp|Q9FME0|RFA1D_ARATH(Replication protein A 70 kDa DNA-binding subunit D OS=Arabidopsis thaliana OX=3702 GN=RPA1D PE=2 SV=1)
gene-NCGR_LOCUS11468	CAD6217483.1	SFT1	ENOG4112017(S:Function unknown); ENOG410XT49(S:Function unknown)	XP_002463081.1(bet1-like protein At4g14600 [Sorghum bicolor] >EER99602.1 hypothetical protein SORBI_3002G352700 [Sorghum bicolor] >AGT16118.1 hypothetical protein SHCRBa_028_H13_F_130 [Saccharum hybrid cultivar R570])	sp|Q8VXX9|BETL1_ARATH(Bet1-like protein At4g14600 OS=Arabidopsis thaliana OX=3702 GN=At4g14600 PE=2 SV=1)
gene-NCGR_LOCUS11469	CAD6217484.1		ENOG410Y0IT(S:Function unknown)	XP_002463080.1(uncharacterized protein LOC8058351 [Sorghum bicolor] >EER99601.1 hypothetical protein SORBI_3002G352600 [Sorghum bicolor])	None
gene-NCGR_LOCUS11466	CAD6217481.1	MTHFS	COG0212(H:Coenzyme transport and metabolism)	XP_002460918.1(5-formyltetrahydrofolate cyclo-ligase, mitochondrial isoform X1 [Sorghum bicolor] >EER97439.1 hypothetical protein SORBI_3002G353000 [Sorghum bicolor])	sp|Q8L539|5FCL_ARATH(5-formyltetrahydrofolate cyclo-ligase, mitochondrial OS=Arabidopsis thaliana OX=3702 GN=5FCL PE=1 SV=1)
gene-NCGR_LOCUS11467	CAD6217482.1		COG2211(G:Carbohydrate transport and metabolism)	AGT16117.1(sugar transport protein-like protein [Saccharum hybrid cultivar R570])	sp|Q6NUT3|MFS12_HUMAN(Major facilitator superfamily domain-containing protein 12 OS=Homo sapiens OX=9606 GN=MFSD12 PE=1 SV=2)
gene-NCGR_LOCUS11464	CAD6217479.1	BZR1_2	ENOG410YC62(K:Transcription)	XP_002463083.1(protein BZR1 homolog 1 [Sorghum bicolor] >EER99604.1 hypothetical protein SORBI_3002G353200 [Sorghum bicolor])	sp|B8B7S5|BZR1_ORYSI(Protein BZR1 homolog 1 OS=Oryza sativa subsp. indica OX=39946 GN=BZR1 PE=3 SV=1)
gene-NCGR_LOCUS11465	CAD6217480.1		ENOG41107A8(S:Function unknown)	EER99603.1(hypothetical protein SORBI_3002G353100 [Sorghum bicolor])	None
gene-NCGR_LOCUS11462	CAD6217477.1		ENOG410XP1S(S:Function unknown)	XP_002463085.1(UDP-rhamnose/UDP-galactose transporter 2 [Sorghum bicolor] >EER99606.1 hypothetical protein SORBI_3002G353400 [Sorghum bicolor])	sp|Q9LPU2|URGT2_ARATH(UDP-rhamnose/UDP-galactose transporter 2 OS=Arabidopsis thaliana OX=3702 GN=URGT2 PE=1 SV=1)
gene-NCGR_LOCUS11463	CAD6217478.1	GGPS	COG0142(H:Coenzyme transport and metabolism)	XP_002463084.1(geranylgeranyl pyrophosphate synthase, chloroplastic [Sorghum bicolor] >EER99605.1 hypothetical protein SORBI_3002G353300 [Sorghum bicolor])	sp|Q94ID7|GGPPS_HEVBR(Geranylgeranyl pyrophosphate synthase, chloroplastic OS=Hevea brasiliensis OX=3981 GN=GGPS PE=1 SV=1)
gene-NCGR_LOCUS11460	CAD6217475.1		ENOG410YRY7(S:Function unknown)	XP_002460920.1(uncharacterized protein LOC8078953 isoform X1 [Sorghum bicolor] >EER97441.1 hypothetical protein SORBI_3002G353600 [Sorghum bicolor])	None
gene-NCGR_LOCUS11461	CAD6217476.1	RUVBL2, RVB2, INO80J	COG1224(K:Transcription)	XP_002460919.1(ruvB-like 2 [Sorghum bicolor] >EER97440.1 hypothetical protein SORBI_3002G353500 [Sorghum bicolor])	sp|Q9WTM5|RUVB2_MOUSE(RuvB-like 2 OS=Mus musculus OX=10090 GN=Ruvbl2 PE=1 SV=3)
gene-NCGR_LOCUS27005	CAD6240380.1		ENOG410YB2F(S:Function unknown)	XP_002454963.1(polyadenylate-binding protein-interacting protein 9 [Sorghum bicolor] >EES00083.1 hypothetical protein SORBI_3003G023000 [Sorghum bicolor])	sp|Q9LRR6|CID9_ARATH(Polyadenylate-binding protein-interacting protein 9 OS=Arabidopsis thaliana OX=3702 GN=CID9 PE=4 SV=1)
gene-NCGR_LOCUS27004	CAD6240379.1		ENOG410Y0AG(S:Function unknown)	EES02271.2(hypothetical protein SORBI_3003G023100 [Sorghum bicolor])	None
gene-NCGR_LOCUS27007	CAD6240382.1	RP-L23, MRPL23, rplW	ENOG4111IAB(J:Translation, ribosomal structure and biogenesis)	XP_002457150.1(uncharacterized protein LOC8079529 [Sorghum bicolor] >EES02270.1 hypothetical protein SORBI_3003G022800 [Sorghum bicolor])	sp|Q605B4|RL23_METCA(50S ribosomal protein L23 OS=Methylococcus capsulatus (strain ATCC 33009 / NCIMB 11132 / Bath) OX=243233 GN=rplW PE=3 SV=1)
gene-NCGR_LOCUS27006	CAD6240381.1	CNOT4, NOT4, MOT2	COG5175(K:Transcription)	XP_021311015.1(uncharacterized protein LOC8081424 [Sorghum bicolor] >KXG31585.1 hypothetical protein SORBI_3003G022900 [Sorghum bicolor])	sp|Q09818|YAC4_SCHPO(Putative general negative regulator of transcription C16C9.04c OS=Schizosaccharomyces pombe (strain 972 / ATCC 24843) OX=284812 GN=SPAC16C9.04c PE=3 SV=1)
gene-NCGR_LOCUS27001	CAD6240376.1	ppc	ENOG410XRBQ(S:Function unknown)	XP_021312059.1(SCAR-like protein 2 isoform X1 [Sorghum bicolor] >KXG31590.1 hypothetical protein SORBI_3003G023400 [Sorghum bicolor])	sp|Q5QNA6|SCRL2_ORYSJ(SCAR-like protein 2 OS=Oryza sativa subsp. japonica OX=39947 GN=Os01g0208600 PE=2 SV=1)
gene-NCGR_LOCUS27000	CAD6240375.1	STX16	COG5325(U:Intracellular trafficking, secretion, and vesicular transport)	XP_002454964.1(syntaxin-43 isoform X1 [Sorghum bicolor] >EES00084.1 hypothetical protein SORBI_3003G023500 [Sorghum bicolor] >OQU86127.1 hypothetical protein SORBI_3003G023500 [Sorghum bicolor])	sp|Q9SUJ1|SYP43_ARATH(Syntaxin-43 OS=Arabidopsis thaliana OX=3702 GN=SYP43 PE=2 SV=2)
gene-NCGR_LOCUS27003	CAD6240378.1	RAD51L2, RAD51C	COG0468(L:Replication, recombination and repair)	XP_021313670.1(DNA repair protein RAD51 homolog 3 isoform X1 [Sorghum bicolor] >KXG31586.1 hypothetical protein SORBI_3003G023200 [Sorghum bicolor])	sp|Q8GXF0|RA51C_ARATH(DNA repair protein RAD51 homolog 3 OS=Arabidopsis thaliana OX=3702 GN=RAD51C PE=1 SV=2)
gene-NCGR_LOCUS27002	CAD6240377.1	ALG9	ENOG410XP6D(S:Function unknown)	NP_001148995.1(uncharacterized protein LOC100282615 [Zea mays] >ACG33747.1 alpha-1,2-mannosyltransferase ALG9 [Zea mays] >ACN25786.1 unknown [Zea mays] >ONM28568.1 Dol-P-Man:Man(6)GlcNAc(2)-PP-Dol alpha-12-mannosyltransferase [Zea mays])	sp|Q9FZ49|ALG9_ARATH(Dol-P-Man:Man(6)GlcNAc(2)-PP-Dol alpha-1,2-mannosyltransferase OS=Arabidopsis thaliana OX=3702 GN=ALG9 PE=1 SV=1)
gene-NCGR_LOCUS27009	CAD6240384.1	TC.APA	COG0531(E:Amino acid transport and metabolism)	XP_002454959.1(cationic amino acid transporter 5 [Sorghum bicolor] >EES00079.1 hypothetical protein SORBI_3003G022600 [Sorghum bicolor])	sp|O64759|CAAT5_ARATH(Cationic amino acid transporter 5 OS=Arabidopsis thaliana OX=3702 GN=CAT5 PE=1 SV=1)
gene-NCGR_LOCUS27008	CAD6240383.1	E1.14.11.13	COG3491(S:Function unknown)	XP_002454961.1(gibberellin 2-beta-dioxygenase 1 [Sorghum bicolor])	sp|Q8S0S6|G2OX3_ORYSJ(Gibberellin 2-beta-dioxygenase 3 OS=Oryza sativa subsp. japonica OX=39947 GN=GA2OX3 PE=1 SV=1)
gene-NCGR_LOCUS51998	CAD6268693.1		COG4886(S:Function unknown)	KXG22895.2(hypothetical protein SORBI_3008G023300 [Sorghum bicolor])	sp|Q2R8L1|RGA5S_ORYSJ(Disease resistance protein RGA5 OS=Oryza sativa subsp. japonica OX=39947 GN=RGA5 PE=2 SV=1)
gene-NCGR_LOCUS51999	CAD6268694.1			KXG22893.2(hypothetical protein SORBI_3008G023100 [Sorghum bicolor])	None
gene-NCGR_LOCUS10739	CAD6216556.1		ENOG41107DX(S:Function unknown)	OQU90540.1(hypothetical protein SORBI_3002G426600 [Sorghum bicolor])	None
gene-NCGR_LOCUS10738	CAD6216554.1		ENOG410YZR5(S:Function unknown)	XP_021308370.1(uncharacterized protein LOC8077512 [Sorghum bicolor] >KXG37016.1 hypothetical protein SORBI_3002G426700 [Sorghum bicolor])	None
gene-NCGR_LOCUS10735	CAD6216551.1	TOPBP1	ENOG410XPFH(S:Function unknown); ENOG41121R9(S:Function unknown)	XP_002463435.2(BRCT domain-containing protein At4g02110 [Sorghum bicolor] >KXG37018.1 hypothetical protein SORBI_3002G427100 [Sorghum bicolor])	sp|O04251|Y4211_ARATH(BRCT domain-containing protein At4g02110 OS=Arabidopsis thaliana OX=3702 GN=At4g02110 PE=4 SV=3)
gene-NCGR_LOCUS10734	CAD6216550.1		ENOG41104JE(S:Function unknown)	XP_008670679.1(uncharacterized protein LOC100277467 [Zea mays] >ACG40868.1 hypothetical protein [Zea mays] >ONM26322.1 DUF3511 domain protein [Zea mays] >PWZ38478.1 hypothetical protein Zm00014a_005420 [Zea mays])	None
gene-NCGR_LOCUS10737	CAD6216553.1		COG2802(O:Posttranslational modification, protein turnover, chaperones)	XP_002463433.1(E3 ubiquitin-protein ligase RING2-B [Sorghum bicolor] >EER99954.1 hypothetical protein SORBI_3002G426800 [Sorghum bicolor])	sp|Q7T308|RN168_DANRE(E3 ubiquitin-protein ligase rnf168 OS=Danio rerio OX=7955 GN=rnf168 PE=2 SV=1)
gene-NCGR_LOCUS10736	CAD6216552.1		ENOG410Y929(O:Posttranslational modification, protein turnover, chaperones)	XP_002461258.1(uncharacterized protein LOC8077513 [Sorghum bicolor] >EER97779.1 hypothetical protein SORBI_3002G426900 [Sorghum bicolor])	None
gene-NCGR_LOCUS10731	CAD6216547.1		COG1181(M:Cell wall/membrane/envelope biogenesis)	XP_002461456.2(uncharacterized protein LOC8086409 [Sorghum bicolor] >KXG34398.1 hypothetical protein SORBI_3002G034100 [Sorghum bicolor])	sp|Q7NV72|DDLA_CHRVO(D-alanine--D-alanine ligase A OS=Chromobacterium violaceum (strain ATCC 12472 / DSM 30191 / JCM 1249 / NBRC 12614 / NCIMB 9131 / NCTC 9757) OX=243365 GN=ddlA PE=3 SV=1)
gene-NCGR_LOCUS10730	CAD6216546.1		ENOG410ZCW5(S:Function unknown)	KXG37021.1(hypothetical protein SORBI_3002G427900 [Sorghum bicolor])	sp|Q94AK6|SAG20_ARATH(Senescence associated gene 20 OS=Arabidopsis thaliana OX=3702 GN=SAG20 PE=2 SV=1)
gene-NCGR_LOCUS10733	CAD6216549.1		COG0631(T:Signal transduction mechanisms)	XP_002461259.1(probable protein phosphatase 2C 33 isoform X2 [Sorghum bicolor] >EER97780.1 hypothetical protein SORBI_3002G427300 [Sorghum bicolor])	sp|Q10MN6|P2C33_ORYSJ(Probable protein phosphatase 2C 33 OS=Oryza sativa subsp. japonica OX=39947 GN=Os03g0301700 PE=2 SV=1)
gene-NCGR_LOCUS10732	CAD6216548.1	E3.1.1.11	COG4677(G:Carbohydrate transport and metabolism)	XP_002461260.1(pectinesterase [Sorghum bicolor] >EER97781.1 hypothetical protein SORBI_3002G427500 [Sorghum bicolor])	sp|Q8GX86|PME21_ARATH(Probable pectinesterase/pectinesterase inhibitor 21 OS=Arabidopsis thaliana OX=3702 GN=PME21 PE=2 SV=2)
gene-NCGR_LOCUS33996	CAD6250202.1		ENOG41107BT(U:Intracellular trafficking, secretion, and vesicular transport); ENOG41105Z5(S:Function unknown)	XP_002452485.1(defensin-like protein [Sorghum bicolor] >EES05461.1 hypothetical protein SORBI_3004G222400 [Sorghum bicolor])	sp|Q6K209|CAL1_ORYSJ(Defensin-like protein CAL1 OS=Oryza sativa subsp. japonica OX=39947 GN=CAL1 PE=1 SV=1)
gene-NCGR_LOCUS33994	CAD6250200.1		ENOG41107BT(U:Intracellular trafficking, secretion, and vesicular transport); ENOG41105Z5(S:Function unknown)	XP_002452485.1(defensin-like protein [Sorghum bicolor] >EES05461.1 hypothetical protein SORBI_3004G222400 [Sorghum bicolor])	sp|Q6K209|CAL1_ORYSJ(Defensin-like protein CAL1 OS=Oryza sativa subsp. japonica OX=39947 GN=CAL1 PE=1 SV=1)
gene-NCGR_LOCUS63077	CAD6338979.1		COG0678(O:Posttranslational modification, protein turnover, chaperones)	ACG31464.1(peroxiredoxin-5 [Zea mays])	sp|Q69TY4|PR2E1_ORYSJ(Peroxiredoxin-2E-1, chloroplastic OS=Oryza sativa subsp. japonica OX=39947 GN=PRXIIE-1 PE=2 SV=1)
gene-NCGR_LOCUS58818	CAD6334720.1	MYBP	COG5147(K:Transcription)	OQU77372.1(hypothetical protein SORBI_3009G036500 [Sorghum bicolor] >OQU77373.1 hypothetical protein SORBI_3009G036500 [Sorghum bicolor] >OQU77374.1 hypothetical protein SORBI_3009G036500 [Sorghum bicolor] >OQU77375.1 hypothetical protein SORBI_3009G036500 [Sorghum bicolor] >OQU77376.1 hypothetical protein SORBI_3009G036500 [Sorghum bicolor])	sp|Q8VZQ2|MYB61_ARATH(Transcription factor MYB61 OS=Arabidopsis thaliana OX=3702 GN=MYB61 PE=2 SV=1)
gene-NCGR_LOCUS58819	CAD6334721.1		ENOG41105C2(S:Function unknown)	XP_008662940.1(uncharacterized protein LOC103641363 [Zea mays])	None
gene-NCGR_LOCUS63078	CAD6338980.1		COG0612(O:Posttranslational modification, protein turnover, chaperones)	XP_008659808.1(stromal processing peptidase, chloroplastic [Zea mays] >AQL04844.1 Stromal processing peptidase chloroplastic [Zea mays] >AQL04853.1 Stromal processing peptidase chloroplastic [Zea mays])	sp|Q69TY5|SPP_ORYSJ(Stromal processing peptidase, chloroplastic OS=Oryza sativa subsp. japonica OX=39947 GN=SPP PE=2 SV=2)
gene-NCGR_LOCUS63079	CAD6338981.1		COG1131(V:Defense mechanisms); COG0842(V:Defense mechanisms)	XP_021306258.1(ABC transporter G family member 36 [Sorghum bicolor])	sp|Q0JLC5|AB36G_ORYSJ(ABC transporter G family member 36 OS=Oryza sativa subsp. japonica OX=39947 GN=ABCG36 PE=2 SV=1)
gene-NCGR_LOCUS56412	CAD6273145.1	KIF11, EG5	COG5059(Z:Cytoskeleton)	XP_002440500.1(kinesin-like protein KIN-5A [Sorghum bicolor] >XP_021302745.1 kinesin-like protein KIN-5A [Sorghum bicolor] >EES18930.1 hypothetical protein SORBI_3009G024100 [Sorghum bicolor] >KXG21163.1 hypothetical protein SORBI_3009G024100 [Sorghum bicolor])	sp|Q5W7C6|KN5A_ORYSJ(Kinesin-like protein KIN-5A OS=Oryza sativa subsp. japonica OX=39947 GN=KIN5A PE=2 SV=1)
gene-NCGR_LOCUS56413	CAD6273146.1	NFRKB, INO80G	ENOG410YHF2(S:Function unknown)	XP_021302744.1(uncharacterized protein LOC8068148 [Sorghum bicolor] >EES17622.1 hypothetical protein SORBI_3009G024000 [Sorghum bicolor])	sp|Q6P4R8|NFRKB_HUMAN(Nuclear factor related to kappa-B-binding protein OS=Homo sapiens OX=9606 GN=NFRKB PE=1 SV=2)
gene-NCGR_LOCUS56410	CAD6273143.1	NCAPH2	ENOG4111BR3(S:Function unknown)	XP_021307102.1(condensin-2 complex subunit H2 isoform X1 [Sorghum bicolor] >OQU91814.1 hypothetical protein SORBI_3001G252200 [Sorghum bicolor])	sp|Q9LUR0|CNDH2_ARATH(Condensin-2 complex subunit H2 OS=Arabidopsis thaliana OX=3702 GN=CAPH2 PE=2 SV=1)
gene-NCGR_LOCUS56411	CAD6273144.1	RFA1, RPA1, rpa;	ENOG41105U4(S:Function unknown); COG1599(L:Replication, recombination and repair); ENOG41113RA(S:Function unknown)	ONM05650.1(hypothetical protein ZEAMMB73_Zm00001d032658 [Zea mays])	None
gene-NCGR_LOCUS56414	CAD6273147.1		ENOG4111JHV(S:Function unknown)	RLN00948.1(SRR1-like protein [Panicum miliaceum])	sp|Q8GWZ6|SRR1_ARATH(Protein SENSITIVITY TO RED LIGHT REDUCED 1 OS=Arabidopsis thaliana OX=3702 GN=SRR1 PE=2 SV=2)
gene-NCGR_LOCUS56415	CAD6273148.1		ENOG41104QI(S:Function unknown)	PNT75403.1(hypothetical protein BRADI_1g31765v3 [Brachypodium distachyon])	sp|Q9FGR9|CEP1_ARATH(KDEL-tailed cysteine endopeptidase CEP1 OS=Arabidopsis thaliana OX=3702 GN=CEP1 PE=1 SV=1)
gene-NCGR_LOCUS47984	CAD6264679.1		ENOG410YGJ3(S:Function unknown)	XP_002444768.1(nucleolar and coiled-body phosphoprotein 1 [Sorghum bicolor] >EES14263.1 hypothetical protein SORBI_3007G209500 [Sorghum bicolor])	None
gene-NCGR_LOCUS39538	CAD6256011.1		ENOG410ZUCS(S:Function unknown)	OEL12790.1(hypothetical protein BAE44_0026191, partial [Dichanthelium oligosanthes])	sp|Q7XL73|PI21_ORYSJ(Protein PYRICULARIA ORYZAE RESISTANCE 21 OS=Oryza sativa subsp. japonica OX=39947 GN=PI21 PE=2 SV=1)
gene-NCGR_LOCUS39536	CAD6256009.1		ENOG41101VR(O:Posttranslational modification, protein turnover, chaperones)	KXG22369.1(hypothetical protein SORBI_3009G202700 [Sorghum bicolor])	None
gene-NCGR_LOCUS39537	CAD6256010.1		ENOG410ZUCS(S:Function unknown)	XP_002449891.1(protein PYRICULARIA ORYZAE RESISTANCE 21 isoform X1 [Sorghum bicolor] >EES08879.1 hypothetical protein SORBI_3005G194300 [Sorghum bicolor])	None
gene-NCGR_LOCUS39534	CAD6256007.1		ENOG41121N2(O:Posttranslational modification, protein turnover, chaperones)	ACG34381.1(protein binding protein [Zea mays] >ACG47828.1 protein binding protein [Zea mays])	sp|Q8LE94|RING3_ARATH(E3 ubiquitin-protein ligase At3g02290 OS=Arabidopsis thaliana OX=3702 GN=At3g02290 PE=2 SV=1)
gene-NCGR_LOCUS39535	CAD6256008.1	VPS26	ENOG410XSI1(U:Intracellular trafficking, secretion, and vesicular transport)	NP_001132039.1(vacuolar protein sorting 26 [Zea mays] >ACF80719.1 unknown [Zea mays] >ONM26477.1 Vacuolar protein sorting-associated protein 26A [Zea mays])	sp|Q9FJD0|VP26A_ARATH(Vacuolar protein sorting-associated protein 26A OS=Arabidopsis thaliana OX=3702 GN=VPS26A PE=2 SV=1)
gene-NCGR_LOCUS39532	CAD6256005.1	serB, PSPH	COG0560(E:Amino acid transport and metabolism)	NP_001317523.1(uncharacterized protein LOC100285190 [Zea mays] >XP_008677364.1 uncharacterized protein LOC100285190 isoform X1 [Zea mays] >XP_008677365.1 uncharacterized protein LOC100285190 isoform X1 [Zea mays] >XP_008677366.1 uncharacterized protein LOC100285190 isoform X1 [Zea mays] >XP_008677367.1 uncharacterized protein LOC100285190 isoform X1 [Zea mays] >XP_020407185.1 uncharacterized prot…	sp|O82796|SERC_ARATH(Phosphoserine phosphatase, chloroplastic OS=Arabidopsis thaliana OX=3702 GN=PSP PE=1 SV=2)
gene-NCGR_LOCUS39533	CAD6256006.1	SPR1	ENOG410XU77(S:Function unknown)	AAD27575.1(hypothetical protein [Sorghum bicolor])	sp|Q2R0W8|SP1L2_ORYSJ(Protein SPIRAL1-like 2 OS=Oryza sativa subsp. japonica OX=39947 GN=Os11g0629400 PE=3 SV=1)
gene-NCGR_LOCUS39530	CAD6256003.1		ENOG410YBSH(T:Signal transduction mechanisms)	XP_020167963.1(uncharacterized protein LOC109753478 [Aegilops tauschii subsp. tauschii])	sp|O65405|CRK28_ARATH(Cysteine-rich receptor-like protein kinase 28 OS=Arabidopsis thaliana OX=3702 GN=CRK28 PE=3 SV=2)
gene-NCGR_LOCUS39531	CAD6256004.1		COG4886(S:Function unknown)	XP_021316913.1(putative disease resistance RPP13-like protein 3 isoform X1 [Sorghum bicolor] >XP_021316914.1 putative disease resistance RPP13-like protein 3 isoform X1 [Sorghum bicolor] >XP_021316915.1 putative disease resistance RPP13-like protein 3 isoform X1 [Sorghum bicolor] >KXG28986.1 hypothetical protein SORBI_3005G195000 [Sorghum bicolor] >KXG28987.1 hypothetical protein SORBI_3005G19500…	sp|F7J0N2|RGA5R_ORYSJ(Disease resistance protein RGA5 OS=Oryza sativa subsp. japonica OX=39947 GN=RGA5 PE=1 SV=1)
gene-NCGR_LOCUS63690	CAD6339592.1		ENOG410XNV7(O:Posttranslational modification, protein turnover, chaperones)	XP_021306187.1(aspartyl protease APCB1-like isoform X2 [Sorghum bicolor] >KXG19766.1 hypothetical protein SORBI_3010G112200 [Sorghum bicolor])	sp|Q9M9A8|APCB1_ARATH(Aspartyl protease APCB1 OS=Arabidopsis thaliana OX=3702 GN=APCB1 PE=1 SV=1)
gene-NCGR_LOCUS63691	CAD6339593.1	KDM5, JARID1	ENOG410XR9J(S:Function unknown)	XP_021305129.1(lysine-specific demethylase JMJ703-like [Sorghum bicolor] >KXG19763.1 hypothetical protein SORBI_3010G112100 [Sorghum bicolor] >KXG19764.1 hypothetical protein SORBI_3010G112100 [Sorghum bicolor])	sp|Q53WJ1|JM703_ORYSJ(Lysine-specific demethylase JMJ703 OS=Oryza sativa subsp. japonica OX=39947 GN=JMJ703 PE=1 SV=1)
gene-NCGR_LOCUS63692	CAD6339594.1	ATG2	ENOG410XRAR(U:Intracellular trafficking, secretion, and vesicular transport)	XP_021304674.1(autophagy-related protein 2 [Sorghum bicolor] >KXG19762.1 hypothetical protein SORBI_3010G112000 [Sorghum bicolor])	sp|F8S296|ATG2_ARATH(Autophagy-related protein 2 OS=Arabidopsis thaliana OX=3702 GN=ATG2 PE=2 SV=1)
gene-NCGR_LOCUS63693	CAD6339595.1		COG5269(K:Transcription); ENOG410Z4CA(S:Function unknown); ENOG410Y0M3(K:Transcription)	XP_002436714.1(transcription factor DIVARICATA [Sorghum bicolor] >OQU76057.1 hypothetical protein SORBI_3010G085700 [Sorghum bicolor])	sp|Q8S9H7|DIV_ANTMA(Transcription factor DIVARICATA OS=Antirrhinum majus OX=4151 GN=DIVARICATA PE=2 SV=1)
gene-NCGR_LOCUS63694	CAD6339596.1		ENOG410YQ6U(S:Function unknown)	RLN13272.1(GAST1 protein [Panicum miliaceum])	sp|P46690|GASA4_ARATH(Gibberellin-regulated protein 4 OS=Arabidopsis thaliana OX=3702 GN=GASA4 PE=1 SV=2)
gene-NCGR_LOCUS63695	CAD6339597.1		COG5269(K:Transcription); ENOG410Z4CA(S:Function unknown); ENOG410Y0M3(K:Transcription)	XP_002436714.1(transcription factor DIVARICATA [Sorghum bicolor] >OQU76057.1 hypothetical protein SORBI_3010G085700 [Sorghum bicolor])	None
gene-NCGR_LOCUS63696	CAD6339598.1		COG5269(K:Transcription); ENOG410Z4CA(S:Function unknown); ENOG410Y0M3(K:Transcription)	XP_002436714.1(transcription factor DIVARICATA [Sorghum bicolor] >OQU76057.1 hypothetical protein SORBI_3010G085700 [Sorghum bicolor])	sp|Q8S9H7|DIV_ANTMA(Transcription factor DIVARICATA OS=Antirrhinum majus OX=4151 GN=DIVARICATA PE=2 SV=1)
gene-NCGR_LOCUS63697	CAD6339599.1		ENOG411048U(S:Function unknown); ENOG41108T9(S:Function unknown)	XP_002438215.1(basic blue protein [Sorghum bicolor] >EER89582.1 hypothetical protein SORBI_3010G110800 [Sorghum bicolor])	sp|P60496|BABL_LILLO(Chemocyanin OS=Lilium longiflorum OX=4690 PE=1 SV=1)
gene-NCGR_LOCUS63698	CAD6339600.1		COG0318(I:Lipid transport and metabolism); COG0318(Q:Secondary metabolites biosynthesis, transport and catabolism)	XP_002438211.1(probable acyl-activating enzyme 5, peroxisomal [Sorghum bicolor] >EER89578.1 hypothetical protein SORBI_3010G110700 [Sorghum bicolor])	sp|Q9FFE6|AAE5_ARATH(Probable acyl-activating enzyme 5, peroxisomal OS=Arabidopsis thaliana OX=3702 GN=AAE5 PE=1 SV=1)
gene-NCGR_LOCUS63699	CAD6339601.1		COG0318(I:Lipid transport and metabolism); COG0318(Q:Secondary metabolites biosynthesis, transport and catabolism)	XP_021304711.1(probable acyl-activating enzyme 5, peroxisomal [Sorghum bicolor] >KXG19752.1 hypothetical protein SORBI_3010G110500 [Sorghum bicolor])	sp|Q9FFE6|AAE5_ARATH(Probable acyl-activating enzyme 5, peroxisomal OS=Arabidopsis thaliana OX=3702 GN=AAE5 PE=1 SV=1)
gene-NCGR_LOCUS47981	CAD6264676.1		ENOG410YDFU(K:Transcription)	XP_002444766.1(protein CUP-SHAPED COTYLEDON 3 [Sorghum bicolor] >EES14261.1 hypothetical protein SORBI_3007G209200 [Sorghum bicolor])	sp|Q9S851|NAC31_ARATH(Protein CUP-SHAPED COTYLEDON 3 OS=Arabidopsis thaliana OX=3702 GN=NAC031 PE=1 SV=1)
gene-NCGR_LOCUS60529	CAD6336431.1		ENOG4110K18(S:Function unknown)	RLM48750.1(hypothetical protein C2845_PMPSC004489 [Panicum miliaceum])	sp|Q69UE6|AT10_ORYSJ(Acyl transferase 10 OS=Oryza sativa subsp. japonica OX=39947 GN=AT10 PE=3 SV=1)
gene-NCGR_LOCUS60528	CAD6336430.1		ENOG4110K18(S:Function unknown)	PWZ16131.1(Acyl transferase 10 [Zea mays])	sp|Q69UE6|AT10_ORYSJ(Acyl transferase 10 OS=Oryza sativa subsp. japonica OX=39947 GN=AT10 PE=3 SV=1)
gene-NCGR_LOCUS51056	CAD6267751.1	CNIH, ERV14	ENOG4111MWH(U:Intracellular trafficking, secretion, and vesicular transport)	AQK78558.1(Protein cornichon homolog 1 [Zea mays])	sp|Q9C7D7|CNIH1_ARATH(Protein cornichon homolog 1 OS=Arabidopsis thaliana OX=3702 GN=At3g12180 PE=2 SV=1)
gene-NCGR_LOCUS60523	CAD6336425.1		ENOG4110K18(S:Function unknown)	PWZ16131.1(Acyl transferase 10 [Zea mays])	sp|Q69UE6|AT10_ORYSJ(Acyl transferase 10 OS=Oryza sativa subsp. japonica OX=39947 GN=AT10 PE=3 SV=1)
gene-NCGR_LOCUS60522	CAD6336424.1		ENOG410YE2Y(S:Function unknown)	QCQ81468.1(BAHD acyltransferase 1 [Saccharum hybrid cultivar SP80-3280])	sp|Q0DKA5|AT7_ORYSJ(Acyl transferase 7 OS=Oryza sativa subsp. japonica OX=39947 GN=AT7 PE=2 SV=1)
gene-NCGR_LOCUS60521	CAD6336423.1		ENOG41102B8(S:Function unknown); ENOG410ZCN4(S:Function unknown); ENOG41129C2(S:Function unknown)	OQU76651.1(hypothetical protein SORBI_3010G180200 [Sorghum bicolor])	sp|Q92576|PHF3_HUMAN(PHD finger protein 3 OS=Homo sapiens OX=9606 GN=PHF3 PE=1 SV=3)
gene-NCGR_LOCUS60520	CAD6336422.1	FATB	COG3884(I:Lipid transport and metabolism)	XP_002437226.1(palmitoyl-acyl carrier protein thioesterase, chloroplastic [Sorghum bicolor] >XP_021305308.1 palmitoyl-acyl carrier protein thioesterase, chloroplastic [Sorghum bicolor] >EER88593.1 hypothetical protein SORBI_3010G180400 [Sorghum bicolor])	sp|Q9SJE2|FATB_ARATH(Palmitoyl-acyl carrier protein thioesterase, chloroplastic OS=Arabidopsis thaliana OX=3702 GN=FATB PE=1 SV=1)
gene-NCGR_LOCUS60527	CAD6336429.1		ENOG410YE2Y(S:Function unknown)	QCQ81468.1(BAHD acyltransferase 1 [Saccharum hybrid cultivar SP80-3280])	sp|Q0DKA5|AT7_ORYSJ(Acyl transferase 7 OS=Oryza sativa subsp. japonica OX=39947 GN=AT7 PE=2 SV=1)
gene-NCGR_LOCUS60526	CAD6336428.1		ENOG41102B8(S:Function unknown); ENOG410ZCN4(S:Function unknown); ENOG41129C2(S:Function unknown)	OQU76651.1(hypothetical protein SORBI_3010G180200 [Sorghum bicolor])	sp|Q92576|PHF3_HUMAN(PHD finger protein 3 OS=Homo sapiens OX=9606 GN=PHF3 PE=1 SV=3)
gene-NCGR_LOCUS60525	CAD6336427.1	FATB	COG3884(I:Lipid transport and metabolism)	XP_002437226.1(palmitoyl-acyl carrier protein thioesterase, chloroplastic [Sorghum bicolor] >XP_021305308.1 palmitoyl-acyl carrier protein thioesterase, chloroplastic [Sorghum bicolor] >EER88593.1 hypothetical protein SORBI_3010G180400 [Sorghum bicolor])	sp|Q9SJE2|FATB_ARATH(Palmitoyl-acyl carrier protein thioesterase, chloroplastic OS=Arabidopsis thaliana OX=3702 GN=FATB PE=1 SV=1)
gene-NCGR_LOCUS60524	CAD6336426.1		ENOG4110K18(S:Function unknown)	XP_008647983.1(3-N-debenzoyl-2-deoxytaxol N-benzoyltransferase isoform X1 [Zea mays] >AQK82417.1 3-N-debenzoyl-2-deoxytaxol N-benzoyltransferase [Zea mays])	sp|Q69UE6|AT10_ORYSJ(Acyl transferase 10 OS=Oryza sativa subsp. japonica OX=39947 GN=AT10 PE=3 SV=1)
gene-NCGR_LOCUS47988	CAD6264683.1		ENOG410YPWD(S:Function unknown)	XP_002445922.1(uncharacterized protein LOC8064044 [Sorghum bicolor] >EES15417.1 hypothetical protein SORBI_3007G213800 [Sorghum bicolor])	None
gene-NCGR_LOCUS47989	CAD6264684.1		ENOG410YPWD(S:Function unknown)	AGT17237.1(hypothetical protein SHCRBa_203_M05_R_250 [Saccharum hybrid cultivar R570])	None
gene-NCGR_LOCUS27976	CAD6242512.1		ENOG410XP6U(S:Function unknown)	XP_002454332.1(APO protein 2, chloroplastic isoform X1 [Sorghum bicolor] >OQU85457.1 hypothetical protein SORBI_3004G248400 [Sorghum bicolor])	sp|Q8W4A5|APO2_ARATH(APO protein 2, chloroplastic OS=Arabidopsis thaliana OX=3702 GN=APO2 PE=2 SV=1)
gene-NCGR_LOCUS61698	CAD6337600.1		ENOG41117KA(S:Function unknown)	XP_004974955.1(uncharacterized protein LOC101764937 [Setaria italica] >RCV32447.1 hypothetical protein SETIT_7G003600v2 [Setaria italica])	sp|P0CB16|DRL25_ARATH(Putative disease resistance protein At4g19050 OS=Arabidopsis thaliana OX=3702 GN=At4g19050 PE=3 SV=2)
gene-NCGR_LOCUS61699	CAD6337601.1	FHIT	COG0537(F:Nucleotide transport and metabolism); COG0537(G:Carbohydrate transport and metabolism)	AQK79123.1(Bifunctional bis(5'-adenosyl)-triphosphatase/adenylylsulfatase FHIT [Zea mays])	sp|F4KEV7|FHIT_ARATH(Bifunctional bis(5'-adenosyl)-triphosphatase/adenylylsulfatase FHIT OS=Arabidopsis thaliana OX=3702 GN=FHIT PE=1 SV=1)
gene-NCGR_LOCUS61692	CAD6337594.1		ENOG41106NY(S:Function unknown)	AGT17140.1(hypothetical protein SHCRBa_009_C19_R_40 [Saccharum hybrid cultivar R570])	None
gene-NCGR_LOCUS61693	CAD6337595.1		ENOG410YDWU(S:Function unknown)	XP_002465279.1(BTB/POZ domain-containing protein At1g03010 isoform X1 [Sorghum bicolor] >OQU92601.1 hypothetical protein SORBI_3001G373500 [Sorghum bicolor] >OQU92602.1 hypothetical protein SORBI_3001G373500 [Sorghum bicolor])	sp|Q9SA69|Y1301_ARATH(BTB/POZ domain-containing protein At1g03010 OS=Arabidopsis thaliana OX=3702 GN=At1g03010 PE=2 SV=1)
gene-NCGR_LOCUS61690	CAD6337592.1		COG4888(S:Function unknown)	XP_002437905.1(transcription elongation factor 1 homolog [Sorghum bicolor] >EER89272.1 hypothetical protein SORBI_3010G053200 [Sorghum bicolor])	sp|Q8LHP0|ELOF1_ORYSJ(Transcription elongation factor 1 homolog OS=Oryza sativa subsp. japonica OX=39947 GN=Os07g0631100 PE=3 SV=1)
gene-NCGR_LOCUS61691	CAD6337593.1		COG0515(T:Signal transduction mechanisms)	XP_020394887.1(wall-associated receptor kinase 5 [Zea mays])	sp|Q9LMN7|WAK5_ARATH(Wall-associated receptor kinase 5 OS=Arabidopsis thaliana OX=3702 GN=WAK5 PE=2 SV=1)
gene-NCGR_LOCUS61696	CAD6337598.1		ENOG410YTD5(S:Function unknown); ENOG410Z0HE(S:Function unknown)	OQU82723.1(hypothetical protein SORBI_3005G012900 [Sorghum bicolor])	sp|Q9FHE1|GSTT3_ARATH(Glutathione S-transferase T3 OS=Arabidopsis thaliana OX=3702 GN=GSTT3 PE=2 SV=1)
gene-NCGR_LOCUS61697	CAD6337599.1		ENOG410YIYF(S:Function unknown)	EMS66623.1(hypothetical protein TRIUR3_18044 [Triticum urartu])	sp|C0HJV2|LEC_LUFAC(Lectin OS=Luffa acutangula OX=56866 PE=1 SV=1)
gene-NCGR_LOCUS61694	CAD6337596.1	E1.3.3.6, ACOX1, ACOX3	COG1960(I:Lipid transport and metabolism)	XP_002436529.1(peroxisomal acyl-coenzyme A oxidase 1 [Sorghum bicolor] >EER87896.1 hypothetical protein SORBI_3010G049100 [Sorghum bicolor])	sp|O65202|ACOX1_ARATH(Peroxisomal acyl-coenzyme A oxidase 1 OS=Arabidopsis thaliana OX=3702 GN=ACX1 PE=1 SV=1)
gene-NCGR_LOCUS61695	CAD6337597.1		COG1819(S:Function unknown)	XP_002437877.1(anthocyanidin 3-O-glucosyltransferase 2 [Sorghum bicolor] >EER89244.1 hypothetical protein SORBI_3010G048600 [Sorghum bicolor])	sp|D3UAG6|U88F5_MALDO(UDP-glycosyltransferase 88F5 OS=Malus domestica OX=3750 GN=UGT88F5 PE=2 SV=1)
gene-NCGR_LOCUS20365	CAD6229874.1	MRM1, PET56	COG0566(J:Translation, ribosomal structure and biogenesis)	XP_002458465.1(rRNA methyltransferase 1, mitochondrial [Sorghum bicolor])	sp|Q76NT0|MRM1_DICDI(rRNA methyltransferase 1, mitochondrial OS=Dictyostelium discoideum OX=44689 GN=mrm1 PE=3 SV=1)
gene-NCGR_LOCUS20364	CAD6229873.1	HIBADH, mmsB	COG2084(I:Lipid transport and metabolism)	PWZ29958.1(putative 3-hydroxyisobutyrate dehydrogenase-like 1, mitochondrial [Zea mays])	sp|Q9SZE1|3HID1_ARATH(Probable 3-hydroxyisobutyrate dehydrogenase-like 1, mitochondrial OS=Arabidopsis thaliana OX=3702 GN=At4g29120 PE=1 SV=1)
gene-NCGR_LOCUS20367	CAD6229877.1		COG0515(T:Signal transduction mechanisms)	XP_008675071.2(lysM domain receptor-like kinase 3 [Zea mays] >ONM38347.1 LysM domain receptor-like kinase 3 [Zea mays] >PWZ31774.1 LysM domain receptor-like kinase 3 [Zea mays])	sp|F4IB81|LYK3_ARATH(LysM domain receptor-like kinase 3 OS=Arabidopsis thaliana OX=3702 GN=LYK3 PE=2 SV=1)
gene-NCGR_LOCUS20366	CAD6229875.1	IAA	ENOG410YI31(K:Transcription)	XP_021312554.1(auxin-responsive protein IAA6-like isoform X1 [Sorghum bicolor] >XP_021312555.1 auxin-responsive protein IAA6-like isoform X1 [Sorghum bicolor] >XP_021312556.1 auxin-responsive protein IAA6-like isoform X1 [Sorghum bicolor] >KXG33335.1 hypothetical protein SORBI_3003G291200 [Sorghum bicolor] >OQU87506.1 hypothetical protein SORBI_3003G291200 [Sorghum bicolor] >OQU87507.1 hypothetic…	sp|Q8LQ74|IAA6_ORYSJ(Auxin-responsive protein IAA6 OS=Oryza sativa subsp. japonica OX=39947 GN=IAA6 PE=2 SV=1)
gene-NCGR_LOCUS20361	CAD6229870.1	RPB1, POLR2A	COG0086(K:Transcription)	XP_002450841.1(DNA-directed RNA polymerase II subunit 1 isoform X2 [Sorghum bicolor] >EES09829.1 hypothetical protein SORBI_3005G131800 [Sorghum bicolor])	sp|P18616|NRPB1_ARATH(DNA-directed RNA polymerase II subunit 1 OS=Arabidopsis thaliana OX=3702 GN=NRPB1 PE=1 SV=3)
gene-NCGR_LOCUS20360	CAD6229869.1	RPB1, POLR2A	COG0086(K:Transcription)	XP_002450841.1(DNA-directed RNA polymerase II subunit 1 isoform X2 [Sorghum bicolor] >EES09829.1 hypothetical protein SORBI_3005G131800 [Sorghum bicolor])	sp|P18616|NRPB1_ARATH(DNA-directed RNA polymerase II subunit 1 OS=Arabidopsis thaliana OX=3702 GN=NRPB1 PE=1 SV=3)
gene-NCGR_LOCUS20363	CAD6229872.1	EEF2	COG0480(J:Translation, ribosomal structure and biogenesis)	XP_002456335.1(elongation factor 2 [Sorghum bicolor] >EES01455.1 hypothetical protein SORBI_3003G291500 [Sorghum bicolor])	sp|Q9ASR1|EF2_ARATH(Elongation factor 2 OS=Arabidopsis thaliana OX=3702 GN=LOS1 PE=1 SV=1)
[truncated: 79,806 more rows]
