# Supplementary material for: Physiological and transcriptomic analyses reveal the cadmium tolerance mechanism of Miscanthus lutarioriparia
Source: PLoS One. 2024 May 15;19(5):e0302940. doi: 10.1371/journal.pone.0302940 (PMC11095687; doi:10.1371/journal.pone.0302940)
Supplement: S5 Table — (XLS) [file pone.0302940.s012.xls]

S5 Table. The expression levels of genes in all samples.
Gene_id	L_01	L_02	L_03	Cd_1L1	Cd_1L2	Cd_1L3	Cd_2L1	Cd_2L2	Cd_2L3	Cd_4L1	Cd_4L2	Cd_4L3	R_01	R_02	R_03	Cd_1R1	Cd_1R2	Cd_1R3	Cd_2R1	Cd_2R2	Cd_2R3	Cd_4R1	Cd_4R2	Cd_4R3
gene-NCGR_LOCUS1	0	0	0	0	0	0	0	0	0	0	0.01	0.12	0	0	0	0	0	0	0	0	0	0	0	0.25
gene-NCGR_LOCUS10	10.62	9.53	7.46	8.43	7.79	6.83	11.95	11.06	16.93	4.72	7.01	4.93	0.91	11.55	2.82	5.49	5.15	5.1	1.72	5.35	6.11	4.11	5.17	3.63
gene-NCGR_LOCUS100	4.07	3.47	2.69	3.49	5.38	4.51	3.71	3.32	3.3	2.54	2.39	2.18	9.03	6	8.51	7.91	8.16	6.64	6.91	5.86	5.71	7.34	7.33	6.43
gene-NCGR_LOCUS1000	43.9	48	44.41	60.38	52.01	52.41	53.42	48.86	55.55	31.25	33.21	33.09	63.35	50.56	78.15	53.57	59.92	45.74	71.95	53.3	62.7	48.63	42.4	57.96
gene-NCGR_LOCUS10000	24.43	22.98	17.51	17.06	24.27	10.12	29.8	23.44	8.16	19.15	8.76	9.36	17.77	15.4	45.11	22.24	11.03	28.68	57.77	21.84	1.48	12.04	5.92	18.54
gene-NCGR_LOCUS10001	47.93	38.48	26.78	51.12	62.7	48.23	17.42	21.46	13.25	21.82	10.88	20.85	16.92	12.04	33.07	16.34	16.67	17.78	20.57	12.86	2.58	5.35	4.93	4.64
gene-NCGR_LOCUS10002	0	0	0	0	0	0	0	0	0	0	0	0	0.15	0.21	0	0.15	0.16	0.07	0.24	0.07	0	0.13	0.07	0.14
gene-NCGR_LOCUS10003	14.02	13.02	11.77	16.89	22.07	17.48	13.18	15.94	12.2	10.4	7.99	11.94	28.83	32.6	31.24	28.96	22.04	30.92	27.36	26.51	32.24	20.01	22.05	20.53
gene-NCGR_LOCUS10004	6.1	5.9	6.19	8.11	7.28	6.49	10.48	11.63	10.82	9.66	8.16	9.12	6.51	4.54	6.94	5.16	4.9	3.1	7.3	4.86	4.5	7.27	6.36	8.01
gene-NCGR_LOCUS10005	1.46	1.35	0.86	1.62	1.68	1.48	3.81	2.63	0.63	8.74	2.4	3.53	22.93	19.7	16.86	26.74	18.7	29.15	32.74	21.32	13.65	11.96	11.93	16.46
gene-NCGR_LOCUS10006	0	0.94	1.07	0	0	1.12	2.23	0.53	0	0	0.5	0.58	0	6.25	0.47	1.17	7.72	0.51	0	2.41	15.87	1.86	0	3.17
gene-NCGR_LOCUS10007	0	0	0	0	0	0	0	0	0	0	0	0	0	0	0	0	0	0	0	0	0	0	0	0
gene-NCGR_LOCUS10008	23.05	11.2	11.55	8.57	7.3	5.65	27.07	34.02	26.03	34.71	21.83	32.18	10.98	26.44	13.23	18.29	22.68	15.28	20.65	36.89	58.26	26.43	32.36	18
gene-NCGR_LOCUS10009	0	0	0	0	0	0	0	0	0	0	2.63	0	0	0	0	0	0	0	0	0	0	0	0	0
gene-NCGR_LOCUS1001	5.85	4.54	3.7	5.13	3.59	3.41	2.82	5.77	2.97	4.35	3.27	3.36	3.96	4.83	4.65	8.01	4.95	5.56	3.48	3.52	5.46	2.39	2.66	2.34
gene-NCGR_LOCUS10010	1.23	0.67	0.22	2.03	2.33	1.05	0.91	2.09	1.65	0.94	0.73	0.89	8.87	10.1	5.98	8	5	8.35	6.11	6.68	5.54	4.25	3.71	4.03
gene-NCGR_LOCUS10011	0.05	0.06	0	0.12	0.2	0	0.39	0.36	0.16	0	0	0.16	0.4	0.22	0.53	0.4	0.63	0.2	0.67	0.29	0.13	0.46	0.34	0.7
gene-NCGR_LOCUS10012	10.63	12.06	7.73	10.5	10.97	9.31	11.71	10.51	10.67	7.24	6.43	9.49	11.69	11.36	10.61	10.34	12.3	9.47	9.24	8.89	12.62	10.9	9.03	11.23
gene-NCGR_LOCUS10013	0.07	0	0.13	0.06	0	0	0.13	0	0	0	0	0.09	0.52	0.28	0.16	0.23	0.27	0.24	0.32	0.27	0.06	0.26	0.23	0.19
gene-NCGR_LOCUS10014	0.55	0	0	0	0	0	0.42	0.23	0.12	0.14	0.33	0.1	0	0.4	0.09	0	0.12	0	0	0	0	0.09	0	0
gene-NCGR_LOCUS10015	0.09	0	0.15	0	0.04	0.16	0	0.08	0.08	0	0.04	0.04	0.05	0	0.12	0.09	0.15	0.08	0	0	0.09	0.11	0	0.14
gene-NCGR_LOCUS10016	0	0	0.26	0	0	0	0.45	0.44	0.47	0.22	0.14	0.81	1.1	1.76	0.24	1.43	1.11	0.62	1.12	5.36	17.78	2.96	1.88	3.12
gene-NCGR_LOCUS10017	1.19	1.15	1.11	1.35	0.95	0.79	1.81	0.75	1.35	2.95	1.9	2.08	1.61	1.12	1.28	1.65	1.44	1.09	1.01	1.05	1.29	0.66	0.77	0.46
gene-NCGR_LOCUS10018	0.93	0.67	1.01	1.05	1.08	1.04	0.83	0.58	1.42	0.6	0.8	0.57	4.94	2.68	1.47	1.88	2.61	1.18	1.62	1.79	1	1.93	2.55	2.36
gene-NCGR_LOCUS10019	30.35	29.09	25.03	27.45	35.82	28.12	40.65	33.08	38.46	29.23	27.9	28.7	25.26	30.45	33.64	31.47	30.93	27.17	26.07	30.04	28.06	28.56	27.93	32.33
gene-NCGR_LOCUS1002	5.35	7.82	9.89	6.39	6.08	4.88	6.72	5.44	9.07	18.64	8.04	9.95	18.6	8.9	20.5	18.85	18.6	16.6	27.98	12.22	4.06	15.64	19.45	19
gene-NCGR_LOCUS10020	0	0	0	0	0	0	0	0	0	0	0	0	0.67	0.5	0	0	0.87	0	0	0	0.73	0.39	0	0
gene-NCGR_LOCUS10021	0.24	0	0	0.04	0	0.3	0	0.18	0.14	0	0	0	1	3.6	3.97	2.98	2.29	3.41	1.79	2.64	3.34	0.14	0.47	0.39
gene-NCGR_LOCUS10022	0.28	2.92	0.05	0.2	0.46	0.69	0.17	0.16	0.42	0.16	0.61	0.94	26.81	6.82	30.61	15.86	55.81	17.7	47.46	15.13	1.19	48.53	48.18	33.88
gene-NCGR_LOCUS10023	34.44	17.98	14.98	6.46	6.4	2.24	30.36	41.3	27.19	9.95	11.73	23.26	8.36	83.82	33.99	64.56	119.25	33.55	189.08	208.6	253.97	152.61	114.97	207.83
gene-NCGR_LOCUS10024	5.43	4.77	3.41	4.64	4.91	4.98	4.94	3.77	3.71	5.66	6.94	5.91	5.42	6.09	6.58	6.37	5.65	5.76	3.79	3.86	8.15	6.52	8.67	4.66
gene-NCGR_LOCUS10025	0	0	0.06	0.03	0	0.05	0	0.03	0	0	0	0.12	0.16	1.4	0.19	1.07	0.59	0.56	0.21	1.06	6.28	0.12	0.23	0.16
gene-NCGR_LOCUS10026	0	0	0	0	0	0	0	0	0.03	0	0	0	0	0.23	0.18	0	0	0	0	0	0	0	0	0
gene-NCGR_LOCUS10027	0	0.15	0	0	0.06	0	0	0	0	0	0	0.02	0.23	0.85	0.18	0	0.42	0	0.24	0.74	1.82	0.14	0.08	0.23
gene-NCGR_LOCUS10028	0	0	0.02	0.02	0.06	0	0.05	0.02	0.08	0.07	0.02	0.07	0.18	0.13	0	0.03	0.4	0.21	0.16	0.1	0.33	0.46	0.38	0.37
gene-NCGR_LOCUS10029	6.86	6.77	4.64	5.99	7.46	6.78	4.08	5.9	5.89	5.58	4.54	5.56	4.8	5.08	5.5	5.32	4.9	4.64	6.38	4.44	4.36	3.23	3.1	3.82
gene-NCGR_LOCUS1003	1.17	1.55	1.7	1.82	2.05	2.19	3.5	3.44	3	1.53	2.07	1.05	1.46	1.98	1.81	4.37	4.14	0.64	1.44	2.14	1.14	2.27	2.76	2.16
gene-NCGR_LOCUS10030	14.06	10.93	10.75	12.55	13.26	11.54	30.02	14.92	22.46	15.86	15.68	23.23	19.92	18.45	15.71	16.9	13.1	12.13	16.01	13.47	17.18	20.59	23.77	24.66
gene-NCGR_LOCUS10031	0	0	0	0	0	0	0	0	0	0	0	0	0	0	0	0	0	0	0	0	0	0	0	0
gene-NCGR_LOCUS10032	1.02	2.15	4.7	0.77	0.38	1.13	3.21	3.31	3.58	2.15	1.3	0.99	0.21	0.44	0.06	0.35	0.77	0.1	0.2	0.57	0.67	0.61	0.26	0.53
gene-NCGR_LOCUS10033	647.61	222.99	224.55	216.77	123.39	230.17	367.9	656.79	636.51	250.83	174.23	211.75	171.99	623.14	460.66	466.17	549.86	432.44	801.35	797.73	532.86	869.97	815.24	932.26
gene-NCGR_LOCUS10034	0.09	0	0	0.17	0.25	0	0	0.08	0	0.09	0	0.18	0.48	0.51	0.15	0.19	0.3	0.25	0.38	0.37	1.19	1.88	2.02	1.11
gene-NCGR_LOCUS10035	11.23	11.6	9.08	10.14	13.35	12.91	14.98	10.25	13.07	11.77	11.22	14.85	12.35	13.27	22.87	10.94	14.78	7.72	16.08	8.61	9.63	24.17	27.35	20.39
gene-NCGR_LOCUS10036	12.34	10.46	7.58	15.21	17.35	14.92	8.88	9.63	9.52	9.86	8.01	8.14	29.21	28.16	36.15	26.57	25.68	27.54	27.46	26.03	50.55	15.04	13.35	15.95
gene-NCGR_LOCUS10037	66.46	83.94	57.76	144.85	118.72	123.63	65.74	46.11	73.36	36.18	53.43	63.53	97.24	148.66	152.11	164.52	171.65	143.84	95.79	108.87	83.76	49.85	50.2	52.03
gene-NCGR_LOCUS10038	28.2	25.04	23.7	36.42	38.16	29.65	44.17	21.94	33.22	34.26	35.46	39.84	37.53	81.98	59.09	53.08	50.26	46.22	38.5	47.73	72.19	60.59	63.16	63.47
gene-NCGR_LOCUS10039	0	0	0	0	0	0	0	0	0	0	0	0	0.08	0.21	3.14	1.21	0.74	0.61	0.44	0.82	1.46	1.4	1.7	2.36
gene-NCGR_LOCUS1004	28.56	26.53	35.26	18.41	17.42	20	38.81	25.17	31.18	25.88	15.93	24.36	22.99	23.63	25.93	17.23	22.2	21.07	21.34	16.51	23.67	11	12.34	11.61
gene-NCGR_LOCUS10040	0.47	0	0.24	0.31	0.18	1.02	0.3	0	0.51	0.32	0.27	0.15	0.28	0.31	0.25	1.87	3.53	0.45	0	1.15	6.96	1.22	0.5	1.68
gene-NCGR_LOCUS10041	4.74	5.25	3	4.09	5.42	5.89	3.9	2.69	3.24	2.77	4.11	5.19	5.76	8.88	10.02	7.91	7.66	8.14	5.15	5.88	4.44	7.02	6.3	6.16
gene-NCGR_LOCUS10042	38.04	53.1	35.01	50.87	50.95	62.3	22.72	24.72	26.22	29.89	33.4	49.19	18.97	21.1	21.75	26.8	32.68	14.18	17.24	26.52	16.54	31.18	30.61	23.27
gene-NCGR_LOCUS10043	14.11	12.78	9.57	39.79	45.56	34.89	3.27	10.39	1.41	2.03	2.8	9.48	70.3	71.47	84.79	86.36	73.82	101.95	54.24	44.5	75.67	6.11	5.48	6.59
gene-NCGR_LOCUS10044	6.15	5.49	5.37	5.94	6.91	8.37	4.9	5.58	6.9	3.83	3.73	2.92	7.53	6.68	16.27	11.18	11.08	7.51	9.36	4.98	6.14	2.54	2.93	3.11
gene-NCGR_LOCUS10045	464.73	511.67	763.52	457.58	282.31	472.95	325.73	529.68	455.61	748.33	789.68	596.93	0.58	1.3	0.47	0.57	0.1	0	0.09	0.09	2.11	0.08	0.09	0
gene-NCGR_LOCUS10046	7.89	9.25	10.53	10.94	11.26	8.53	25.57	11.18	15.57	10.21	12.15	21.16	27.57	23.53	16.32	18.7	20.83	18.8	17.85	21.3	16.53	30.73	25.72	33.84
gene-NCGR_LOCUS10047	0.35	0.37	1.32	0.34	0.22	0.47	0.25	0.23	0	0.24	0.23	0.12	0	0.47	0	0	1.25	0	0.13	0.76	1.28	0.21	0.11	0.35
gene-NCGR_LOCUS10048	18.5	1.86	24.87	2.44	0	0	33.3	13.57	64.11	23.67	25.17	7.59	0	0	0	0	0	0	0	2.41	0	3.87	0	0
gene-NCGR_LOCUS10049	7.74	9.16	6.41	11.07	11.75	8.86	8.66	10.19	8.62	4.92	4.18	4.3	18.57	18.84	20.96	20.86	26.1	20.51	17.19	19.01	23.7	18.39	16.91	17.72
gene-NCGR_LOCUS1005	29.48	28.77	47.86	15.35	17.82	13.99	66.71	31.99	56.64	37.01	23.62	21.29	0.86	0.26	0.16	0.3	0.71	0.26	0.56	0.25	0.09	0.32	0.11	0.34
gene-NCGR_LOCUS10050	2.73	2.72	3.3	0.78	0.51	0.53	25.1	16.64	20.79	47.49	51.21	46.31	18.23	178.31	29.78	72.36	79.28	73.53	141.64	236.77	113.8	590.74	658.82	465.59
gene-NCGR_LOCUS10051	0	0	0	0	0	0	0	0	0	0	0	0	0	0	0	0	0	0	0	0	0	0	0	0.2
gene-NCGR_LOCUS10052	0.31	0	0	0.3	0	0	0	0.15	0	0	0.3	0	0.85	0	0.14	0	0.37	0	0	0	0.91	2.39	2.26	0.46
gene-NCGR_LOCUS10053	80.24	79.8	87.14	59.12	75.21	63.84	126.79	100.21	116.55	105.95	120.22	121.76	11.96	9.52	13.62	10.22	10.5	6.41	14.69	5.28	9.47	15.09	11.43	11.27
gene-NCGR_LOCUS10054	0.32	0.09	0.08	0.15	0.19	0	0.08	0.06	0.05	0	0.8	0.33	0.12	2.69	0.39	1.67	2.14	0.57	0.24	5.35	3.97	4.27	2.8	4.93
gene-NCGR_LOCUS10055	0.32	0.11	0.33	0.98	1.01	0.87	1.02	1.17	1.4	0.11	0.93	0.58	0.24	0.64	0.39	0.14	0.26	0.42	0.12	0.23	0.53	1.08	0.81	0.82
gene-NCGR_LOCUS10056	40.61	63.47	50.78	36.51	44	34.33	72.61	29.67	34.57	28.7	24.31	83.54	28.07	30.51	34.81	37.62	37.09	24.62	39.33	37.94	46.27	108.36	74.16	164.71
gene-NCGR_LOCUS10057	0	0	0.81	0.52	0.94	0.27	0	0.52	0.27	0.54	0.55	0	0	0.26	0	0	0	0	0	0.28	0	0	0	0.79
gene-NCGR_LOCUS10058	0	0	0	0	0	0	0	0	0.19	0.19	0.55	0.4	0	0	0.17	0	0	0	0	1.65	0.37	0	0	0
gene-NCGR_LOCUS10059	4.22	1.53	3.6	1.67	0.52	0.84	16.26	14.49	10.16	25.82	29.05	28.43	10.44	106.69	20.84	35.34	44.16	43.15	146.95	215.92	80.92	321.91	396.1	272.08
gene-NCGR_LOCUS1006	0.23	0.26	0.6	0.29	0.29	0.07	1.15	0.54	0.45	1.96	2.13	1.44	0	3.8	0.6	2.27	2.38	0.36	0.51	3.77	1.96	3.23	1.89	4.96
gene-NCGR_LOCUS10060	0	0	0	0.16	0	0	0	0	0	0	0	0	0.36	0.65	0.3	0	0	0.16	0	0	0	0	0	0
gene-NCGR_LOCUS10061	67.36	46.78	74.73	55.81	35.53	44.82	47.13	58.85	42.89	46.24	46.59	58.69	12.84	20.61	14.99	15.73	15.63	13.85	12.79	23.03	26.36	27.5	21.39	36.12
gene-NCGR_LOCUS10062	0	0	0	0	0	0	2.96	0	7.01	5.86	10.94	0	0.37	0.9	0.81	1.86	0	0.41	0.74	0	0.02	1.06	0.8	0.99
gene-NCGR_LOCUS10063	9.14	8.21	7.65	8.66	8.24	11.34	12.61	8.61	9.22	7.85	7.62	6.94	7.95	12.84	11.85	12.15	13.35	9.68	8.48	7.33	11.47	9.07	6.3	9.43
gene-NCGR_LOCUS10064	0	0	0	0	0	0	0	0	0	0	0	0	0	0	0	0	0	0	0	1.09	0.2	0	0	0.81
gene-NCGR_LOCUS10065	9.54	8.02	11.02	13.06	11.33	10.61	10.34	12.5	9.72	10.78	17.06	19.68	6.54	4.55	7.46	4.85	4.38	5.31	6.5	4.86	7.15	3.6	3.1	2.99
gene-NCGR_LOCUS10066	2.21	2.2	2.24	1.9	2.27	0.84	1.15	0.27	0.28	1.68	0	0.58	13.63	17.88	14.81	11.39	10.43	20.1	15.03	28.61	6.51	2.47	7.18	5.19
gene-NCGR_LOCUS10067	0.39	0.99	0.95	0.9	1.89	0.56	1.3	0.87	0.93	2.6	0.9	2.38	2.56	0.92	2.91	1.61	1.83	2.03	1.81	1.66	1.86	0.97	1.52	1.55
gene-NCGR_LOCUS10068	0	0	0	0	0	0	0	0	0	0	0	0	0.2	0	0	0	0.44	0	0	0.2	0	0	0	0
gene-NCGR_LOCUS10069	1.55	2.02	2.08	2.44	2.46	1.18	1.29	1.76	0.75	3.78	1.44	1.18	1.89	1.91	2.62	2.1	3.04	2.9	2.87	2.61	8.89	9.53	14.74	5.13
gene-NCGR_LOCUS1007	0.41	0.82	1.53	0.65	0.83	1.26	2.88	2.19	1.81	1.48	0.9	0.66	3	0.86	1.97	1.17	1.75	0.86	2.34	1.51	0.83	4.46	2.87	5.66
gene-NCGR_LOCUS10070	0	0	0	0	0	0	0.05	0	0	0	0.07	0.05	0	0.97	0	0	0	0	0	0.36	4.07	0.42	0.58	0.05
gene-NCGR_LOCUS10071	0	0.1	0.16	0.07	0	0.03	0.08	0	0.08	0.53	1.67	1.96	0.69	4.88	0.19	0.72	0.9	0.28	0.98	8.62	8.63	29.4	39.34	20.62
gene-NCGR_LOCUS10072	0	0	0	0	0	0	0	0.09	0	0	0.13	0.05	0	0	0	0.85	1.2	0	0	0.22	0.39	0.31	0.16	0.78
gene-NCGR_LOCUS10073	0	0	0	0	0	0	0	0	0	0	0	0	0.9	0.22	0	0.68	0.38	0.58	0	0.55	0	0.31	0.23	0.4
gene-NCGR_LOCUS10074	0	0	0	0	0	0	0	0	0	0	0	0	0	0	0	0	0	0	0	0	0	0	0	0
gene-NCGR_LOCUS10075	0.7	0.33	0.25	0.15	0	0.56	0.37	0.17	0.21	0.48	0.52	0	0	1.37	0.2	0.74	0.37	1.61	0.25	0	1.76	0.5	0.23	0
gene-NCGR_LOCUS10076	0	0	0	0	0	0	0	0	0	0	0	0	0	0	0	0	0	0	0	0	0	0	0	0
gene-NCGR_LOCUS10077	0	0	0	0	0	0	0	0	0	0	0	0	0	0	0	0	0	0	0	0	0	0	0	0
gene-NCGR_LOCUS10078	10.49	11.03	14.52	11.22	9.94	12.9	17.72	8.61	21.71	19.19	15.43	23.18	31.32	22.6	15.95	20.33	19.22	43.63	19.41	29.29	24.89	25.26	24.8	25.84
gene-NCGR_LOCUS10079	0	0	0	0	0	0	0	0	0	0	0	0	0	0	0	0	0	0	0	0	0	0	0	0
gene-NCGR_LOCUS1008	0	0	0	0	0	0	0	0	0	0	0	0	0	0	0	0.04	0	0	0	0	0	0	0	0
gene-NCGR_LOCUS10080	29.82	11.55	24.37	12.55	12.15	16	88.34	49.39	53.5	109.02	117.21	114.59	13.93	117.98	30.48	41.98	40.22	45.6	28.33	153.12	152.46	124.12	180.34	55.06
gene-NCGR_LOCUS10081	0	1.44	0	0	0	0	1.38	0	0	0	0	0	0	1.28	2.08	0	0	2.7	2.73	1.27	1.38	10.06	0	6.12
gene-NCGR_LOCUS10082	1.3	2.55	2.86	1.33	2.43	0.76	2.85	4.5	3.42	2.4	2.06	1.56	17.89	18.63	9.6	8.58	9.58	7.25	15.95	9.64	5.46	16.81	18.41	14.38
gene-NCGR_LOCUS10083	0	0	0	0	0	0	0	0	0	0	0	0.11	0	0.73	0.13	0.42	0.51	0	0	0.14	0.69	0.93	0.66	1.21
gene-NCGR_LOCUS10084	0.09	0	0.14	0.04	0.04	0	0.02	0.22	0.05	0.1	0.07	0	0.03	2.1	0.59	1.45	2.45	0.87	0.4	1.85	7.37	0.51	0.41	0.89
gene-NCGR_LOCUS10085	127.91	105.12	130.38	125.13	117.97	92.22	85.08	106.17	85.89	75.61	64.56	71.58	5.87	9.04	5.08	5.08	5.23	5.12	5.14	7.37	6.5	4	2.18	4.42
gene-NCGR_LOCUS10086	0	0	0	0	0	0	0	0	0	0	0	0	0	0	0	0	0	0	0	0	0	0	0.12	0
gene-NCGR_LOCUS10087	0	0	0	0	0	0	0	0	0	0	0	0	0	0	0	0	0	0	0	0	0	0	0	0
gene-NCGR_LOCUS10088	0	0.55	0	0	0	0	0	0	0	0	0	0	0	0	0	0	0	0	0	0	0	0	0	0
gene-NCGR_LOCUS10089	0	0	0	0	0	0	0.12	0.06	0	0	0.14	0.14	0	1.46	0.06	0	0.15	0	0	1.8	6.47	1.23	1.58	0.82
gene-NCGR_LOCUS1009	1.09	0.45	1.24	0.57	0.36	0.42	2.84	1.91	2.51	0.9	1.63	0.93	0.05	0.49	0.84	0.21	0.3	0.55	0.29	0.24	0.05	2.66	2.54	2.06
gene-NCGR_LOCUS10090	0.1	0	0	0	0	0.09	1.14	0.31	0.52	2.07	5.51	8.54	2.58	23.64	1.01	3.19	5.67	1.34	3.99	39.69	29.6	120.02	159.53	79.4
gene-NCGR_LOCUS10091	0.05	0	0	0.05	0	0.1	0.05	0	0	0.1	0	0	0	0.05	0	0	0.65	0.14	0	0.43	0.29	0.19	0.29	0.38
gene-NCGR_LOCUS10092	0	0	0	0	0	0	0	0	0	0	0	0	4.05	2.32	3.4	5.65	6.3	4.66	2.42	2.89	0.19	3.86	2.49	2.23
gene-NCGR_LOCUS10093	0	0	0	0	0	0	0	0	0	0	0	0	0	0	0	0	0	0	0	0	0	0	0	0
gene-NCGR_LOCUS10094	0	0	0.38	0.15	0.23	0.14	0.12	0.67	0.41	0.47	0.53	0.41	0.43	1.72	0.79	0.37	0.37	0.35	0.74	0.72	0.54	0	0.46	0
gene-NCGR_LOCUS10095	10.49	11.03	14.52	11.22	9.94	12.9	17.72	8.61	21.71	19.19	15.43	23.18	31.32	22.6	15.95	20.33	19.22	43.63	19.41	29.29	24.89	25.26	24.8	25.84
gene-NCGR_LOCUS10096	0	0	0	0	0	0	0	0	0	0.15	0	0	0	0	0	0	0	0	0	0	0	0	0	0
gene-NCGR_LOCUS10097	0	0	0	0	0	0	0	0	0	0	0	0	0	0	0	0	0	0	0	0	0	0	0	0
gene-NCGR_LOCUS10098	3.51	2.76	9.02	1.66	0	6.59	25.68	18.96	25.7	50	57.72	52.44	5.16	53.71	9.26	14.19	14.58	10.79	7.34	36.7	50.89	52.32	77.06	23.84
gene-NCGR_LOCUS10099	25.75	22.11	19.11	31.6	25.92	29.1	47.02	29.99	30.61	29.28	29.95	38.86	122.76	59.06	40.75	45.96	53.62	41.18	38.96	42.78	30.31	46.3	53.45	49.59
gene-NCGR_LOCUS101	0.36	0.46	0.75	0.49	0.21	0.59	0.38	0.22	0.44	0.3	2.32	0.23	0.08	0	0.13	0.48	0.52	0.14	0.08	1.09	0	0.27	0.07	0.15
gene-NCGR_LOCUS1010	2.38	1.69	2.18	2.37	3.18	2.63	2.91	3.16	1.7	1.97	1.86	1.79	2.83	2.13	3.48	3.31	3.62	3.39	1.84	2.67	4.81	2.06	2.92	2.36
gene-NCGR_LOCUS10100	11.67	19.68	13.42	10.3	19.25	5.81	16.99	12.24	11.94	9.61	9.89	20.48	21.3	17.45	20.16	7.82	6.41	11.91	13.87	5.82	4.91	12.48	10.83	10.34
gene-NCGR_LOCUS10101	0.03	0	0	0	0.03	0	0.04	0	0.04	0.07	0.17	0.18	0.23	1.14	0.24	0.37	0.47	0.41	0.26	1.27	1.5	1.39	0.77	2.28
gene-NCGR_LOCUS10102	0	0.06	0	0	0	0	0	0	0	0	0	0	0	0	0	0	0	0	0	0	0.07	0	0	0
gene-NCGR_LOCUS10103	0.06	0	0.1	0.02	0.07	0.11	0	0	0.14	0.1	0.08	0	0.34	3.72	0.62	2.61	2.2	1.03	0.08	2.65	10.45	0.38	0.21	0.64
gene-NCGR_LOCUS10104	66.05	50.63	65.75	57.03	58.86	48.37	53.82	60.36	46.32	41.28	35.34	42.55	1.12	1.78	1.96	1.7	0.94	0.81	0.48	0.16	1.14	0.71	1.29	0.28
gene-NCGR_LOCUS10105	0.89	1.16	1.18	1.38	1.05	2.21	0.48	1.28	0.59	1.87	1.53	0.94	2.03	12.43	2.16	4.03	5.94	3.9	2.48	7.14	1.94	8.21	8.62	6.25
gene-NCGR_LOCUS10106	37.6	39.64	29.2	60.08	61.76	67.6	70.37	58.37	59.95	63.58	52.42	58.89	54.54	136.53	64.35	79.13	90.01	68.97	52.61	91.28	93.21	116.29	99.57	117.43
gene-NCGR_LOCUS10107	35.62	54.9	47.98	44.12	40.3	40.67	62.8	51.43	67.01	71.73	69.83	77.84	54.84	58.13	41.75	60.41	58.99	51.15	42.32	62.55	56.79	46.98	40.13	58.92
gene-NCGR_LOCUS10108	77.95	77.37	64.46	64.93	79.87	72.53	46.47	61.53	41.29	38.14	38.95	42.54	5.06	3.33	9.75	6.36	10.98	5.25	8.44	6.44	9.08	5.83	4.76	5.6
gene-NCGR_LOCUS10109	0.8	3.18	2.92	2.08	2.18	3.84	1.45	2.36	1.05	3.04	3.86	5.65	0.42	0.57	0.62	0.93	0.61	0.12	0.56	0.73	3.61	1.49	0.5	1.33
gene-NCGR_LOCUS1011	0	0	0	0	0	0	0	0	0	0	0	0	0	0	0	0	0	0	0	0	0	0	0.07	0
gene-NCGR_LOCUS10110	23.13	16.1	30.27	4.88	7.94	4.63	43.07	41.46	43.38	44.17	37.56	39.88	0.33	0.07	0.07	0.16	0.17	0.14	0	0.16	0.59	0.27	0.15	0.07
gene-NCGR_LOCUS10111	4.07	4.88	3.96	4	3.28	3.49	3.06	5.18	4.1	2.69	3.88	2.72	6.23	6.46	7.37	7.44	8.39	4.14	5.39	5.82	7.27	5.19	4.99	6.44
gene-NCGR_LOCUS10112	1.04	1.26	0.42	0.84	0.38	0.87	0.48	0.84	1.05	0.4	0.82	1.2	0.29	0.46	0.66	0.51	0.62	0.28	0.14	0.75	0.59	0.24	0.27	0
gene-NCGR_LOCUS10113	0	0	0	0.06	0	0	0.13	0	0	0	0.06	0	0	0	0.06	0	0	0	0.07	0.19	0.06	0.11	0	0.06
gene-NCGR_LOCUS10114	0.12	0	0.21	0.29	0.09	0.51	0.13	0.32	0.24	0.06	0.11	0.09	1.15	1.04	1.42	0.72	0.77	0.89	0.81	0.54	0.45	0.98	0.81	1.1
gene-NCGR_LOCUS10115	12.72	16.03	11.41	15.49	16.46	13.63	12.47	9.27	12.4	8.39	10.73	9.82	46.73	44.87	45.52	46.92	33.6	40.04	22.16	38.99	42.64	14.2	16.74	17.68
gene-NCGR_LOCUS10116	43.25	57.11	37.17	51.05	57.97	55.54	48.67	37.33	40.1	45.24	35.44	45.33	20.03	21.67	24.89	22.2	21.2	27.61	23.21	16.26	13.85	16.87	16.01	18.94
gene-NCGR_LOCUS10117	1.57	2.19	2.29	1.45	1.74	1.59	3.34	2.36	3.01	3.91	4.69	4.66	1.21	2.43	1.3	2.8	5.36	1.75	0.72	1.76	1.06	7.63	4.72	12.09
gene-NCGR_LOCUS10118	3.13	2.65	1.62	1.63	4.78	2.37	0	1.25	2.67	0.45	1.88	0	2.05	0.01	24.18	5.26	3.07	11.86	1.09	0.71	0.83	2.69	0.77	1.81
gene-NCGR_LOCUS10119	0	0	0	0	0	0	0	0	0	0	0	0	0	0	0	0	0	0	0	0	0	0	0	0
gene-NCGR_LOCUS1012	0	0	0	0	0	0	0	0	0	0	0	0	0	0	0	0	0.05	0.08	0	0	0	0.04	0	0.04
gene-NCGR_LOCUS10120	4.98	3.07	2.96	3.79	3.13	5.91	3.77	4.56	4.8	2.44	1.28	1.46	0.16	0.24	0.09	0.21	0.31	0.07	0.15	0.15	0.5	0.13	0.03	0
gene-NCGR_LOCUS10121	0.21	0.56	0.37	0.44	0.17	0.1	0.64	0.3	0.86	0.27	0.5	0.72	5.91	13.58	4.33	6.34	5.62	7.03	6	11.69	22.72	4.75	4.47	6.24
gene-NCGR_LOCUS10122	91.65	93.57	113.7	107.76	104.34	94.46	137.57	96.43	153.92	98.44	128.51	122.53	39.66	36.1	41.17	37.66	44.53	33.89	46.28	38	32.41	55.44	43.51	76.23
gene-NCGR_LOCUS10123	0.13	0.07	0.13	0.32	0	0.52	0.07	0.19	0.19	0.6	0.75	0.27	0	0.19	0	0	0	0	0	0.14	0.07	0	0.19	0
gene-NCGR_LOCUS10124	0	0	0	0	0	0	0	0	0	0	0	0	0	0	0	0	0	0	0	0	0	0	0	0
gene-NCGR_LOCUS10125	0	0.02	0.04	0.02	0.05	0	0.04	0.02	0.02	0	0.07	0.02	0.02	0.17	0.06	0.13	0.32	0.05	0.04	0.13	0.85	0.24	0.22	0.45
gene-NCGR_LOCUS10126	3.12	2.97	2.68	4.47	4.33	4.82	5.15	5.05	3.64	2.57	1.27	2.24	5.45	3.28	5.87	4.79	6.14	3.57	5.93	2.74	2.55	6.43	5.33	6.46
gene-NCGR_LOCUS10127	0.06	0.18	0	0.5	0.17	0	0.06	0.23	0.17	0.64	0.22	0.48	0.7	1.09	1.14	0.62	0.67	1.05	1.27	2.2	0.46	2.31	3.09	2.69
gene-NCGR_LOCUS10128	0.4	0	1.21	2.37	1.42	0.4	3.25	0.39	3.98	7.66	7.84	9.68	5.31	0.78	0.71	3.88	5.17	5.31	2.21	4.67	1.09	2.12	1.14	0.39
gene-NCGR_LOCUS10129	0	0	0	0.14	0	0.22	0	0	0	0	0	0	29.03	4.06	10.2	5.92	3.01	6.28	8.96	1.39	0.29	1.78	1.26	1.64
gene-NCGR_LOCUS1013	0.7	0	0.18	0.46	1.23	0.31	0.2	0.84	0.46	0.19	1.73	1.39	0.21	0.81	0.44	0.23	0	0.72	0	0.25	0	0.47	0.4	0.89
gene-NCGR_LOCUS10130	0.24	0.08	0	0.54	0.43	0.9	0.31	0.24	0.31	0.21	0.23	0.44	3.36	1.53	4.84	3.69	3.44	3.37	5.02	2.36	6.9	1.54	1.6	2.21
gene-NCGR_LOCUS10131	0.96	2.55	2.04	2.74	1.47	1.12	3.62	1	3.68	3.26	2.4	3.64	20.91	12.51	16.66	14.68	16.59	11.69	15.42	16.36	15.45	17.15	22.2	18.22
gene-NCGR_LOCUS10132	12.39	14.93	11.72	10.34	10.08	11.96	6.16	10.37	8.72	6.77	7.65	6.18	10.22	13.96	10.61	11.35	16.29	7.34	8.9	14.25	19.2	7.28	6.64	5.83
gene-NCGR_LOCUS10133	3.05	1.52	2.01	5.18	4.79	3.59	4.48	2.52	4.97	1.92	2.36	5.4	16.48	7.82	9.86	8.36	9.48	9.37	12.37	9.78	4.64	9.75	9.83	10.24
gene-NCGR_LOCUS10134	6.14	6.19	4.63	7.61	9.61	11.74	5.6	5.12	4.54	4.04	4.03	5	7.36	6.83	11.46	7.75	9.79	6.19	10.31	5.2	11.9	5.1	4.6	5.79
gene-NCGR_LOCUS10135	3280.23	3434.68	3002.9	4173.81	3996.89	4323.41	1576.54	2416.4	2228.7	2520.55	2612.51	1880.5	42.27	53.65	77.97	64.98	53.54	84.42	37.82	22.9	94.63	8.06	4.57	9.86
gene-NCGR_LOCUS10136	0	0	0	0.17	0	0	0.19	0	0	0	0	0	0	0.18	0	0	0	0	0	0	0	0	0	0
gene-NCGR_LOCUS10137	0.17	0.17	0.17	0	0.16	0.5	0.17	0.49	0.66	0	0	0.17	0	0	0.15	0	0	0	0	0	0	0	0.64	0.17
gene-NCGR_LOCUS10138	0	0	0	0	0	0	0	0	0	0	0	0	0	0	0.29	0.35	0.38	0.16	0	0	0	0.59	0	1.13
gene-NCGR_LOCUS10139	0	4.33	0	0	0	0	0	2.68	0	5.62	0	0	0	0	0	14.88	6.62	0	0	2.84	4.23	4.56	0	5.39
gene-NCGR_LOCUS1014	2.84	2.61	2.24	3.99	3.14	2.61	1.72	2.3	2.47	2.11	2.23	2.21	5.81	10.34	6.98	13.63	8.6	13.61	8.33	8.47	10.43	2.25	3.75	3.53
gene-NCGR_LOCUS10140	0	0	0	0	0	0	0	0	0	0	0	0	0	0	0	0	0	0	0	0	0	0	0	0
gene-NCGR_LOCUS10141	2.61	2.6	1.55	2.65	3.29	2.97	2.2	1.74	1.8	0.88	0.99	0.6	4.76	3.1	5.18	2.38	3.2	4.11	3.46	2.24	3.23	2.04	1.61	1.97
gene-NCGR_LOCUS10142	0	0	0	0	0	0	0	0	0	0	0	0	0	0	0.76	0	0	0	0	0	0	0	0	0
gene-NCGR_LOCUS10143	0	0	0	0	0	0	0	0	0	0	0	0	0	0	0	0	0	0	0	0	0	0	0	0
gene-NCGR_LOCUS10144	476.49	498.15	596.98	306.98	367.12	311.97	653.72	461.13	679.88	450.15	454.97	477.65	84.18	151.49	105.43	126.27	130.03	96.4	128.5	166.79	197.18	190.11	178.18	217.16
gene-NCGR_LOCUS10145	0.75	0.43	0.36	1.5	3.31	0.89	0.68	0.94	0.85	0.41	0.15	0.42	14.69	9.41	13.31	8.32	8.85	11.9	15.62	9.3	13.13	5.05	4.13	8.12
gene-NCGR_LOCUS10146	21.71	18.49	20.17	17.99	15.82	22.38	38.88	28.08	28.26	23.84	21.83	23.61	30.7	24.51	72.75	41.69	35.15	44.93	32.75	32.01	18.28	42.68	32.44	49.9
gene-NCGR_LOCUS10147	0.13	0.19	0.17	0.13	0.25	0.27	0.84	0.22	0.45	0.82	0.94	1.09	0.13	3.68	1.8	8.49	9.98	6.67	1	29.87	12.6	1.54	0.99	3.78
gene-NCGR_LOCUS10148	5.96	4.91	4.18	7.78	7.56	5.56	5.17	5.73	4.23	3.42	4.8	3.99	10.28	9.89	12.73	15.02	12.89	11.43	8.91	9.6	12.49	9.73	10.07	10.79
gene-NCGR_LOCUS10149	2.41	0.97	3.14	1.53	0.3	1.49	4.25	6.37	3.19	3.77	5.5	7.27	1.04	1.57	1.05	0.99	1.32	1.23	1.52	0.73	1.85	1.66	2.66	2.46
gene-NCGR_LOCUS1015	2.91	2.76	3.2	4.79	4.44	4.9	3.89	3.08	3.37	1.79	2	2.69	3.54	2.35	10.29	3.42	4.48	2.41	8.55	2.06	5.18	3.68	2.43	4
gene-NCGR_LOCUS10150	0	0.49	0.36	0.11	0.67	0.59	0	0.12	0	0.12	0.45	0.12	0.3	0.58	0.11	0.9	0.14	0.84	0.38	0.38	0.35	0.86	0.23	0.35
gene-NCGR_LOCUS10151	2.52	1.83	1.72	1.48	2.61	2.01	0.97	1.68	1.3	0.67	1.15	0.74	1.29	0.91	3.32	1.63	3	1.06	1.89	1.16	2.52	1.48	2.14	1.57
gene-NCGR_LOCUS10152	2.76	5.15	0.84	1.47	2.19	2.11	3.95	7.1	2.03	28.34	10.02	11.47	5.95	11.9	9.13	11.35	10.15	8.16	13.32	26.45	8.96	74.07	87.99	30.73
gene-NCGR_LOCUS10153	11.23	13.9	12.78	9.86	14.42	9.58	14.57	19.42	11.47	11.51	11	13.21	35.02	23.19	16.2	20.45	25.29	16.52	13.43	20.07	13.49	33.04	26.53	35.61
gene-NCGR_LOCUS10154	0.17	0.34	0.34	0.16	0.16	0	0	0	0	0.17	0	0	0.36	0	0	0	0	0	0.36	0	0	0	0	0
gene-NCGR_LOCUS10155	0.36	0.76	0.37	0.82	0.69	0.36	0.77	0.6	1.16	0.86	1.87	0.71	4.35	7.52	5.47	11.39	11.55	4.52	3.21	8.89	3.23	3.75	3.4	7.56
gene-NCGR_LOCUS10156	5.17	23.41	57.1	5.69	0.7	0.62	18.08	15.58	78.73	259.12	528.07	347.39	0	0.85	0.11	0	0	0	0.13	0	0	0	0	0
gene-NCGR_LOCUS10157	0	0	0	0	0	0	0	0	0	0	0	0	7.39	20.85	5.64	9.35	16.96	9.35	4.07	38.05	0.54	7.71	11.61	11.37
gene-NCGR_LOCUS10158	0.59	0.29	0.6	0.29	0.81	0	0.61	0	0	0	0	0	0	0	0	0	0	0	0	0	0	0	0	0
gene-NCGR_LOCUS10159	66.13	62.85	31.31	81.75	107.64	97.7	10.69	18.19	9.94	9.48	3.92	4.72	10.12	17.44	26.6	17.33	24.94	14.99	10.86	8.46	8.98	2.22	3.12	3.55
gene-NCGR_LOCUS1016	3.37	2.13	1.95	2.63	1.82	3.11	8.87	7.86	5.54	6.79	6.23	5.77	4.11	22.16	17.23	12.23	14.03	12.1	7.49	17.2	7.45	22.42	16.77	28.79
gene-NCGR_LOCUS10160	32	31.36	21.54	40.23	36.68	32.9	46.42	30.34	47.89	26.01	24.42	39.15	106.68	94.93	73.65	82.36	80.43	99.01	71.01	87.62	84.44	89.83	64.04	86.75
gene-NCGR_LOCUS10161	0	0	0	0	0	0	0	0	0	0	0	0	0	0	0	0	0	0	0	0	0	0	0	0
gene-NCGR_LOCUS10162	3.5	3.44	9.82	5.66	3.98	3.27	4.91	7.3	5.09	9.29	11.54	11.05	0.23	0.17	0.14	0.5	2.04	0.1	0.43	0.43	0.17	0.46	0.4	0.42
gene-NCGR_LOCUS10163	3.59	1.89	4.81	4.42	3.03	2.79	3.64	1.41	4.57	2.82	4.98	6.31	1.01	2.8	7.85	1.95	3.69	3.74	3.05	4.18	3.38	3.61	3.46	3.59
gene-NCGR_LOCUS10164	0.11	0.12	0.34	0.16	0	0	0.06	0	0	0	0	0	0.19	0.77	0.35	0.36	1.84	0.32	0.53	2.8	0.39	0.61	0.16	0.78
gene-NCGR_LOCUS10165	0	0	0	0	0	0.26	0	0	0	0	0	0	0	0	0	0	0	0	0	0	0	0	0	0
gene-NCGR_LOCUS10166	5.73	4.71	5.13	5.67	5.45	6.06	6.61	8.37	5.87	4.4	6.75	5.79	11.06	9.5	11.72	10.56	9.35	10.89	9.9	9.31	6.39	8.35	7.36	8.57
gene-NCGR_LOCUS10167	13.95	8.77	9.55	13.88	18.02	16.52	30.22	15.95	16.83	17.17	11.55	22.4	18.02	13.75	38.13	18.86	24.82	15.28	27.63	8.17	11.45	10.02	8.17	12.93
gene-NCGR_LOCUS10168	3.24	4.31	3.85	3.34	1.33	2.13	15.95	13.35	14.81	12.8	16.51	9.72	22.8	14.94	20.31	31	37.1	23.08	22.93	20.59	4.73	23.86	30.6	18.96
gene-NCGR_LOCUS10169	0.36	0.1	0.28	0.18	0.48	0.27	0.48	0.18	0.54	0.62	0.52	0.86	3.82	8.38	5.45	4.26	4.53	5.52	5.19	5.75	11.04	3.74	3	4.9
gene-NCGR_LOCUS1017	0	0	0	0	0	0	0.04	0	0	0	0	0	0.18	0.34	0.19	0.18	0.29	0.08	0	0	0.14	0	0.19	0.17
gene-NCGR_LOCUS10170	0	0.33	0.11	0	0	0.06	0	0.05	0.05	0.11	0.26	0.05	0	2.06	0.66	1.82	2.31	0.55	0.11	4.78	0.99	3.43	0.1	8.88
gene-NCGR_LOCUS10171	0	0	0	0	0	0	0	0	0	0	0	0	0	0	0	0	0.1	0	0	0	0	0	0.08	0
gene-NCGR_LOCUS10172	10.53	18.86	16.44	17.02	12.76	11.15	41.88	11.36	34.37	36.94	41.59	55.51	65.58	72.58	47.25	58.28	42.14	66.24	33.98	53.13	47.37	32.38	36.07	36.37
gene-NCGR_LOCUS10173	26.68	28.06	17.33	47.56	39.12	51.81	8.58	11.89	11.09	7.95	6.99	6.89	5.17	5.17	7.67	4.27	6.17	3.63	5.86	3.07	5.39	3.01	2.67	2.97
gene-NCGR_LOCUS10174	10.31	11.42	6.52	11.02	13.84	9.38	5.73	7.47	7.34	3.87	3.42	3.78	23.94	21.45	23.96	26.6	27.69	24.81	21.4	21.6	16.01	8.5	8.4	12.11
gene-NCGR_LOCUS10175	2.66	2.29	1.79	1.78	1.67	3.22	2.09	2.39	1.67	3.9	2.28	1.98	2.63	1.52	3.54	2.01	1.8	2.88	3.2	1.99	3.09	2.32	2.9	2.29
gene-NCGR_LOCUS10176	0	0	0	0	0	0	0	0	0	0	0	0.95	0	1.98	0.54	1.26	0.16	0.33	1.58	0.53	0	1.19	0	0.66
gene-NCGR_LOCUS10177	1.32	0	0.47	0.13	0.09	0.24	1.32	3.12	0.12	12.28	2.6	2.01	1.5	1.04	4.78	3.72	2.65	3.93	3.51	2.74	0.4	3.46	1.34	2.14
gene-NCGR_LOCUS10178	0	0	0	0	0	0	0	0	0	0	0	0	0	0	0	0	0	0	0	0	0	0	0	0
gene-NCGR_LOCUS10179	28.83	34.57	54.4	24.09	8.53	29.68	101.68	107.98	59.18	731.7	347.99	179.86	47.69	66.68	86.19	50.96	43.04	83.5	209.38	127.97	17.14	163.13	82.66	188.35
gene-NCGR_LOCUS1018	0	0	0	0	0	0	0	0	0	0	0	0	0	0	0	0	0	0	0	0	0	0	0	0
gene-NCGR_LOCUS10180	0.48	0.89	0.71	1.6	1.81	0.44	1.78	0.4	0.89	0.47	1.53	0.93	2.38	2.78	4.17	1.82	2.27	1.31	5.68	3.39	4.96	0.87	1	1.3
gene-NCGR_LOCUS10181	40.36	43.47	89.02	21.45	14.03	32.04	208.3	194.43	128.88	1347.69	592.95	414.93	56.91	95.61	122.72	77.91	63.94	99.87	268.09	180.36	32.46	216.02	162.74	284.1
gene-NCGR_LOCUS10182	67.74	78.31	91.63	66.63	58.09	50.17	54.02	60.72	56.79	45.77	45.72	46.86	48.18	52.67	45.99	43.97	45.8	46.7	52.74	52.12	48.3	59.78	68.4	65.49
gene-NCGR_LOCUS10183	126.2	102.71	127.02	85.64	93.83	63.86	75.69	117.75	84.22	63.06	64.28	61.1	4.33	4.7	3.53	3.57	3.09	3.29	5.67	2.39	0.67	1.55	1.59	1.24
gene-NCGR_LOCUS10184	7.55	15.22	11.9	21.32	9.23	13.41	5.75	7.37	9.58	6.62	4.09	3.36	1.21	3.42	2.72	1.32	2.25	3.76	1.74	1.43	5.09	0.91	0.77	1.56
gene-NCGR_LOCUS10185	0	0.79	1.95	1.72	2.86	2.13	0.57	1.61	3.31	0.87	0	0.71	2.13	6.36	8.47	3.29	5.74	6.64	2.24	3.65	2.36	0.4	0	0.4
gene-NCGR_LOCUS10186	2.85	2.73	1.8	2.67	1.86	3.33	1.76	2.89	2.09	2.07	2.31	1.95	10.13	9.42	16.44	9.45	8.89	9.64	10.09	8	13.3	3.39	3.64	3.83
gene-NCGR_LOCUS10187	2.16	2.42	1.17	1.88	2.52	2.51	0.28	1.4	1.13	1.23	0.82	0.91	2.19	1.45	3.63	3.03	3.16	1.79	2.3	1.59	2.3	0.4	0.92	0.76
gene-NCGR_LOCUS10188	23.75	21.09	19.57	21.25	23.38	27.47	29.72	30.5	27.36	23	23.56	25.28	26.36	23.04	32.2	22.46	29.52	17.58	28.04	18.79	28.41	27.08	26.24	34.42
gene-NCGR_LOCUS10189	7.28	6.52	5.9	8.29	9.68	9.66	9.82	7.58	7.71	4.96	5.12	7.8	14.4	9.68	21.99	12.85	13.46	10.63	21.83	7.63	14.55	15.39	13.18	18.33
gene-NCGR_LOCUS1019	0	0	0	0	0	0	0	0	0	0	0	0	0	0	0	0	0	0	0	0	0	0	0	0
gene-NCGR_LOCUS10190	111.2	25.8	36.5	25.17	10.32	14.09	73.17	123.66	112.37	45.5	52.62	73.25	43.28	166.05	59.06	98.36	124.54	86.37	136.27	214.42	130.17	233.54	243.14	191.67
gene-NCGR_LOCUS10191	7.75	7.65	7.22	8.41	7.15	5.41	15.34	11.29	12.22	11.6	11.83	13.13	36.17	41.17	27.85	41.09	31.26	42.75	30.52	50.79	20.09	63.65	72.94	44.79
gene-NCGR_LOCUS10192	0.35	0.16	0.21	0.29	0.17	0.34	0.34	0.79	0.3	0.83	1.67	1.37	0.02	2.29	0.11	0.96	1.42	0.24	0.66	2.61	1.84	3.37	4.26	1.89
gene-NCGR_LOCUS10193	0	0.16	0	0.06	0	0.12	0.18	0.06	0.06	0.07	0.06	0.24	0.16	1.76	0.16	0.13	0.3	0.18	0.04	0.33	4.18	0.23	0.51	0.58
gene-NCGR_LOCUS10194	0	0	0	0.16	0.63	0.17	0.18	0.33	0.17	0	0.16	0.89	0.18	0.17	0	0	0	0.16	0	0.18	0.33	0	0	0.34
gene-NCGR_LOCUS10195	343.17	225.32	319.14	102.4	108.49	107.92	798.17	811.72	692.89	1033.96	772.12	653.57	93.32	357.95	119.09	146.98	177.14	125.51	265.03	415.82	322.38	823.35	949.36	640.16
gene-NCGR_LOCUS10196	0.25	0	0.1	0.7	0.21	0.24	0.05	0.22	0.38	0.15	0.35	0.86	0.67	1.49	0.98	0.67	0.89	0.75	0.16	3.03	4.29	0.24	0.4	0.05
gene-NCGR_LOCUS10197	0	0	0	0	0	0	0	0	0	0	0	0	0.2	0.18	1.33	1.21	1.09	1.42	1.39	1.33	0	0.5	0.18	0.92
gene-NCGR_LOCUS10198	0.19	0	0	0.94	0.16	0	0.19	0	0.19	0.18	0.17	0.6	0.57	0.54	0	0	0	1.3	0	0.58	0.52	0.51	0.17	0
gene-NCGR_LOCUS10199	7.28	6.71	6.2	7.74	8.6	10.9	9.07	9.5	7.67	7.09	7.14	7.26	9.72	13.13	17.79	11.29	12.86	10.04	14.76	8.16	13.48	8.5	8.41	8.68
gene-NCGR_LOCUS102	0.35	0.4	0.37	1.28	0.35	1.08	1.28	0.77	1.04	1.53	1.45	1.5	0.06	0.92	0.07	1.24	1.47	0.25	0.03	2.34	5.53	0.2	0.03	0.17
gene-NCGR_LOCUS1020	11.19	7.39	5.57	7.32	9.96	9.78	6.53	6.18	6.96	6.52	5.14	5.74	5.51	5.57	5.55	5.24	5.24	2.86	4.63	2.56	9.56	4.49	3.22	4.29
gene-NCGR_LOCUS10200	0	0.32	1.52	0.79	0.74	0.92	2.78	1.5	2.21	5.15	6.53	4.36	2.42	9.76	5.94	6.2	8.67	6.06	6.73	15.44	2.86	46.33	51.71	33.57
gene-NCGR_LOCUS10201	0.61	2.12	1.92	1.99	0.78	0.73	10.68	4.86	7.35	25.32	37.65	21.82	0.58	19.15	1.59	7.08	13.07	7.77	1.76	22.27	27.6	42.85	42.48	37.63
gene-NCGR_LOCUS10202	1.19	0	1.19	0.6	0.51	0.6	11.65	1.25	5.35	14.76	32.71	13.76	0.61	12.26	1.04	2.06	7.87	3.38	1.47	21.26	12.66	38.47	28.89	23.25
gene-NCGR_LOCUS10203	30.66	24.19	20.72	30.47	36.91	28.9	7.14	21.48	7.51	3.27	4.07	3	19.26	22.87	35.71	25.66	20.93	34.47	16.45	13.84	16.5	6.87	5.19	5.51
gene-NCGR_LOCUS10204	0.27	0.14	0	0	0.3	0.14	0.41	0	0.25	0	0.19	0.56	0	0	0	0	0	0	0	0	0	0	0	0
gene-NCGR_LOCUS10205	0.49	0.12	0.5	0	0.34	0.37	0.38	0	0	0	0	0.44	0.26	0.36	0	0	0.72	0	0.27	0	0	0.66	0	0.58
gene-NCGR_LOCUS10206	7.09	3.58	6.01	6.53	9.51	8.97	6.02	7.39	3.23	2.88	3.53	3.09	22.84	30.76	44.65	35.73	28.17	36.26	24.59	26.49	38.57	10.53	9.31	12.65
gene-NCGR_LOCUS10207	6.31	4.69	3.56	5.45	5.79	5.67	3.58	4.21	3.79	2.85	2.53	3.09	3.61	4.79	5.22	4.11	6.78	2.93	6.16	4.45	7.29	3.59	2.99	5.39
gene-NCGR_LOCUS10208	0	0	0	0	0	0	0	0	0	0	0	0	0	0	0	0	0	0	0	0	0	0	0	0
gene-NCGR_LOCUS10209	2.24	3.76	2.82	2.95	3.1	3.97	5.89	3.33	2.35	4.31	14.15	8.29	21.88	10.34	30.78	24.12	38.8	22.07	29.11	37.56	16.15	31.55	24.44	19.49
gene-NCGR_LOCUS1021	0	0	0	0	0	0	0	0	0	0	0.1	0	0.32	0	2.58	9.94	14.43	0.3	12.44	8.33	12.67	5.08	0	0
gene-NCGR_LOCUS10210	0.94	0.5	0.25	0.36	0.95	0.65	0.87	0.69	0.45	2.36	1.25	0.72	16.13	8.71	28.59	10.96	11.44	12.1	20.65	9.11	2.45	5.71	5.41	5.68
gene-NCGR_LOCUS10211	0	0	0.54	0.24	0.26	0	0.27	0.49	0	0.29	0.5	0.55	0.63	0.13	0.12	0	0.15	0.11	0	0.12	0.39	0.71	0.71	0.38
gene-NCGR_LOCUS10212	0.55	0.42	1.22	0.84	0.2	0.51	0.84	1.43	0.2	0.3	0.41	0.51	0.27	0.38	0.2	0.69	0	0.1	0	0.43	0	1.23	0.83	0.46
gene-NCGR_LOCUS10213	0	0	0	0	0	0	0	0	0	0	0	0	0	0	0	0	0	0	0	0	0	0	0	0
gene-NCGR_LOCUS10214	0	0	0	0	0	0	0	0	0	0	0	0	0	0	0	0	0	0	0	0	0	0	0	0
gene-NCGR_LOCUS10215	0	0	0	0	0	0	0	0	0	0	0	0	0	0	0	0	0	0	0	0	0	0	0	0
gene-NCGR_LOCUS10216	0	0	0	0	0	0	0	0	0	0	0	0	0	0	0	0	0	0	0	0	0	0.37	0	0
gene-NCGR_LOCUS10217	0	0	0	0	0	0	0	0	0	0	0	0	0	0	0	0	0	0	0	0	0	0	0	0
gene-NCGR_LOCUS10218	0.28	0.62	0.11	0	0.1	0.26	1.71	0.7	1.1	0.97	3.36	3.79	1.37	9.62	7.59	4.74	7.38	3.19	4.07	20.73	4.49	54.31	41.98	70.19
gene-NCGR_LOCUS10219	3.25	2.06	2.63	4.94	5.64	5.13	5.21	5.86	5.73	2.86	3.17	3.1	7.35	7.53	8.5	7.47	5.71	5.38	7.33	6.15	7.1	8.31	6.7	9.24
gene-NCGR_LOCUS1022	17.04	20.07	15.53	16.39	15.71	16.94	19.37	14.27	14.89	10.29	11.23	14.27	20.06	19.77	17.82	20.28	22.36	20.86	13.39	20.06	16.5	15.4	14.65	13.62
gene-NCGR_LOCUS10220	15.71	14.87	13.99	16.9	15.25	17.96	17.15	15.66	21.08	14.66	16.75	15.56	19.37	37.81	26.28	27.15	30.24	24.61	19.34	29.23	44.96	19.03	18.2	21.4
gene-NCGR_LOCUS10221	11.92	8.86	14.65	9.86	4.37	8.29	11.16	20.24	10.03	7.12	11.82	17.5	14.15	12.01	22.89	13.92	10.28	18.44	19.58	11.34	23.08	4.41	4.35	6.32
gene-NCGR_LOCUS10222	74.71	65.02	87.35	116.29	88.87	95.87	77.28	71.61	81.72	88.95	98.25	93.26	534.96	680.03	650.58	642.8	479.92	732.79	386.22	429.34	375.67	279.45	272.51	213.88
gene-NCGR_LOCUS10223	0	0	0	0	0.03	0.05	0	0	0	0	0	0.06	0	0.36	0.02	0.12	0.23	0.03	0	0.37	3.23	0	0.08	0.08
gene-NCGR_LOCUS10224	12.77	17.3	16.04	18.5	16.62	13.05	27.29	17.45	18.61	10.13	15.93	24.13	33.97	28	26.44	30.82	21.74	24.45	23.14	26.63	37.22	27.36	24.23	35.43
gene-NCGR_LOCUS10225	1	1.61	0.17	0.64	1.11	0.57	0.95	0.65	0.49	0.42	0.32	0.26	3.64	3.32	4.24	3.68	5.82	4.62	1.92	2.73	3.28	0.98	1.34	1.27
gene-NCGR_LOCUS10226	0	0	0	0	0	0	0	0	0	0	0	0	0	0	0	0	0	0	0	0	0	0	0	0
gene-NCGR_LOCUS10227	0	0	0	0	0	0	0	0	0	0	0	0	0	0	0	0	0	0	0.18	0	0	0	0	0
gene-NCGR_LOCUS10228	10.56	7.98	6	9.55	11.07	8.85	7.28	12.7	11.76	5.58	6.6	5.94	16.53	12.32	12.89	12.33	13.43	11.94	17.71	8.89	11.41	14.08	15.66	19.45
gene-NCGR_LOCUS10229	1.73	1.4	1.29	1.5	1.53	1.51	1.96	1.75	1.81	1.85	1.84	1.26	3.13	2.37	2.81	1.83	4.03	1.15	2.28	2.71	4.11	2.67	1.92	3.25
gene-NCGR_LOCUS1023	0.04	0.2	0	0	0.07	0.08	0.04	0.21	0	0	0.07	0.08	0.13	0.08	0.27	0.17	0.12	0	0.08	0.08	0.04	0.13	0.22	0.27
gene-NCGR_LOCUS10230	4.6	5.07	6.71	4.2	4.24	4.6	2.77	4.65	3.84	5.7	5.79	5.31	0.95	0.91	0.49	1.1	1.83	0.43	0.1	0.92	1.59	0.26	0.43	0.27
gene-NCGR_LOCUS10231	0	0	0	0	0	0	0	0	0	0	0	0	0.1	0.43	0	0.86	1.34	0.21	0.18	0.65	1.59	0.32	0.66	0.52
gene-NCGR_LOCUS10232	0	0	0	0	0	0	0	0	0	0	0	0	0	0	0	0	0	0	0	0.07	0.06	0	0	0
gene-NCGR_LOCUS10233	0.32	0.82	0.58	0.47	0.7	0.75	0.68	0.56	0.77	0	0.39	0.68	19.51	42.72	15.51	26.28	31.76	18.63	6.17	61.24	3.79	86.75	75.15	82.8
gene-NCGR_LOCUS10234	0.33	0	0.08	0	0.16	0	0.35	0.24	0.24	0.08	0.16	0.09	8	12.03	4.93	5.95	8.09	5.04	1.49	12.46	0.49	6.99	6.72	6.85
gene-NCGR_LOCUS10235	13.64	2.49	5.38	2.45	1.49	1.35	8.92	20.12	15.55	9.51	9.72	8.04	11.05	27.13	16.34	24.23	25.72	25.27	20.28	49.96	14.43	22.91	21.59	22.45
gene-NCGR_LOCUS10236	29.9	6.07	8.43	2.48	2.49	3.84	8.99	27.79	26.12	7.47	10.16	9.81	11.74	34.82	14.61	22.6	25.65	42.97	41	78.04	37.63	26.33	28.16	27.87
gene-NCGR_LOCUS10237	0	0.84	0	0.45	0.46	0.5	0	0	0	0	0	0	0	0	0	0	0	0	3.35	0	0	0	0	0
gene-NCGR_LOCUS10238	7	10.43	9.34	8.21	10.17	9.86	8.33	10.61	11.95	20.44	24.23	25.84	45.02	32.61	32.75	68.6	99.17	46.34	25.69	47.95	15.91	54.85	59.38	42.55
gene-NCGR_LOCUS10239	24.22	23.98	27.66	38.49	35.96	38.35	60.48	63.08	52.08	40.35	39.96	40.83	164.2	129.19	93.6	103.81	118.7	101.11	96.25	161.84	250.97	130.94	116	145.01
gene-NCGR_LOCUS1024	5.34	6.61	5.19	6.96	7.87	5.01	5.09	5.39	4.2	1.41	2.71	2.9	10.08	11.03	11.97	11.48	11	10.3	8.87	7.3	8.73	5.94	6.27	5.65
gene-NCGR_LOCUS10240	1.83	1.8	1.34	2	1.94	1.24	1.49	1.99	1.62	1.45	1.3	1.46	9.96	6.19	5.35	8.52	6.75	6.13	4.86	5.9	4.94	5.3	4.72	4.73
gene-NCGR_LOCUS10241	0	0	0.07	0	0	0	0.08	0	0.07	0	0.14	0	0.16	0.21	0.32	0.55	0.55	0.14	0	0.13	0.29	0.07	0	0
gene-NCGR_LOCUS10242	10.06	9.28	9.93	12.91	14.21	15	11.5	11.14	10.95	10.81	11.68	12.19	19.89	19.26	34.79	21.62	23.78	19.21	28.33	17.01	25.99	15.71	15.78	19.32
gene-NCGR_LOCUS10243	37.02	35.6	48.26	34.87	42.12	35.78	41.49	38.9	38.75	34.2	39.39	35.08	14.89	13.63	21.38	15.4	13.85	16.28	17.63	10.93	14.08	6.18	5.96	6.48
gene-NCGR_LOCUS10244	0.06	0.55	0.6	2.69	0.69	1.24	0.61	0.25	0.52	0.94	2.49	1.56	1.51	5.22	3.12	4.1	3.44	4.34	2.26	3.95	4.87	1.9	3.68	2.33
gene-NCGR_LOCUS10245	1.21	1.25	0.82	0.62	0.67	0.62	1.74	2.31	1.61	2.51	3.94	3.12	0.87	1.77	1.72	1.44	1.5	1.02	0.8	0.93	0.39	1.36	2.09	1.25
gene-NCGR_LOCUS10246	0.34	0.72	0.28	0.2	0.52	0.27	0.85	0.33	0.4	0.68	1.3	1.13	22.78	44.22	36.87	58.56	67.02	52.28	31.82	72.08	6.66	75.2	80.45	66.1
gene-NCGR_LOCUS10247	0	0.11	0	0.2	0	0	0	0	0	0	0	0	0	0.31	0	0	0	0	0	0.11	0.31	0	0.1	0
gene-NCGR_LOCUS10248	0	0	0.01	0	0.09	0	0	0.02	0	0	0	0	0	0	0	0	0	0	0	0	0	0	0	0
gene-NCGR_LOCUS10249	32.6	27.68	23.84	26.68	29.45	28.34	34.65	29.57	30.71	34.85	36.11	32.16	46.79	39.05	46.31	52.82	44.49	61.65	42.89	47.12	26.98	43	42.19	51.78
gene-NCGR_LOCUS1025	0	0	0	0	0	0	0	0	0	0	0	0.13	0.07	0.42	0.27	0.33	0.14	0.17	0.06	0.26	0	0.11	0.22	0.18
gene-NCGR_LOCUS10250	1.92	1.74	1.57	0.37	0.86	0.65	0.4	1.77	1.41	0.91	1.48	0.67	0	0.76	0.23	0.84	0	0.37	0	0.14	0	0	0	0
gene-NCGR_LOCUS10251	16.73	21.15	16.15	19	20.45	15.42	26.22	11.92	19.96	19.17	18.83	30.16	49.02	37.19	35.3	32.36	31.78	39.23	33.05	30.99	27.26	32.36	31.72	31.62
gene-NCGR_LOCUS10252	35.25	47.78	46.89	29.13	31.44	33.15	49.99	27.65	42.8	24.15	22.63	32.55	21.32	29.99	35.58	23.68	28.56	21.45	25.17	26.31	31.41	22.94	17.91	19.92
gene-NCGR_LOCUS10253	4.87	3.87	4.51	2.72	3.37	2.26	1.73	4.52	0.84	0.87	1.55	5.93	3.28	14.09	11.47	9.73	11.99	6.03	16.89	12.43	46.38	3.97	3.54	5.91
gene-NCGR_LOCUS10254	0	0	0	0	0	0	0	0	0	0	0	0	0	0	0	0	0	0	0	0	0	0	0	0
gene-NCGR_LOCUS10255	3.17	3.12	3.41	7.57	6.59	6.14	4.63	3.87	2.47	2.03	1.52	1.99	3.6	3.14	8.38	5.4	4.34	5.15	4.51	3.78	1.8	0.93	1.54	0.86
gene-NCGR_LOCUS10256	11.34	8.96	8.12	15.27	16.14	16.22	13.96	22.7	16.8	11.02	11.41	14.7	79.56	80.69	83.49	63.22	64.07	54.14	55.38	90.35	91.96	55.59	50.1	60.72
gene-NCGR_LOCUS10257	0	0	0	0	0	0	0	0	0	0	0	0	0	0	0	0	0	0	0	0	0	0	0	0
gene-NCGR_LOCUS10258	3.96	4.29	2.13	4.64	5.24	4.98	4.15	3.82	5.32	2.27	3.31	3.3	11.6	12.22	9.61	8.93	9.92	9.87	8.31	7.48	8.31	9.38	7.88	8.62
gene-NCGR_LOCUS10259	23.09	23.43	20.04	19.39	24.47	26.74	10.47	20.35	13.35	9.51	16.46	10.96	31.69	64.38	21.3	28.52	32.59	29.12	25.18	37.76	36.72	12.03	13.79	8.48
gene-NCGR_LOCUS1026	0	0	0	0	0	0	0	0	0	0	0	0	0.04	0.04	0	0	0.09	0	0	0.08	0	0	0	0
gene-NCGR_LOCUS10260	0.52	0.44	0.43	0.81	1.3	0.42	0.55	0.51	0.21	0.11	0	0.22	2.08	2.28	2.65	1.48	1.73	2.73	1.89	1.68	5	0.67	0.82	0.21
gene-NCGR_LOCUS10261	2.31	2.58	1.46	2.39	4.17	2.89	2.8	2.93	2.06	2.26	1.39	2.36	3.69	7.17	3.47	3.61	5.3	2.82	3.65	4.71	9.31	1.83	2.74	1.06
gene-NCGR_LOCUS10262	4.53	5.12	4.01	4.18	4.87	4.43	4.34	3.37	4.19	4.23	4.34	5.7	5.3	5.3	7.62	7.52	8.29	4.94	6.55	6.81	10.21	7.68	7.62	9.37
gene-NCGR_LOCUS10263	4.3	5.41	6.42	5.78	5.35	5.33	6.71	6.69	6.02	25.7	36.39	28.44	26.1	33.64	52.94	45.58	36.65	50.96	39.97	28.26	27.03	17.77	20.1	16.29
gene-NCGR_LOCUS10264	5.8	4.29	5.49	3.92	2.18	5.1	1.65	5.77	4.36	7.58	11	11.9	5.97	10.68	11.28	11.73	6.96	11.98	5.04	5.71	11.29	4.5	2.36	2.18
gene-NCGR_LOCUS10265	0	0	0	0	0	0	0	0	0	0	0.16	0.17	0	0	0	0.18	0	0.16	0	0.35	0	0	0	0
gene-NCGR_LOCUS10266	0	0	0.06	0	0	0	0	0	0	0.52	1.99	1.03	0	0.15	0	1.24	0.24	1.65	1.42	1.71	0.05	0.38	0.25	0.1
gene-NCGR_LOCUS10267	3.62	5.68	6.74	7.14	5.2	4.92	4.11	8.39	7.13	2.02	2.13	1.17	15.16	15.74	25.21	23.76	21.11	19.44	16.35	11.79	7.81	5.96	5.51	7.66
gene-NCGR_LOCUS10268	0.15	0.45	0.15	0.99	0.28	0.29	0.91	0.14	0.73	0.89	0.56	0.15	1.59	1.29	1.11	1.42	1.2	0.28	0	0.31	0.71	0.66	0.85	0.29
gene-NCGR_LOCUS10269	0	0	0	0	0	0	0	0	0	0	0	0	0	0	0	0	0	0	0	0	0	0	0	0
gene-NCGR_LOCUS1027	13.48	9.63	16.78	5.21	3.84	8.53	47.95	36.29	44.56	18.24	17.98	9.82	4.17	9.9	8.59	7.22	6.59	5.14	4.28	12.82	1.51	34.15	34.53	26.94
gene-NCGR_LOCUS10270	0	0	0.13	0	0	0	0	0	0.13	0	0	0	0.28	0	0	0	0.45	0	0	0	0.5	0	0.12	0
gene-NCGR_LOCUS10271	8.58	10.69	9.18	12.87	12.13	11.53	13.35	14.56	12.96	10.35	11.36	10.49	23.26	14.63	26.04	19.93	19.93	14.74	22.23	15.28	27.28	18.67	15.74	21.18
gene-NCGR_LOCUS10272	26.27	27.81	20.76	30.74	38.74	36.29	21.37	21.81	23.58	18.43	17.81	23.27	61.96	68.81	74.35	71.51	55.78	69.64	53.82	58.51	58.32	29.28	33.78	32.91
gene-NCGR_LOCUS10273	0.21	0	1.5	0.41	0	0	4.84	1.03	0.42	0.85	2.6	2.88	0	1.66	0	0.69	0	0	0	2.02	88.41	0.95	1.22	0.63
gene-NCGR_LOCUS10274	1.64	2.26	1.66	2.09	2.53	2	2.68	2.61	1.84	1.12	2.56	1.91	2.02	2.76	2.23	1.48	1.84	2.38	1.98	1.47	2.09	0.7	0.83	0.17
gene-NCGR_LOCUS10275	4.65	3.89	3.82	5.12	3.95	4.26	4.42	5.68	5.4	3.3	2.81	2.78	12.73	17.66	16.69	12.3	12.58	17.05	11.63	8.7	20.4	7.08	8.33	5.83
gene-NCGR_LOCUS10276	0	0	0	0	0	0	0	0	0	0	0.11	0.02	0.02	0.01	0.05	0.19	0.42	0.07	0.05	0.03	0.16	0.38	0.42	0.32
gene-NCGR_LOCUS10277	1.72	0.45	2.05	1.53	2.45	3.61	0.6	1.41	0.86	2.47	3.15	1.35	2.51	3.4	3.75	1.41	3.21	2.21	1.99	2.3	4.77	5.08	6.56	2.43
gene-NCGR_LOCUS10278	0.06	0	0	0	0	0	0.06	0	0	0	0	0	0.87	0.96	2.46	1.82	3.46	2.33	1.98	1.35	0.12	2.48	1.54	3.55
gene-NCGR_LOCUS10279	0	0	0	0	0	0	0	0	0	0	0	0	0	0	0.13	0	0.08	0	0.15	0	0.07	0	0.14	0
gene-NCGR_LOCUS1028	7.32	4.3	4.49	6.19	4.37	5.12	4.89	5.01	5.42	2.65	4.11	2.34	9.67	8.06	6.89	8.99	8.18	7.39	5.53	8.45	14.58	3.55	1.37	4.26
gene-NCGR_LOCUS10280	0	0	0	0	0	0	0	0	0	0	0	0	0	0	0	0	0	0	0	0	0	0	0	0
gene-NCGR_LOCUS10281	0	0	0	0	0	0	0	0	0	0	0	0	0	0	0	0	0	0	0	0	0	0	0	0
gene-NCGR_LOCUS10282	0	0	0	0	0	0	0	0	0	0	0	0	0	0	0	0	0	0	0	0	0	0	0	0
gene-NCGR_LOCUS10283	29.25	25.39	20.79	31.7	34.9	25.53	47.67	55.35	38.76	29.94	38.17	46.02	127.3	127.72	79.07	99.23	109.13	89.38	84.64	224.64	152.4	104.94	107.52	109.07
gene-NCGR_LOCUS10284	19.03	25.67	35.11	58.21	52.93	32.34	77.69	66.28	108.05	29.66	60.41	34.01	61.82	37.16	33.43	84.67	129.23	42.71	34.66	98.26	134.93	51.02	52.26	52.81
gene-NCGR_LOCUS10285	0.73	0.47	0.53	2	0.36	0.97	2.07	1.53	0.96	2.65	2.04	3.34	5.83	17.32	4.65	12	12.18	8.6	3.34	18.04	36.42	10.66	6.15	14.74
gene-NCGR_LOCUS10286	0.98	0.6	0.81	1.19	0.48	1.52	1.56	1.11	1	1.16	2.14	1.41	2.28	3.49	4.43	4.98	5.08	4.15	2.03	2.16	1.16	5.72	5.32	6.41
gene-NCGR_LOCUS10287	0	0	0	0	0	0	0	0	0	0	0	0	0	0	0	0	0	0	0	0	0	0	0	0
gene-NCGR_LOCUS10288	0	0	0	0	0	0	0	0	0	0	0	0	0	0	0	0	0	0	0	0	2.08	0	1.17	0
gene-NCGR_LOCUS10289	0.77	0.58	0.91	0.97	0.64	0.56	0.47	0.54	0.66	0.11	0.43	0.12	0.73	1.1	0.1	0.36	0.26	0	0.35	0.36	0.22	0.1	0.11	0.11
gene-NCGR_LOCUS1029	0	0	0	0	0	0	0	0	0	0	0	0	0	0	0	0	0	0	0	0	0.07	0	0	0.14
gene-NCGR_LOCUS10290	0	0	0	0	0	0	0	0	0	0	0	0	0	0	0	0	0	0	0	0	0	0	0	0
gene-NCGR_LOCUS10291	2.1	1.35	0.97	1.49	1.69	1.87	1.7	2.97	2.36	2.44	2.47	1.84	1.15	0.91	1.17	1.7	1.35	1.78	0.32	0.54	1.12	0.59	0.16	0.37
gene-NCGR_LOCUS10292	0	0.96	0	2.93	0.8	0	0	2.37	0	0	0	0	0	0	0	0	0	0	0	0	0	0	0	0
gene-NCGR_LOCUS10293	10.88	4.01	3.76	9.86	3.83	2.98	17.36	3.49	6.11	5.42	9.31	6.24	4.37	2.2	3.55	4.61	1.56	3.86	4.13	2.26	5.28	1.02	0.9	8.11
gene-NCGR_LOCUS10294	1.4	0.72	1.44	1.5	0.76	2.61	4.15	1.59	2.49	1.48	3.05	2.28	0	0	0.28	0	0.18	0	0.05	0	0	0.19	0	0.1
gene-NCGR_LOCUS10295	6.41	5.55	7.78	4.7	6.68	8.14	16.42	7.78	12.76	15.12	16.53	18.85	1.25	1.88	1.89	2.38	1.56	1.54	0.98	2.08	0.85	1	0.72	0.93
gene-NCGR_LOCUS10296	18.97	17.13	17.66	21.94	19.05	22.42	24.67	18.01	23.9	13.94	18.98	16.28	17.54	15.78	22.2	16.98	18.78	14.83	22.57	13.96	20.54	13.85	13.52	18.37
gene-NCGR_LOCUS10297	1.16	1.96	1.75	1.86	1.51	2.41	1.89	1.37	2.04	0.87	0.95	0.82	4.19	5.11	8.41	5.07	6.11	5.62	3.33	3.36	5.27	1.63	1.57	1.86
gene-NCGR_LOCUS10298	2.85	3.23	2.32	3.98	4.39	3.69	2.83	4.65	1.96	2.31	1.72	2.72	10.44	5.08	6.3	5.46	5.48	7.44	5.69	4.11	2.84	3.95	3.85	3.48
gene-NCGR_LOCUS10299	69.44	60.47	59.08	49.46	69.3	72.43	54.47	65.44	61.65	57.97	45.46	50.49	145.32	156.19	143.24	131.76	141.69	135.78	80.87	106.85	130.49	97.37	88.88	86.7
gene-NCGR_LOCUS103	0	0	0	0.18	0	0	0	0	0	0	0	0	0	0	0.68	0	0.67	0	0	0	0	0	0	0
gene-NCGR_LOCUS1030	0	0.04	0	0	0.04	0	0	0.04	0	0	0.08	0.08	0	0	0	0.04	0	0	0	0	0.24	0	0	0.04
gene-NCGR_LOCUS10300	2.75	5.23	3.61	3.77	4.72	3.5	2.25	3.77	2.11	1.11	2.91	1.99	8.55	13.75	13.64	8.78	6.49	8.24	8.68	3.23	12.39	4.63	3.86	5.06
gene-NCGR_LOCUS10301	21.11	20.27	20.92	26.02	26.11	27.92	27.77	19.34	22.44	15.21	15.46	21.67	26.63	24.12	35.69	29.17	26.63	24.98	31.87	19.35	17.88	24.62	20.88	30.02
gene-NCGR_LOCUS10302	2.9	3.52	4.94	4.5	5.82	4.61	5.82	4.25	5.17	8.57	7.35	7.58	4	3.74	6.48	4.65	3.88	4.07	5.01	3.89	3.1	3.63	3.85	4.48
gene-NCGR_LOCUS10303	0	0	0	0	0	0	0	0	0	0	0	0	0	0	0	0	0	0	0	0	0	0	0	0
gene-NCGR_LOCUS10304	0.27	0	0.05	0	0	0	0.05	0.13	0.5	0.37	0.39	0.47	0.05	0.09	0.08	0.25	0.05	0	0.05	0.1	0	0.04	0.18	0.14
gene-NCGR_LOCUS10305	4	2.86	3.57	4.54	4.77	4.58	4.6	4.77	4.6	3.82	4.21	3.57	13.9	12.5	18.29	12.54	13.13	11.63	16.79	10.68	12.59	12.93	12.62	14.43
gene-NCGR_LOCUS10306	0	0	0	0	0	0	0	0	0	0	0	0.18	0	0	0	0	0	0	0	0	0	0	0	0
gene-NCGR_LOCUS10307	8.14	3.38	3.99	1.61	1.93	1.71	44.29	36.95	28.33	22.93	36.23	49.19	6.3	29.6	7.72	10.52	21.06	7.36	95.77	122.4	87.51	247.38	273.81	234.8
gene-NCGR_LOCUS10308	0.52	0.53	0.54	0.22	0.36	0	2.74	1.65	1.5	2.18	2.4	3.47	0	2.97	1.01	0.18	1.31	0.56	3.84	5.11	1.6	6.46	9.46	5.81
gene-NCGR_LOCUS10309	0.59	0.56	0.55	0.62	0.49	0.58	2.11	0.92	1.55	3.13	5.43	3.52	3.3	7.78	3.93	4.36	5.24	3.69	3.6	5.37	2.98	9.17	9.74	7.41
gene-NCGR_LOCUS1031	2.22	1.72	0.18	1.02	1.34	0.75	1.32	2.38	2.69	2.19	2.31	2.78	0.3	1.62	1.25	0.41	0.28	0.97	0.75	1.75	1.04	0.28	0.75	0.87
gene-NCGR_LOCUS10310	15.99	28.07	21.6	3.9	4.55	4.25	26.32	28.6	20.23	20.35	23.54	31.65	12.23	21.29	6.59	12.04	15.36	9.31	20.81	13.49	18.05	13.34	15.61	12.82
gene-NCGR_LOCUS10311	7.8	9.48	5.85	7.94	8.55	9.75	10.93	8.02	8.85	7.73	7.78	10.84	16.56	14.82	16.88	13.1	13.85	14.31	12.78	10.46	15.76	7	6.67	9.17
gene-NCGR_LOCUS10312	6.1	5.84	6.75	0.39	1.04	0.71	50	12.39	32.18	33.18	25.12	83.71	2.16	30.93	21.42	16.7	22.76	14.15	28.55	36.83	28.96	174.52	164.76	197.65
gene-NCGR_LOCUS10313	3.71	5.3	3.26	7.26	7.06	7.51	9.29	9.35	8.32	7.88	6.89	6.51	11.13	9.02	9.81	9.37	12.95	8.22	9.88	6.58	9.36	16.77	14.38	18.79
gene-NCGR_LOCUS10314	0.63	0.57	1.12	1.44	0.84	0.95	0.32	0.81	0.46	0.75	0.78	1.06	3.45	4.29	3.2	5.1	5.31	3.72	2.79	3.91	4.94	3.98	5.65	3.55
gene-NCGR_LOCUS10315	0	0	0	0	0	0	0	0	0	0.16	0	0	0.17	0	0.84	0.51	0	0	0.33	0.5	0.61	0.42	0	0.31
gene-NCGR_LOCUS10316	67.22	68.13	73.49	87.17	107.72	82.58	87.32	66.94	68.55	47.88	49.33	65.8	165.06	180.42	244.61	177.65	156.91	188.79	196.89	143.97	161.04	112.23	103.38	122.7
gene-NCGR_LOCUS10317	0	0.25	0	0	0	0	0	0	0	0.26	0	0	0	0.99	0.45	0.27	0.9	0	0	0.81	29.3	1.36	0.98	5.02
gene-NCGR_LOCUS10318	0	0	0	0	0	0	0	0	0	0	0	0	0	0	0	0	0.34	0	0	0	0.73	0.46	0	0
gene-NCGR_LOCUS10319	0	0	0.1	0	0	0.1	0	0	0.1	0.1	0.09	0	0.32	0.76	0	0.21	0	0	0.2	0.41	0.29	0.79	1.03	0.1
gene-NCGR_LOCUS1032	8.13	8.11	8.23	10.09	9.86	10.52	10.08	6.54	9.32	5.38	5.88	8.87	13.08	21.09	27.67	20.68	17.68	22.19	18.12	13.1	21.97	8.37	7.52	9.91
gene-NCGR_LOCUS10320	2.55	2.07	1.42	2.53	2.2	1.81	2.23	2.78	2.72	1.39	1.51	1.43	4.7	4.59	3.82	4.6	4.04	3.77	3.38	3.72	5.06	2.8	2.75	2.72
gene-NCGR_LOCUS10321	3.5	2.76	3.31	4.24	4.3	4.48	4.18	3.94	3.93	2.7	3.42	2.9	3.49	2.48	5.93	3.65	4.07	2.1	6.96	1.69	3.11	4.24	3.4	5.34
gene-NCGR_LOCUS10322	3.3	2.49	3.32	2.94	3.51	3.06	4.18	4.19	3.2	2.02	2.16	2.43	4.16	6.07	11.61	8.21	12.41	4.69	13.71	6.21	8.49	6	4.08	6.14
gene-NCGR_LOCUS10323	0.19	0	0	0	0.17	0.36	0	0	0	0	0	0	0.19	0.55	0	0.2	0	0	0	0	0.18	0	0	0
gene-NCGR_LOCUS10324	1.26	3.23	4.09	1.53	1.87	1.62	2.08	1.06	4.25	3.13	3.5	3.51	0	0.4	0	0	0	0	0	0	2.45	0	0.17	0
gene-NCGR_LOCUS10325	3.91	6.65	4.32	5.1	3.49	2.26	2.8	2.18	4.72	0.77	2.26	2.42	2.84	1.71	2.67	1.88	2.61	1.67	1.25	1.91	2.63	1.11	0.79	1.71
gene-NCGR_LOCUS10326	0.57	0.59	0.82	0.42	0.54	0	5.41	4.92	2.29	14.17	4.25	5.72	3.77	6.51	4.78	8.9	3.05	9.66	10.98	13.34	0.71	12.33	14.95	11.14
gene-NCGR_LOCUS10327	0.05	0.05	0	0	0	0	0.05	0.1	0.15	0.36	0.15	0.28	0	0.44	0.49	0.6	0	0	0	0	0	0.34	0	0
gene-NCGR_LOCUS10328	1.09	0.32	0.51	1.1	1.76	0.95	1.32	0.74	0.68	0.87	0.93	1.11	3.06	3.15	7.84	3.54	3.75	2.63	9.72	2.47	6.04	6.27	5.48	8.38
gene-NCGR_LOCUS10329	0	0	0.21	0	0	0	0	0.08	0	0.05	0.34	0	0.69	2.11	1.13	0.97	1.23	2	1.15	2.79	0.51	1.29	1.21	1.52
gene-NCGR_LOCUS1033	1.8	1.93	1.83	3.41	1.32	2.08	3.88	3.91	3.35	5.53	4.44	2.84	5.61	16.76	12.08	14.65	11.88	13.73	5.84	16.16	7.84	13.66	12.29	16.48
gene-NCGR_LOCUS10330	27.98	29.54	40.65	23.64	22.16	26.72	38.85	24.92	26.75	72.45	91.55	77.08	9.67	31.56	36.03	17.98	19.08	17.04	22.43	22.67	24.87	72.14	68.96	83.58
gene-NCGR_LOCUS10331	2.61	4.25	4.46	1.78	3.87	2.73	3.28	3.64	2.83	4.4	3.63	3.23	4.12	1.63	2.44	2.32	3.09	1.61	1.87	2.08	2.54	2.35	1.71	2.95
gene-NCGR_LOCUS10332	34.6	34.1	29.8	22.68	29.11	30.74	45.63	35.1	42.69	27.84	26.72	33.06	24.58	27.67	31.07	23.64	28.26	24.4	25.56	25.18	25.44	38.13	34.59	43.36
gene-NCGR_LOCUS10333	9.27	6.52	6.77	9.31	10.19	10.67	5.74	13.99	6.61	4.34	5.96	3.87	48.11	19.63	22.06	15.7	14.38	18.89	21.97	17.83	8.84	12.3	13.56	10.25
gene-NCGR_LOCUS10334	6.07	5.27	4.1	5.72	7.39	6.18	4.89	5.15	5.13	2.98	4.24	3.83	2.64	3.04	9.86	11.09	15.01	6.73	7.42	8.46	1.32	9.64	8.84	14.89
gene-NCGR_LOCUS10335	0	0	0.94	0	0	0	0	0	0	0	0	0	0	0	0	0	0	0	0	0	0	0.43	0	0
gene-NCGR_LOCUS10336	7.94	7.14	6.44	21.95	21.86	12.81	3.36	7.37	3.14	4.17	9.48	5.2	28.14	22.41	9.75	19.66	16.31	28.68	17.79	12.12	12.55	14.59	12.18	7.78
gene-NCGR_LOCUS10337	2.23	0.48	2.47	5.3	2.04	0	0	2.76	5.1	0	4.22	0	0	0	0	0	0	0	0	0	0	0	0	0
gene-NCGR_LOCUS10338	7.34	8.27	7.99	7.93	5.59	7.94	7.79	5.69	7.94	13.55	18.57	18.62	5.3	7.85	7.1	7.73	8.88	3.48	6.43	6.84	12.73	12.92	13.98	17.42
gene-NCGR_LOCUS10339	60.86	50.05	47.72	48.16	54.46	58.93	30.11	44.04	36.64	39.92	36.58	27.38	0.08	0.23	0.29	0.37	0.19	0.04	0.29	0	0.84	0.16	0	0.04
gene-NCGR_LOCUS1034	0.08	0	0	0.16	0.08	0.17	0.04	0.16	0	0	0	0	0	0.23	0.19	0.27	0	0.08	0.09	0	0.27	0.38	0.38	0.08
gene-NCGR_LOCUS10340	26.6	38.8	40.86	36.66	39.51	36.46	28.47	21.99	26.5	41.54	40.13	35.9	27.41	33.8	32.72	25.7	32.58	25.67	27.19	25.84	31.01	29.64	25.78	32.37
gene-NCGR_LOCUS10341	14.92	24.78	16.23	18.99	41.98	9.68	5.73	8.21	4.13	20.98	10.22	8.76	3.88	8.48	8.52	7.39	5.5	4.85	3.75	5.55	4.75	3.93	5.8	4.25
gene-NCGR_LOCUS10342	3.7	4.96	2.97	7.96	12.04	7.07	3.49	2.27	2.41	2.35	2.41	2.32	1.22	3.28	1.45	4.49	5.92	2.23	0.85	2.36	6.51	1.83	0.79	1.9
gene-NCGR_LOCUS10343	0	0	0	0	0	0	0	0	0	0	0	0	0.33	0	0	0.11	0.24	0	0	0	0	0	0.1	0
gene-NCGR_LOCUS10344	13.56	14.1	13.93	16.14	21.75	17.92	23.78	13.43	21.49	20.06	22.36	29.98	33.94	26.26	23.88	32.78	41.3	25.18	21.16	32.36	22.05	33.8	27.97	38.18
gene-NCGR_LOCUS10345	6.74	5.89	6.05	6.86	6.72	7.24	7.42	7.54	7.4	7.04	7.1	8.26	13.57	8.06	11.01	10.51	12.15	9.02	15.2	10.95	11.09	11.62	9.75	14.12
gene-NCGR_LOCUS10346	26.3	29.5	27.94	32.29	30.78	31.52	21.26	23.7	19.92	15.9	19.64	19.19	30.24	29.65	36.37	31.43	37.4	32.57	32.94	25.15	29.95	23.54	21.38	26.84
gene-NCGR_LOCUS10347	6.63	9.37	8.47	12.01	6.64	12.38	6.25	9.39	4.12	7.2	8.87	7.64	12.96	44.26	19.05	24.76	20.1	25.97	9.72	29.27	81.19	10.25	14.06	14.02
gene-NCGR_LOCUS10348	1.48	5.15	4.03	6.15	5.62	6.54	4.66	1.91	3.58	1.58	0.56	0	1.9	4.73	8.72	6.9	2.57	5.97	6.39	0	1.58	4.93	1.23	8.25
gene-NCGR_LOCUS10349	12.58	11.03	10.26	6.54	8.08	8.68	18.85	23.45	20.69	19.96	21.4	26.26	12.05	15.92	8.96	13.83	15.27	12.1	13.54	21.85	31.87	24.23	16.53	29.67
gene-NCGR_LOCUS1035	20.21	25.1	17.29	29.23	30.96	23.8	47.95	50.84	48.88	28.39	25.52	34.93	84.9	56.88	37.99	75.82	104.57	63.39	47.87	51.89	30.49	97.2	75.51	115.01
gene-NCGR_LOCUS10350	2467.48	2667.85	2673.09	3309.09	2905.31	3116.33	1226.18	2046.31	1773.33	1917.91	2022.12	1469.93	15.17	11.53	6.87	9.95	5.43	10.41	3.93	3.82	21.23	0.16	0.51	0
gene-NCGR_LOCUS10351	1	0.53	0.6	0.57	0.17	0	0	0.08	0	0.34	0.24	0.7	0	1.25	0.15	1.1	2.27	0	0.18	1.25	1.84	20.46	6.89	37.59
gene-NCGR_LOCUS10352	3.37	7.05	13.54	7.47	3	13.34	6.9	14.85	12.95	7.08	6.62	6.59	0	0.95	0	1.31	1.42	0.69	0.7	3.11	2.97	0	0	0
gene-NCGR_LOCUS10353	0	0	0	0	0	0	0	0	0	0.07	0	0	0	0.59	0.06	0.89	1.87	0.36	0	1.34	14.71	0.33	0.51	0.82
gene-NCGR_LOCUS10354	1.7	2.96	2.44	2.09	1.46	2.52	3.89	2.96	3.48	2.68	1.98	3.4	6.94	2.96	3.68	5	6.33	3.3	2.25	4.24	1.56	4.94	6.4	8.26
gene-NCGR_LOCUS10355	468.19	446.77	527.28	280.21	360.69	313.29	451.3	431.02	542.05	444.74	407.44	355.57	3.6	2.24	1.53	1.24	2.91	0.73	2.45	1.01	1.1	1.54	0.55	0.19
gene-NCGR_LOCUS10356	0	0	0	0	0	0	0	0	0	0	0	0	0	0	0	0	0	0	0	0	0	0	0	0.06
gene-NCGR_LOCUS10357	0	0	0	0	0	0	0	0	0	0	0	0	0	0.13	0	0	0.5	0	0	1.34	0	0	0	0
gene-NCGR_LOCUS10358	0	0	0	0	0	0	0	0	0	0	0	0	0.06	1.26	0.11	1.12	1.72	0.09	0	1.67	0.2	0.43	0.11	0.95
gene-NCGR_LOCUS10359	2.09	1.34	1.95	2.53	1.89	1.2	1.2	1.34	1.61	1.92	1.46	3.38	3.64	4.22	2.89	4.35	3.03	2.97	1.53	2.63	6.63	1.23	1.98	1.72
gene-NCGR_LOCUS1036	7.91	7.45	5.73	7.78	6.74	8.82	7.44	7.3	7.09	3.41	4.18	3.42	3.37	6.25	2.99	2.96	3.5	3.74	2.41	3.54	4.04	2.44	4.74	3.45
gene-NCGR_LOCUS10360	0	0	0	0	0	0	0	0	0	0	0	0	0	0	0	0	0	0	0	0	0	0	0	0
gene-NCGR_LOCUS10361	0	0	0	0	0	0	0	0	0	0	0	0.06	0	0	0.03	0	0	0	0	0	0	0	0	0
gene-NCGR_LOCUS10362	0	0	0	0	0	0	0	0	0	0	0	0	0	0.06	0.03	0	0	0	0	0	0	0.05	0.28	0
gene-NCGR_LOCUS10363	4.62	5.36	1.47	10.43	6.47	5.97	20.58	6.68	12.22	29.17	31.7	32.43	12.22	31.83	2.52	10.13	5.56	9.6	9.13	7.35	57.35	24.98	33.96	26.43
gene-NCGR_LOCUS10364	0.8	7.36	4.13	3.73	3.61	2.77	7.66	4.92	4.27	16.77	15.39	15.33	5.27	25.01	2.56	5.26	2.54	5.88	5.17	5.33	48.56	12.93	14.79	11.32
gene-NCGR_LOCUS10365	6.72	6.06	9.17	9.21	7.47	11.32	27.68	7.2	17.17	27.12	34.58	36.86	3.55	18.39	8.43	5.9	6.76	5.14	8.07	5.47	45.91	32.43	35.89	28.87
gene-NCGR_LOCUS10366	0	0	2.02	0	0.88	0	0	1.18	2.08	0.73	0.8	0	0	0	0	0	0	0	0	0	0	0	0	0
gene-NCGR_LOCUS10367	16.36	16.84	21.32	9.03	10.46	12.11	15.25	16.13	16.95	15.09	15.78	12.84	1.7	1.95	3.58	3.08	3.39	1.48	1.88	1.57	1.64	2.74	2.41	2.36
gene-NCGR_LOCUS10368	0	0.09	0.17	0.76	0	0	0.59	0.78	0.17	0.37	2.56	1.56	0	0	0	0	0	0	0	0	0	0	0	0.35
gene-NCGR_LOCUS10369	3.19	5.32	2.34	3.5	6.81	6.94	3.62	5.51	5.63	6.52	5.67	1.93	6.05	0.53	5.88	3.89	5.7	2.52	4.59	1.34	3.09	1	3.43	4.73
gene-NCGR_LOCUS1037	0	0	2.15	2.38	0	0	0	0	0	0	0	0	0	0	2.8	1.47	0	0	0	1.14	0	0	0	1.06
gene-NCGR_LOCUS10370	8.33	7.34	9.96	6.34	5.64	6.77	6.08	7.96	9.12	7.59	8.18	6.12	0.76	0.56	1.68	0.48	0.89	0.52	1.51	0.53	0.52	1.63	1.35	1.61
gene-NCGR_LOCUS10371	184	220.38	198.8	181.43	145.15	160.46	136.27	173.01	144.64	97.59	114.4	128.66	79.3	149.29	85.21	88.89	122.37	76.04	57.18	147.67	59.48	108.88	103.73	122.83
gene-NCGR_LOCUS10372	0	0	0	0	0	0	0	0	0	0	0	0	0	0	0	0	0	0	0	0	0	0.13	0	0.07
gene-NCGR_LOCUS10373	65.13	67.48	69.58	67.39	70.26	67.42	60.92	61.11	62.08	38.18	44.03	42.1	62.4	59.07	79.86	58.82	69.1	54.12	68.74	60.35	66.81	63.15	58.16	60.24
gene-NCGR_LOCUS10374	0	0	0	0	0	0	0	0	0	0	0	0	0	0.18	0	0.1	0	0	0	0	0.09	0	0	0
gene-NCGR_LOCUS10375	63.68	38.64	48.14	40.31	27.72	45.78	50.41	76.68	39.88	63.28	47.06	66.05	41.61	46.77	48.79	61.68	41.07	54.22	54.4	32.22	28.93	40.28	56.37	53.35
gene-NCGR_LOCUS10376	0.1	0	0	0	0	0	0	0	0	0	0	0	0	0	0	0	0	0.19	0	0.21	0.2	0	0.2	0
gene-NCGR_LOCUS10377	6.67	7.18	6.94	7.8	10.73	11.19	8.38	9.19	7.32	11.08	9.85	13.81	29.96	13.34	22.45	18.47	15.95	17.1	17.94	11.86	10.32	20.66	28.05	13.1
gene-NCGR_LOCUS10378	2.94	2.93	2.42	1.8	4.64	2.89	1.95	3.66	2.98	1.59	1.13	1.51	2.44	3.94	4.78	3.49	3.7	3.67	2.77	2.28	2.72	1.5	1.88	2.25
gene-NCGR_LOCUS10379	6.11	5.41	5.42	6.94	9.41	5.13	7.13	8.85	6.25	5.73	5.81	5.54	0.77	5.65	2.38	2.77	2.68	2.87	1.34	2.66	2.2	2.93	2.54	3.52
gene-NCGR_LOCUS1038	0	0	0	0.1	0	0	0	0	0	0	0	0	0	0	0	0	0.1	0.05	0	0	0	0	0	0
gene-NCGR_LOCUS10380	2.73	1.4	1.54	1.05	1.02	1.89	1.44	3.98	1.75	2.38	3.44	2.53	0.82	0.88	1.15	1.08	0.69	0.89	1.12	0.9	2.4	0.47	0.5	0.33
gene-NCGR_LOCUS10381	3.21	2.3	2.36	3.93	4.96	4.37	2.46	2.58	1.79	2.17	2.34	2.9	9.16	6.31	8.7	8.59	10.4	7.43	12.64	8.73	7.25	7.35	6.24	8.7
gene-NCGR_LOCUS10382	0.21	0.22	0.05	0.3	0.05	0.16	0.81	1.47	0.62	7.13	4.12	1.78	4.19	3.12	1.59	2.37	1.58	2.75	5.34	2.92	2.18	4.31	6.13	2.27
gene-NCGR_LOCUS10383	0.72	0.62	0.71	0.19	0.19	0.22	0.3	0.25	0.07	1.44	2.67	1.27	0	0	0	0.11	0.07	0.28	0	0.16	0.1	0.09	0.2	0.34
gene-NCGR_LOCUS10384	0	0	0.18	0.21	0	0	0.45	0.01	0.14	0.64	0	0.66	0	0	0	0	0.2	0	0.23	0	0	0	0	0.7
gene-NCGR_LOCUS10385	0.07	0.11	0.11	0.05	0	0.04	0	0	0.1	0.16	0.07	0.38	0.96	3.34	2.04	1.22	1.53	2.03	2.03	2.64	6.19	7.57	5.39	8.74
gene-NCGR_LOCUS10386	0	0	0	0.26	0.13	0	0.57	0	0.14	0	0	0.14	0.15	0.81	1.59	0.3	0.32	0.66	0.29	0.15	1.2	0	0.18	0.54
gene-NCGR_LOCUS10387	1.5	1.51	0.25	1.25	1.18	2.92	1.14	1.31	0.75	0.24	0.23	0.58	1.23	3.09	1.69	1.1	1.14	2.98	0.81	0.9	1.23	0.93	0.35	0.38
gene-NCGR_LOCUS10388	0.87	0.87	2.18	1.51	1.02	1.94	1.62	1.7	1.31	0.89	1.45	1.57	2.13	2.23	3.39	2.13	3.6	0.61	1.72	3.55	2.66	0.8	1.39	1.66
gene-NCGR_LOCUS10389	1.65	1.48	1.68	3	2.86	2.36	1.66	2.43	1.9	1.29	0.73	0.93	4.71	3.14	6.03	2.7	3.81	2.15	4.49	4.07	3.87	1.74	2.73	1.95
gene-NCGR_LOCUS1039	28.79	30.84	25.67	25.96	29.4	24.93	15.04	20.32	13.48	8.43	7.61	15.2	36.57	29	37.7	33.65	37.67	22.69	27.19	25.98	32.84	29.24	29.1	33.23
gene-NCGR_LOCUS10390	0	0	0	0	0	0	0	0	0	0	0	0	0	0	0	0	0	0	0	0	0	0	0	0
gene-NCGR_LOCUS10391	32.88	31.78	28.51	27.16	33.2	30.97	45.11	38.88	41.07	25.33	27.24	27.5	16.96	14.97	19.07	14.97	15.66	10.76	15.05	12.73	14.91	14.15	13.35	14.61
gene-NCGR_LOCUS10392	0.62	0.3	0.19	0.67	0.24	0.6	0.12	0.47	0.57	0.4	0.81	0.31	1.29	1.79	1.51	2.01	3.64	1.73	1.18	1.41	4.62	1.39	1.46	2.61
gene-NCGR_LOCUS10393	1.26	1.81	1.06	1.53	1.8	1.32	0.34	1.05	0.88	0.17	0.5	0.25	3.09	3.27	2.92	2.61	3.3	1.75	2.04	1.13	3.21	0.29	0.4	0.36
gene-NCGR_LOCUS10394	0.6	0.42	0.72	0.72	0.58	0.5	0.95	0.69	0.5	0.8	0.29	0.52	2.05	3.06	1.2	2.2	2.87	0.88	1.81	2.87	1.39	1	1.17	1.35
gene-NCGR_LOCUS10395	8.83	8.85	9.5	12.7	11.11	11.94	11.48	8.3	10.75	8.06	8.4	12.18	11.81	11.36	20.71	13.9	15.14	12.94	15.81	8.53	24.97	9.21	8.36	11.64
gene-NCGR_LOCUS10396	0	0.05	0	0.08	0.19	0	0	0.15	0.1	0	0.14	0.15	0	0	0	0.05	0.23	0.05	0	0.05	0.18	0.05	0	0.2
gene-NCGR_LOCUS10397	5.96	0	0	6.33	4.44	0	2.64	0.2	3.08	0	8.99	2.26	0.87	0.82	1.98	2.95	10.93	1.45	6.84	1.07	5.16	0	1.75	0
gene-NCGR_LOCUS10398	2.43	2.45	1.47	2.07	2.56	2.4	2.5	1.78	1.74	1.29	0.9	1.09	2.84	2.85	3.57	3.1	4.28	2.71	2.48	2.62	1.98	1.47	1.62	2.02
gene-NCGR_LOCUS10399	12.91	11.59	11.98	9.86	12.19	12.35	13.47	11.73	11.88	11.47	11.98	12.05	13.43	8.96	13.49	9.78	12.7	7.47	15.43	6.9	9.89	9.19	9.03	12.01
gene-NCGR_LOCUS104	0.14	0.09	0	0.02	0	0.3	0.04	0	0.06	0.25	0	0	0.31	0.25	0.22	0.63	2.21	0.24	0.18	0.38	5.62	0.97	0.51	1.39
gene-NCGR_LOCUS1040	8.3	9.47	11.11	3.77	3.81	2.53	14.51	9.51	9.1	19.38	25.34	26.61	0.18	0.86	0.15	0.58	1.49	0.17	0.73	1.54	0.23	0.99	1.07	1.91
gene-NCGR_LOCUS10400	0.74	1.19	5.95	0.3	0.41	0.69	5.08	3.42	3.96	1.2	3.64	0.65	0	0	0	0	0.07	0	0	0	0	0.11	0	0
gene-NCGR_LOCUS10401	0.17	0.3	0.51	0.57	0.08	0.51	0.33	0	0	0	0.08	0	0.86	0.33	2.89	0.64	1.22	0.32	0.47	0.63	0.17	0	0.16	0
gene-NCGR_LOCUS10402	101.07	100.92	129.16	58.33	75.53	58.97	57.06	75.31	55.31	28.02	23.33	28.07	3.38	6.09	6.24	5.43	6.16	7.47	2.5	7.91	12.32	0.55	2.33	5.24
gene-NCGR_LOCUS10403	0	0	0	0	0	0	0	0	0	0	0	0	0	0	0	0	0	0	0	0	0	0	0	0
gene-NCGR_LOCUS10404	0.21	0.87	0.53	0.3	0.1	1.04	2.39	0.61	0.64	3.36	11.4	3.14	0.11	3.68	0.19	0.79	3.66	0.6	0.22	2.1	10.13	2.07	1.92	5.47
gene-NCGR_LOCUS10405	1.13	0.97	0	0	0	0	0	0	0	0	0	0	0	0	0.97	0	0	0	0	0	0	0	0	0
gene-NCGR_LOCUS10406	14.19	13.02	9.93	20.67	22.93	17.19	19.69	15.99	15.9	13.16	14.04	17.74	39	39.54	60.34	39.97	41.56	32.27	51.13	34.53	53.27	43.78	41.57	58.7
gene-NCGR_LOCUS10407	24.8	31.77	29.12	27.17	27.93	18.72	49.5	23.16	34.69	32.39	25.3	37.09	30.11	40.24	82.95	48.79	40.67	52.9	40.88	42.13	32.48	36.31	25.66	37.9
gene-NCGR_LOCUS10408	2.15	2.33	2.83	2.7	3.08	3.22	2.22	2.23	2.28	1.37	1.92	1.47	3.14	3.94	4.7	4.48	5.03	3.56	4.24	3.48	3.73	2.52	2.64	2.81
gene-NCGR_LOCUS10409	39.75	40.12	45.77	82.01	41.96	69.15	26.41	40.28	33.37	27.53	29.74	24.56	1.74	3.28	4.78	3.27	3.11	2.88	3.03	2.54	6.07	2.83	2.53	3.33
gene-NCGR_LOCUS1041	0	0	0	0.06	0.09	0	0.41	0	0.18	0	0	0.1	0	0.3	0.16	0.75	0.14	0.07	3.29	2.36	0.5	6.83	6.01	14.41
gene-NCGR_LOCUS10410	1.65	3.7	2.97	2.73	2.86	5.26	5.52	3.55	2.08	2.23	2.96	3.37	0.86	2.5	0.77	1.99	3.7	1.67	2.59	3.52	4.07	4.85	3.78	4.9
gene-NCGR_LOCUS10411	9.92	11.56	8.42	9.78	11.73	11.81	8.07	11.79	11.64	10.96	10.65	11.17	16.19	19.66	18.66	16.56	18.63	15.64	13.06	11.56	24.69	10.79	9.29	10.26
gene-NCGR_LOCUS10412	1.74	2.17	2.28	5.01	4.49	3.01	3.08	2.56	2.14	4.74	5.44	4.61	26.16	26.8	16.23	24.75	20.62	24.44	19.69	24.58	28.19	19.61	23.88	21.27
gene-NCGR_LOCUS10413	20.33	21.6	18.55	23.88	22.8	17.22	15.06	13.83	17.01	13.4	13.24	13.75	44.98	34.32	31.38	43.67	44.62	29.66	26.98	43.13	41.07	31.31	35.59	29.74
gene-NCGR_LOCUS10414	11.12	9.04	7.8	11.27	10.95	6.8	6.41	8.51	6.87	7.9	6.71	9.5	48.19	34.02	25.08	34.73	30.39	33.87	22.04	33.54	30.09	25.34	24.37	25.54
gene-NCGR_LOCUS10415	0	0	0	0	0.04	0	0	0	0	0	0	0	0	0.04	0	0	0	0	0	0	0	0	0	0
gene-NCGR_LOCUS10416	228.52	206.9	215.47	152.02	185.49	186.41	425.16	274.89	353.92	379.26	412.49	457.26	175.56	207.33	196.02	169.03	209.24	167.81	170.73	224.01	242.3	355.54	346	348.83
gene-NCGR_LOCUS10417	0.06	0.05	0.03	0.16	0.16	0.1	0.35	0.37	0.15	0.09	0.11	0.42	2.9	1.77	2.27	1.94	2.46	1.75	2.88	2.15	4.32	4.15	4.2	5.84
gene-NCGR_LOCUS10418	0	0	0	0	0	0	0	0	0	0	0	0	0	0	0	0	0	0	0	0	0	0	0	0
gene-NCGR_LOCUS10419	3.42	2.22	2.22	4.29	3.18	3.83	4.57	3.73	3.02	2.43	2.12	3.03	4.94	7.56	3.69	5.34	5.61	2.89	5	6.45	13.91	4.36	3.73	2.15
gene-NCGR_LOCUS1042	0	0	0	0	0	0	0	0	0	0	0	0	0	0	0	0	0.36	0	0	1.64	0	0	0	0.3
gene-NCGR_LOCUS10420	62.81	64.95	47.49	82.82	98.38	81.72	75.44	58.8	63.79	47.98	47.22	68.16	211.79	281.42	283.96	211.93	186.71	237.1	199.69	197.79	363.45	113.77	99.62	116.13
gene-NCGR_LOCUS10421	0.56	0.87	0	0	0.26	0	0	0	0.42	0	0	0	2.6	0.62	0.68	0.3	0.82	0.4	0.15	0.3	0	0.51	1.02	0
gene-NCGR_LOCUS10422	2.03	2.11	2.69	2.78	4.11	4.62	3.79	2.76	2.75	2.37	2.86	1.97	2.44	1.43	3.04	2.93	2.9	1.57	3.25	2.22	3	3.56	2.47	3.68
gene-NCGR_LOCUS10423	4.12	4	3.82	9.44	9.36	6.82	4.75	6.25	4.3	3.62	3.46	3.62	44.92	50.79	38.94	41.29	34.73	47.89	46.07	43.01	52.89	31.09	24.46	37.26
gene-NCGR_LOCUS10424	413.11	304.12	293.09	134.65	144.76	176.22	507.51	645.88	453.67	606.55	379	517.31	81.03	335.2	203.3	245.4	280.65	206.49	354.73	311.43	286.35	198.67	223.75	157.49
gene-NCGR_LOCUS10425	11.24	10.59	14.86	18.51	12.29	15.22	42.21	22.64	30.79	36.04	51.08	56.6	130.06	76.61	66.62	89.39	106.88	77.08	71.49	89.57	21.29	205.92	195.79	249.74
gene-NCGR_LOCUS10426	90.14	78.2	123.28	70.35	47.87	60.73	83.5	128.85	88.39	113.38	102.57	107	4.8	2.92	8.08	5.7	4.83	5.09	4.84	5.59	8.1	2.97	1.79	3.4
gene-NCGR_LOCUS10427	4.6	4.93	7.63	5.26	6.8	4.45	10.09	6.89	8.15	6.51	6.97	3.53	2.54	2.93	1.32	2.17	2.22	2.92	1.84	1.7	1.68	2.68	3.19	2.7
gene-NCGR_LOCUS10428	21.81	26.31	23.54	29.91	26.08	27.83	26.87	21.42	26.09	12.72	10.98	11.48	41.61	36.25	45.36	38.88	45.65	36.87	27.93	33.4	43.55	24.98	23.65	22.13
gene-NCGR_LOCUS10429	15.92	16.94	17.77	19.07	23.88	22.28	20.46	23.27	18.84	21.03	16.33	22.69	23.69	35.05	49.39	17.76	24.71	30.03	29.98	21.21	51.98	17.61	15.16	20.66
gene-NCGR_LOCUS1043	1.18	0.66	2.03	0.31	2.66	1.16	2.25	2.22	2.67	0.86	0	1.11	1.62	1.36	2.15	0	0.86	1.48	1.17	2.81	2.12	0.6	0.27	0.7
gene-NCGR_LOCUS10430	11.51	9.53	8.28	9.1	9.46	9.63	8.66	9.07	8.39	9.1	7.38	10.01	17.86	17.09	18.91	17.28	16.57	15.24	10.24	13.22	20.03	9.41	8.62	9.69
gene-NCGR_LOCUS10431	16.66	15.89	23.51	11.8	15.32	13.74	31.2	28.06	29.04	42.1	51.7	56.41	26.31	45.03	39.59	34.03	36.29	33.82	57.12	53.41	23.94	66.95	60.93	75.86
gene-NCGR_LOCUS10432	32.75	28.77	32.58	36.02	38.79	28.58	33.88	49.99	36.82	40.71	27.24	40.81	86.47	66.45	61.69	65.88	78.97	55.75	61.98	130.27	84.26	85.03	76.63	88.64
gene-NCGR_LOCUS10433	2.24	2.49	2.27	3.21	3.6	3.17	1.62	3.06	1.97	1.58	1.15	1.07	7.82	5.64	8.31	5.99	7.36	5.56	7.79	4.59	7.79	2.99	2.43	3.68
gene-NCGR_LOCUS10434	0.44	0	0	0.33	0	0.33	0.05	0.05	0.1	0	0.31	0.05	17.99	8.34	8.87	6.13	9.53	5.09	2.96	10.97	0.98	4.78	3.52	3.41
gene-NCGR_LOCUS10435	0	0	0	0	0	0	0	0	0	0	0.15	0	0	0	0	0.09	0	0	0.09	0	0	0.07	0.32	0
gene-NCGR_LOCUS10436	0.69	0.23	0.7	0.22	0	0.23	0.24	0.89	0	0.46	0.87	0.24	0.25	0.45	0.61	0.99	0	0.22	0	0	0.44	1.74	1.11	0.91
gene-NCGR_LOCUS10437	5.76	3.13	7.64	2.61	1.59	1.88	9.6	4.25	5.72	7.33	7.85	14.39	3.7	6.75	5.26	4.96	7.37	2.56	8.23	18.89	10.82	22.24	20.48	23.58
gene-NCGR_LOCUS10438	6.09	4.62	4.48	5.33	5.98	7.25	7.72	6.84	6.92	6.63	8.39	8.03	4.56	8.16	10.21	5.73	7.34	4.51	9.86	5.3	12.83	7.17	6.61	7.53
gene-NCGR_LOCUS10439	11.65	9.5	3.16	8.65	13.85	16.59	3.62	7.06	5.3	4.37	3.12	0.68	6.1	2.63	11.22	6.56	5.27	7.52	5.74	6.71	1.77	2.72	0.58	2.46
gene-NCGR_LOCUS1044	3.58	4.87	3.82	4.03	4.24	4.21	3.52	4.45	3.12	1.65	2.94	2.81	3.84	5.29	9.18	7.11	9.43	3.82	5.83	3.74	14.69	5.14	4.69	4.58
gene-NCGR_LOCUS10440	19.08	12.63	11.06	48.68	35.58	49.27	0.94	2.22	1.9	1.33	3.97	3.95	55.63	74.18	164.12	90.14	86.53	99.6	70.83	67.01	57.98	11.9	7.86	15.91
gene-NCGR_LOCUS10441	0	0	0	0	0	0	0	0	0	0	0	0	0.38	2.1	1.49	3.53	6.48	2.2	0.71	2.58	0.19	2.03	1.18	2.07
gene-NCGR_LOCUS10442	0	0	0	0	0	0	0	0	0	0	0	0	0	0	0.06	0	0.15	0	0.07	0.26	0	0	0	0.06
gene-NCGR_LOCUS10443	0	0	0	0	0	0	0	0	0	0	0	0	0	0	0	0.86	0	0.76	0	0.42	0	0	0	0
gene-NCGR_LOCUS10444	0	0.12	1.17	0.43	0.48	0	0.81	0.39	0.23	0.35	1.4	2.72	0.2	20.8	1.97	13.29	18.24	9.79	1.25	22.09	7.03	31.98	18.08	51.8
gene-NCGR_LOCUS10445	0	0	0	0	0	0	0	0	0	0	0	0	0	0	0	0	0	0	0	0	0	0	0	0
gene-NCGR_LOCUS10446	1.84	4.64	10.03	1.84	1.2	1.95	13.62	2.85	5.37	8.02	4.76	8.43	4.41	9.55	5.03	6.27	9.16	3.03	5.42	11.8	10.46	21.86	21.91	22.77
gene-NCGR_LOCUS10447	8.28	5.63	5.55	9.9	6.4	8.35	4.2	4.39	5.23	3.85	2.71	3.4	8.77	10.64	12.64	9.18	10.2	10.78	9.96	12.09	7.47	2.93	2.06	3.7
gene-NCGR_LOCUS10448	9.89	7.41	11.12	7.44	7.95	6.32	22.27	15.16	20.31	15.16	13.75	22.62	9.68	9.69	14.78	7.44	12.41	7.32	8.03	10.28	13.33	13.64	12.77	12.72
gene-NCGR_LOCUS10449	0.01	1.13	0	2.26	9.76	0	0	0	0	0	0	0	12.6	16.28	28.72	18.31	11.68	23.12	15.4	12.98	31.08	0	0	0
gene-NCGR_LOCUS1045	7.38	6.92	8.8	12.08	11.71	11.31	25.33	11.05	18.56	8.35	10.34	18.18	14.96	12.74	15.29	13.52	15.31	10.01	17.8	14.64	8.64	42.85	45.05	44.93
gene-NCGR_LOCUS10450	31.98	14.39	32.6	12.96	16.34	33.28	26.99	23.11	24.25	29.83	19.77	23.31	2.4	2.23	5.59	3.98	5.4	11.26	3.16	4.33	4.2	2.52	8.04	2.18
gene-NCGR_LOCUS10451	0.1	0	0	0	0	0	0.03	0	0	0.11	0	0.62	0.17	1.32	0.71	0.74	1.35	0.3	0.42	1.35	0.78	4.06	1.55	7.17
gene-NCGR_LOCUS10452	8.42	8.63	9.91	8.68	9.94	10.65	14.07	11.37	11.24	10.65	11.12	11.83	7.63	7.67	20.44	9.23	13.07	5.5	16.71	5.89	15.05	12.66	12.18	13.51
gene-NCGR_LOCUS10453	0	0	0	0	0	0	0	0	0	0	0	0	0	0	0	0	0	0	0	0	0	0	0	0
gene-NCGR_LOCUS10454	18.85	18.46	11.12	30.4	21.36	28.75	11.09	10.26	13.06	25.07	7.66	19.02	16.89	8.35	24	18.59	14.83	23.89	17.48	18.9	11.71	8.92	5.05	10.29
gene-NCGR_LOCUS10455	8.44	10.22	10.91	17.34	17.59	7.82	22.76	15.43	24.46	9.89	14.27	28.34	78.89	67.48	46.17	80.47	55.03	62.4	47.17	96.6	87.79	68.35	55.44	65.18
gene-NCGR_LOCUS10456	3.12	3.53	2.97	3.94	2.88	3.42	2.51	2.84	2.94	2.6	1.98	2.04	3.7	7.78	3.81	8.58	12.12	6.87	4.73	12.25	3.7	5.95	4.53	6.05
gene-NCGR_LOCUS10457	0	0	0	0	0	0	0	0	0	0	0	0	0	0	0.05	0	0.21	0	0	0	0	0	0	0
gene-NCGR_LOCUS10458	5.85	5.58	4.84	9.64	8.65	9.27	5.51	7.34	7.14	3.06	3.61	3.55	12.58	26.29	21.19	19.19	20.9	14.59	14.91	19.85	31.07	11.21	9.81	13.72
gene-NCGR_LOCUS10459	18.39	20.1	16.05	19.15	20.42	20.88	15.31	17.99	15.33	7.97	8.94	7.91	18.39	23.02	26.14	20.04	26.64	16.26	21.6	19.13	38.37	15.28	14.81	16.29
gene-NCGR_LOCUS1046	19.07	14.37	11.45	24.21	18.43	12.31	15.36	16.68	13.81	11.62	10.63	23.06	39.57	57.66	39.11	46.31	42.28	54.24	48.76	60.35	50.85	21.95	23.86	20.58
gene-NCGR_LOCUS10460	0.66	1.33	0.7	1.36	0.99	1.14	0.71	0.79	1.09	0.91	0.89	0.67	1.24	1.17	1.08	1.56	1.84	1.1	1.11	1.55	2.59	0.72	0.75	0.78
gene-NCGR_LOCUS10461	7.79	7.1	6.67	7.67	8.54	8.29	5.82	7.54	4.76	4.78	5.08	4.19	4.14	3.63	5.68	4.47	6.85	2.77	3.64	2.37	4.07	1.86	2.17	3.04
gene-NCGR_LOCUS10462	34.98	52.2	48.52	34.35	32.75	41.32	77.83	39.75	77.91	39.61	47.52	37.35	2.59	8.14	5.53	8.03	4.78	7.73	2.79	6.63	27.88	1.87	1.46	3.37
gene-NCGR_LOCUS10463	0	0	0	0	0	0	0	0	0	0.42	0	0	0	0	0	0	0	0	0	0	0	0	0	0
gene-NCGR_LOCUS10464	9.59	13.74	17.37	25.19	11.86	17.89	23.95	11.52	24.76	62.77	115.61	88.57	750.49	92.35	35.75	49.11	28.67	61.75	115.4	78.18	19.12	80.39	109.47	42.93
gene-NCGR_LOCUS10465	8.97	7.72	8.36	10.79	7.99	16.63	8.46	8.3	5.55	8.4	8.38	6.76	34.11	25.74	29.17	21.4	26.85	23.29	25.72	23.3	18.91	36.49	35.07	37.55
gene-NCGR_LOCUS10466	0.34	0	0	0.3	0	0.35	0	0	0.68	0	0.75	1.3	0.51	0	0.32	0	0	0	0	0	0	0	1.09	0
gene-NCGR_LOCUS10467	0	0	0	0	0	0	0	0	0	0	0	0	0	0	0.93	0	0	0.72	0.34	0.67	0	0	0	0
gene-NCGR_LOCUS10468	3.85	2.64	1.82	2.15	3.76	2.3	2.51	3.04	3.08	1.7	1.69	1.41	10.47	11.61	8.24	7.93	9.49	7.32	6.31	8.22	16.48	5.21	5.57	5.86
gene-NCGR_LOCUS10469	0	0	0	0	0	0	0	0	0	0	0	0	0	0	0	0	0	0	0	0.36	0	0.36	0	0.69
gene-NCGR_LOCUS1047	0.81	1.06	1.72	0.43	0.84	0.9	0.6	1.15	0.49	0.7	0.43	1.07	2.42	11.85	4.05	6.75	7.32	7.51	1.09	5.48	10.11	0.77	0.65	1.31
gene-NCGR_LOCUS10470	25.42	4.01	10.77	1.5	1.38	0.31	12.65	41.77	18.95	26.12	10.63	14.57	4.87	65.19	9.89	20.72	30.11	26.11	130.58	187.89	187.8	120.57	147.63	154.63
gene-NCGR_LOCUS10471	0	0	1.15	0	0	0	5.27	0	0	3.61	0	82.29	0	0	0	0	0	0	0	1.1	0	150.13	75.79	201.73
gene-NCGR_LOCUS10472	7.03	10	8.24	7.12	9.03	7.69	13.41	10.36	8.41	15.74	12.43	29.36	11.09	13.74	9.04	11.18	14.75	9.52	10.18	12.47	8.13	34.98	24.43	44.34
gene-NCGR_LOCUS10473	0.8	0.93	0.46	1.41	2.51	1.09	1.38	0.59	1.72	0.38	0.44	0.59	4.25	4.23	3.32	2.49	2.28	1.83	2.18	3.08	7.13	2.41	1.17	2.19
gene-NCGR_LOCUS10474	0	0	0	0	0.1	0	0	0.1	0	0	0	0	0	0	0	0.41	0	0	0	0	0.1	0.18	0	0.1
gene-NCGR_LOCUS10475	0	0	0	0	0	0	0	0	0	0.09	0.07	0	0	0.83	0.06	0.77	1.42	0.26	0.13	0.55	1.25	0.69	0.44	0.57
gene-NCGR_LOCUS10476	1.08	0.92	0.92	1.29	0.7	0.27	0.9	1.06	1.19	0.42	0.66	0.91	0.48	1	0.87	1.36	1.79	0.89	1.43	1.05	1.59	1.34	0.73	1.97
gene-NCGR_LOCUS10477	2.05	1.22	3.03	0.56	0	0.26	9.06	14.95	7.03	13.18	12.55	16.47	4.03	1.47	2.13	3.4	5.44	1.72	14.2	10.49	5.83	12.88	9.56	14.15
gene-NCGR_LOCUS10478	0.01	0	0	0.17	0	0	0	0	0	0	0	0	0.15	0.04	0.15	0	0	0	0	0.04	0.09	0	0.14	0
gene-NCGR_LOCUS10479	3.62	3.21	2.32	4.47	2.37	3.22	4.97	2.81	4.1	4.07	2.86	4.77	10.36	9.41	7.26	8.14	6.32	8.64	8.38	7.63	7.54	9.4	5.48	9.85
gene-NCGR_LOCUS1048	3.08	0	1.38	0.71	2.7	0	0	0.64	3.94	3.73	1.07	1.52	10.24	4.03	4.93	9.57	6.09	4.64	2.91	3.89	2.74	10.13	3.07	8.55
gene-NCGR_LOCUS10480	5.03	6.67	3	6.83	7.46	8.26	6.46	8.49	7.95	6.85	6.42	5.46	8.77	10.92	12.88	10.07	8.89	12.46	8.1	9.91	9.1	4.53	3.9	5.67
gene-NCGR_LOCUS10481	0	0	0	0	0	0	0	0	0	0	0	0	0	1.66	0	0.29	0.49	0	0	1.56	3.76	0.43	0	0
gene-NCGR_LOCUS10482	24.7	25.61	21.65	31.08	33.75	31.66	46.9	23.05	32.36	27.28	23.78	39.91	61.16	57.72	53.11	64.16	62.53	70.27	40.39	50.54	69.18	59.99	59.97	75.91
gene-NCGR_LOCUS10483	0	0	0	0	0	0	0	0	0	0	0	0	0	0	0.46	1.69	0	1.08	0	0	0	0	0	0
gene-NCGR_LOCUS10484	1.99	1.4	1.55	2.8	3.12	1.99	2.93	3.61	2.74	2.36	0.91	1.3	7.63	8.27	9.98	7.06	8.32	5.94	9.11	5.85	12.92	6.14	5.92	7.38
gene-NCGR_LOCUS10485	2.85	2.66	2.73	0	0.2	0.22	25.76	19.94	12.77	60.13	22.17	62.36	2.61	21.25	18.38	11.97	19.63	8.74	73.77	50.43	34.5	121.74	118.22	106.34
gene-NCGR_LOCUS10486	25.42	4.01	10.77	1.5	1.38	0.31	12.65	41.77	18.95	26.12	10.63	14.57	4.87	65.19	9.89	20.72	30.11	26.11	130.58	187.89	187.8	120.57	147.63	154.63
gene-NCGR_LOCUS10487	0	0	0	0	0	0	0	0	0	0	0	123.28	0	0	0	0	0	0	0	0	0	99.27	21.4	186.3
gene-NCGR_LOCUS10488	106.63	113.86	116.53	114.76	125.56	130.72	164.43	124.93	147.73	136.54	141.71	154.53	103.5	130.96	114.06	122.54	145.87	147.43	94.16	125.63	87.57	174.43	163.18	202.85
gene-NCGR_LOCUS10489	7.29	7.11	7.27	7.67	6.15	8.3	6.48	5.83	6.08	5.57	4.94	5.51	14.63	20.27	17.38	16.24	15.35	14.73	13.3	17.88	33.38	9.83	8.34	12.24
gene-NCGR_LOCUS1049	20.62	20.07	25.63	17.81	12.96	14.89	39.74	20.71	35.03	39.74	39.06	51.21	16.59	17.45	13.39	7.59	13.26	11.64	15.33	17.91	14.61	56.22	48.46	48.33
gene-NCGR_LOCUS10490	0.74	1.35	1.03	1.18	1.4	1.47	2.09	0.87	0.48	1.24	0.97	1.18	0.63	1.83	1.41	1.76	2.46	1.18	1.24	2.37	3.45	0.87	1.47	2.65
gene-NCGR_LOCUS10491	1.18	0.81	0.99	1.38	1.32	1.1	1.93	1.04	0.82	0.97	0.48	0.95	1.65	1.51	0.75	2.98	3.44	1.28	0.72	2.82	2.69	1.94	1.57	2.71
gene-NCGR_LOCUS10492	0	0.04	0.03	0.18	0.04	0.13	0.23	0	0.34	0.25	0.13	0.3	0.14	1.15	0.29	1.82	3.11	0.14	0.29	2	4.26	2	1.49	2.36
gene-NCGR_LOCUS10493	3.01	5.36	4	3.46	4.26	3.4	4.99	3.98	3.95	3.23	2.48	2.7	3.12	3.9	3.43	5.64	7.15	3.69	2.99	3.82	6.45	4.66	4.17	4.92
gene-NCGR_LOCUS10494	10.01	3.47	9.64	2.06	1.34	1.84	42.13	57.04	30.31	58.51	48.62	50.25	9.9	13.02	15.09	10.67	17.11	6.2	66.94	36.99	24.03	65.68	55.8	69.58
gene-NCGR_LOCUS10495	0.34	0.04	0.08	0.1	0.12	0.12	0.17	0.45	0.08	0.08	0	0.04	0.26	0.54	0.42	0.43	0.48	0.19	0.53	0.36	0.28	0.58	0.22	0.56
gene-NCGR_LOCUS10496	0.6	1.13	0.92	1.17	1.31	0.89	1.41	1.6	1.14	0.72	0.89	0.88	3.34	2.11	1.87	3.75	2.76	1.85	1.6	1.8	1.65	1.37	2.57	2.62
gene-NCGR_LOCUS10497	11.49	8.53	6.06	9.64	8.1	9.85	8.44	9.98	8.37	8.65	8.7	11.73	19.45	17.67	16.63	25.39	18.93	24.36	11.88	19.78	16.17	8.12	5.69	8.11
gene-NCGR_LOCUS10498	0	0	0	0	0	0	0.05	0.12	0	0.2	0	0.13	0	6.11	0.06	4.08	6.96	0.29	0.05	5.29	6.75	0.91	0.37	3.25
gene-NCGR_LOCUS10499	3.27	3.64	3.48	2.95	3.1	2.99	5.5	3.41	5.04	3.13	3.4	3.67	2.93	4.3	6.28	5.88	9.81	4.18	6.61	7.99	4.39	7.27	8.38	10.05
gene-NCGR_LOCUS105	0	0	0	0	0	0	0	0	0	0	0	0	0	0	0	0	0	0	0	0	0	0	0	0
gene-NCGR_LOCUS1050	0.36	0	0	0	0.11	0	0.51	1.1	0.32	0.35	0.38	0.66	0.61	7.72	0.54	1.39	2	1.37	12.59	12.35	13.15	68.78	80.2	45.62
gene-NCGR_LOCUS10500	11.84	14.98	26.72	12.4	13.92	12.27	19.67	21.95	15.66	50.99	65.95	72.63	10.56	15.24	14.32	20.94	23.65	14.75	12.67	15.34	16.46	24.91	19.66	28.64
gene-NCGR_LOCUS10501	0.65	0.55	0.42	0.48	0.42	0.59	0.73	0.64	0.49	0.44	0.24	0.27	1.56	2.09	1.82	1.91	2.44	2.43	0.09	1.81	3.16	1.12	0.57	0.57
gene-NCGR_LOCUS10502	3.33	0.78	3.17	2.28	1.81	1.05	13.76	1.03	10.93	15.38	9.84	17.89	3.46	31.48	6.62	20.31	21.43	7.43	3.38	27.19	16.69	21.93	16.23	11.15
gene-NCGR_LOCUS10503	32.09	25.83	35.83	25.51	20.7	27.9	122.41	81.01	71.25	616.72	160.2	156.78	17.81	27.66	22.04	19.74	17.35	18.64	18.19	18.77	45.64	27.03	23.34	31.51
gene-NCGR_LOCUS10504	9.2	8.56	8.56	7.2	6.96	5.16	8.7	7.87	10.28	8.8	7.12	6.49	2.66	2.73	3.46	1.02	2.59	3.54	2.65	1.73	5.26	1.82	1.98	0.76
gene-NCGR_LOCUS10505	0	0	0	0	0.12	0	0	0.13	0.26	0	0	0.14	0.43	0.26	0	0.14	0	0	0	0.14	0	0	0	0
gene-NCGR_LOCUS10506	0.78	0.55	1.68	1.19	0.5	0	1.2	0.39	1.25	0.45	1.28	0.82	0.69	0	0.88	0.59	0.25	0.32	0.4	0.52	0.48	0.34	1.14	1.03
gene-NCGR_LOCUS10507	2.13	0.87	2.25	1.72	2.1	2.39	1.87	2.6	2.97	2.8	3.09	2.94	0.8	2.1	1.22	1.5	0.25	0.92	0.93	0.48	1.2	1.68	2.84	2.14
gene-NCGR_LOCUS10508	2.45	2.44	2.11	2.94	3.11	2.96	2.83	2.24	2.02	2.9	3.36	4.51	3.89	3.83	3.94	3.26	4.66	3.05	3.27	2.17	3.27	2.37	2.77	2.23
gene-NCGR_LOCUS10509	2.82	1.75	1.39	3.12	2.87	2.27	1.81	2.27	1.33	1.87	1.32	1.34	2.19	2.05	4.38	3.38	2.76	2.03	3.1	3.45	1.98	0.8	0.38	1.51
gene-NCGR_LOCUS1051	1.41	0.8	1.04	2.74	1.44	2.17	0.97	2.97	1.31	1.5	1.8	3.54	7.61	12.04	6.56	9.33	6.43	9.4	8.39	7.15	17.34	3.77	4.43	3.13
gene-NCGR_LOCUS10510	5.39	4.53	4.27	5.73	7.64	7.6	4.23	4.9	5.97	3.06	2.85	2.81	6.45	9.38	12.19	8.6	9.18	7.69	9.84	8.91	9.77	3.56	3.28	3.75
gene-NCGR_LOCUS10511	6.91	9.41	12.85	9.96	8.05	11.12	9.77	11.65	9.78	13.81	13.98	16.36	7.01	9.82	9.8	7.71	10.24	6.4	7.5	8.18	11.34	6.98	8.82	8.78
gene-NCGR_LOCUS10512	148.12	344.11	202.36	476.12	431.98	355.38	44.16	56.52	48.28	37.38	55.97	79.98	98.18	89.95	133.4	117.27	129.94	131.45	67.77	81.37	70.47	29.28	41.19	32.36
gene-NCGR_LOCUS10513	12.67	12.34	14.41	13.07	10.91	13.93	10.24	9.97	15.99	14.15	15.82	11.09	0.19	3.19	1.91	2.37	2.11	1.2	0.92	1.14	0.29	0.16	0.24	0.2
gene-NCGR_LOCUS10514	6.67	7.37	6.58	7.55	7.72	8.42	19.89	6.31	14.2	8.52	9.87	14.97	17.18	12.97	14.9	13.62	13.88	11.58	10.64	13.92	10.85	16.74	23.45	20.67
gene-NCGR_LOCUS10515	4.86	3.2	1.46	4.35	2.15	0.98	1	6.58	2.9	2.45	0.9	1.02	3.53	13.4	10.41	7.84	3.43	11.3	5.93	13.26	10.29	4.69	4.13	1.44
gene-NCGR_LOCUS10516	52.55	77.01	55.46	111.23	73.11	79.67	30.13	33.37	38.18	24.84	28.71	31.08	62.7	50.05	44.13	46.63	51.45	61.8	36.72	51.02	36.28	36.24	25.26	43.81
gene-NCGR_LOCUS10517	16.89	14.8	13.03	22.54	22.41	21.8	12.94	11.62	10.74	15.81	18.6	18.99	17.09	23.17	29.65	21.86	23.39	20.26	27.24	16.98	29.32	26.91	28.1	25.7
gene-NCGR_LOCUS10518	1.25	0.33	0.38	1.06	4.18	1.62	0.11	0.24	0.41	0.44	0.62	0.36	0.12	0.47	1.84	0.47	0.37	0.34	1.08	0.9	0.73	0	0.19	0.06
gene-NCGR_LOCUS10519	13.59	13.29	10.44	27.3	27.61	23.92	4.35	5.85	4.74	2.68	1.21	4.2	20.28	26.65	38.96	28.31	26.93	31.35	23.78	18.81	43.56	6.54	5.46	6.42
gene-NCGR_LOCUS1052	1.79	1.86	2.15	2.08	1.87	2.42	1.48	1.85	1.26	0.99	1.63	1.13	2.3	2.44	3.36	2.3	2.28	1.93	2.19	1.61	2.29	0.88	0.86	1.07
gene-NCGR_LOCUS10520	16.69	18.22	17.61	24.15	27.57	20.13	20.48	17.92	18.84	11.05	9.73	11.71	39.85	30.88	33.17	35.71	24.45	42.54	33.83	31.62	38.88	34.2	26.63	43.15
gene-NCGR_LOCUS10521	0	0	0	0	0	0	0	0	0	0.07	0	0	0	0	0	0	0	0	0	0	0	0	0	0
gene-NCGR_LOCUS10522	0.43	0.08	0.37	1.04	1.04	0.58	0	0.56	0.07	0	0	0	0.08	0.07	0.13	0.16	0.08	0	0.08	0.08	0	0	0	0
gene-NCGR_LOCUS10523	0.13	0.43	0.07	0.46	0.33	0.68	0.07	0.2	0.07	0	0.07	0	1.06	0.27	0.38	0	0	0.46	0.26	0.07	0.41	0.06	0	0.07
gene-NCGR_LOCUS10524	0.76	0.84	0.53	0.71	1.23	0.29	0.27	0.23	0.06	0	0	0.1	61.47	12.11	32.48	16.44	11.1	19.8	26.6	4.33	7.57	2.16	2.49	1.81
gene-NCGR_LOCUS10525	0.26	0.06	0	0.47	0.1	0.26	0.76	0.61	0.21	0.52	0.5	0.92	2.25	8.49	3.64	4.16	4.99	4.92	2.95	8.25	18.72	3.7	3.51	5.82
gene-NCGR_LOCUS10526	8.14	6.32	9.75	6.02	3.64	5.73	8.22	10.92	8.01	7.69	7.56	8.84	2.65	1.55	1.35	1.42	1.03	2	1.68	2.52	2.03	0.44	0.57	0.76
gene-NCGR_LOCUS10527	0.18	0	0	0.06	0.25	0.28	0.49	0.13	0.13	0	0.18	0.26	0.07	1.2	0.22	0.74	1.01	0.12	0.16	1.47	0.62	0.25	0.36	0.8
gene-NCGR_LOCUS10528	11.11	10.36	9.32	13.86	13.56	13.89	18.99	10.82	14.15	8.21	7.6	10.81	22.72	20.9	29.05	20.01	23.48	17.59	25.8	18.86	30.08	22.5	19.76	24.94
gene-NCGR_LOCUS10529	5.03	4.14	2.39	6.42	6.22	5.39	7.82	5.92	4.6	1.75	1.4	1.43	25.32	9.77	17.84	13.8	10.5	13.99	11.26	8.39	5.48	6.18	4.44	5.55
gene-NCGR_LOCUS1053	7.72	9.43	7.88	8.32	8.3	7.1	8.42	7.13	9.42	6.47	7.73	9.65	10.85	12.69	11.66	9.78	10.43	9.56	9.91	10.22	12.72	9.69	10.96	11.83
gene-NCGR_LOCUS10530	0.05	0.06	0	0.1	0.05	0.27	0.23	0	0.1	0.1	0	0.05	0	0.15	0	0.98	2.92	0.32	0	0.47	1.57	0.95	0.49	1.11
gene-NCGR_LOCUS10531	0	0	0	0	0	0	0	0	0	0	0	0	0	0	0	0	0	0	0	0	0	0	0	0
gene-NCGR_LOCUS10532	0	0	0	0	0	0	0	0	0	0	0	0	0	0	0	0	0	0	0	0	0	0.49	0	0.28
gene-NCGR_LOCUS10533	213.82	197.7	264.12	116.84	123.57	98.9	225.3	142.02	289.4	167.11	134.47	87.9	0	0.44	0	0	0	0.86	2.02	0	0.41	0	0	0
gene-NCGR_LOCUS10534	0	0	0	0	0	0.07	0	0	0	0	0	0	0	0.07	0.06	0.2	0.75	0	0.34	0.37	0	0.5	1.34	0.82
gene-NCGR_LOCUS10535	5.79	8.62	5.77	6.31	8.04	5.19	8.22	5.56	6.8	5.11	4.24	5.19	14.78	9.08	9.55	11.55	10.71	8.14	7.96	4.58	9.17	4.76	4.83	6.71
gene-NCGR_LOCUS10536	0	0	0	0	0	0	0	0	0	0.03	0	0	0	0.05	0	0	0	0	0	0.03	0.26	0.02	0	0
gene-NCGR_LOCUS10537	0	0	0	0	0	0	0	0	0	0	0	0.07	0	0.07	0	0.07	0	0	0	0.04	0.34	0	0	0
gene-NCGR_LOCUS10538	18.68	16.69	25.08	11.51	8.33	13.41	27.63	28.63	29.05	31.04	39.05	39.31	0.88	1.25	0.98	0.98	1.18	0.85	1.51	2.24	3.19	4.21	1.91	6.48
gene-NCGR_LOCUS10539	48.66	42.02	35.52	48.24	78.07	62.02	37.29	40.88	41.74	26.89	32.33	31.89	60.69	49.05	87.48	56.26	67.12	48.92	62.08	41.52	32.83	39.01	38.51	42.47
gene-NCGR_LOCUS1054	0	0	0	0.15	0	0	0	0.14	0	0	0	0	0	0.15	0.57	0	0.21	0.59	0.24	0.35	0.24	0.23	0	0
gene-NCGR_LOCUS10540	33.34	33.25	35.54	26.27	39.07	37.05	25.37	23.39	33.16	26.06	23.17	19.87	2.56	1.44	2.29	1.59	0.83	2.18	0.39	0	1.1	0.64	0.15	0.32
gene-NCGR_LOCUS10541	0	0	0	0	0	0	0	0	0	0	0	0	0	0	0	0	0	0	0	0	0	0	0	0
gene-NCGR_LOCUS10542	0.47	0.14	0.14	2.29	1.18	2.39	0.07	0.47	0.27	0.41	0.26	0.28	3.76	3.77	6.82	4.96	4.56	4.21	3.88	3.34	5.91	0.99	0.53	1.76
gene-NCGR_LOCUS10543	14.94	7.07	3.44	35.69	35.33	60.13	1.03	3.35	0.66	1.34	1.56	1.75	121.04	118.68	187.89	185.24	158.92	150.21	109.26	96.93	114.01	15.08	11.86	16.41
gene-NCGR_LOCUS10544	17.9	15.6	6.79	28.68	25.83	35.98	5.83	5.81	4.54	3.57	3.52	5.71	97.78	83.74	126.04	118.72	109.49	110.15	90.88	62.13	76.71	13.91	11.9	16.84
gene-NCGR_LOCUS10545	15.35	5.82	2.43	80.59	69.08	30.79	0.22	0.24	0	0	0.58	0.22	4.28	2.17	5.3	4.77	1.32	7.33	13.79	4.54	52	0.17	0.1	0.42
gene-NCGR_LOCUS10546	32.52	21.93	11.65	56.41	66.51	56.1	8.55	10.91	7.39	5.99	5.69	5.69	43.05	64.67	87.78	71	63.46	86.15	46.23	45.62	250.72	5.9	5.66	7.64
gene-NCGR_LOCUS10547	19.02	25.86	14.15	29.4	32.69	37.94	16.38	13.03	14.38	20.17	17.72	15.03	108.14	91.56	105.03	101.31	106.75	124.42	76.14	69.32	77.6	37.36	35.98	33.76
gene-NCGR_LOCUS10548	0	0.01	0.02	0.01	0	0	0.02	0.01	0	0.03	0.04	0.17	0.06	0.26	0.08	0.04	0.26	0.08	0.21	0.19	1.08	0.06	0.04	0.24
gene-NCGR_LOCUS10549	152.88	92.19	130.66	114.21	100.6	109.13	119.35	168.49	177.11	180.44	207.51	170.27	17.28	22.56	24.45	17.36	13.95	19.92	19.68	21.52	32.61	9.08	8.27	10.02
gene-NCGR_LOCUS1055	7.41	5.44	5.7	8.59	7.01	7.93	15.06	10.44	11.82	16.79	21.72	20.52	17.9	21.7	31.36	23.38	23.09	20.92	29.7	25.46	20.13	40.65	42.73	35.58
gene-NCGR_LOCUS10550	0.43	0.43	3.27	0	0	0	0.83	1.2	0	0	0	0	0	0.38	0	0	0	0	0	0.43	0.73	0.35	0.75	0
gene-NCGR_LOCUS10551	0	0	0	0	0	0	0	0	0	0	0	0	0	0	0	0	0	0	0	0	0	0	0	0
gene-NCGR_LOCUS10552	2.31	2.17	1.69	2.07	2.88	2.96	2.45	1.72	2.39	1.41	1.72	1.36	2.25	3.19	4.36	2.42	2.62	3.33	3.43	1.58	2.47	1.68	1.14	1.49
gene-NCGR_LOCUS10553	2.19	2.95	2.58	1.64	2.06	2.21	1.06	1.16	0.5	1.37	0.64	1.06	0.18	0.5	3.49	0.18	3.38	1.3	2.17	1.08	2.29	1.07	0.16	0.84
gene-NCGR_LOCUS10554	0	0	0	0	0	0	0	0	0	0	0	0	0	0	0	0	0	0	0	0	0	0	0	0
gene-NCGR_LOCUS10555	0.21	0.44	0.06	0	0.06	0	0	0.06	0.05	0.2	0.23	0.77	0.43	0.79	9.59	2.19	3.73	2.79	2.17	1.03	0.27	3.92	1.54	7.46
gene-NCGR_LOCUS10556	1.25	0	1.25	0	0	0.63	1.29	0.61	0.63	0	0	0	1.92	1.82	4.92	1.35	0.74	2.96	0.7	4.23	3.3	3.27	2.36	4.28
gene-NCGR_LOCUS10557	153.07	80.8	210.58	103.72	42.67	83.43	88.83	227.51	95.39	163.14	182.76	239.08	10.42	7	13.59	8.35	9.18	7.32	8.43	9.93	21.68	6.87	6.74	8.88
gene-NCGR_LOCUS10558	0	0	0	0	0	0	0	0	0	0	0	0	0	0	0	0	0	0	0	0	0	0	0	0
gene-NCGR_LOCUS10559	16.6	10.67	12.19	19.65	25.82	12.57	12.37	19.81	15.72	7.08	7.19	11.97	9.68	15.62	40.23	19.05	22.28	20.32	23.45	25.41	28.42	30.42	23.71	40.49
gene-NCGR_LOCUS1056	0.08	0.35	0	1.02	0.08	0.42	1.13	0.16	0.5	0	0.16	0.09	0	0.74	0.15	0.27	0.2	0.56	0	0.71	1.93	0.15	0.49	0.99
gene-NCGR_LOCUS10560	0	0	0	0	0	0	0	0	0	0	0	0	0	0	0	0	0	0	0	0	0	0	0	0
gene-NCGR_LOCUS10561	8.77	7.5	8.2	6.84	7.18	7.37	3.17	6.01	4.14	1.39	2.01	2.24	7.77	8.1	12.19	8.79	8.06	8.57	7.91	6.45	8.69	3.89	2.27	3.77
gene-NCGR_LOCUS10562	18.94	21.7	13.48	15.43	17.01	17.08	42.02	14.46	23.69	28.19	32.42	45.13	19.06	20.04	12.83	12.74	17.76	13.89	10.6	23.11	15.35	31.34	25.03	42.27
gene-NCGR_LOCUS10563	1.47	0.85	0.44	0.99	0.57	0.52	1.24	1.22	0.97	2.1	1.98	1.19	5.34	9.08	8.3	7.43	6.69	7.42	5.47	7.22	13.56	7.04	6.67	9.18
gene-NCGR_LOCUS10564	0	0	0	0	0	0	0.05	0.13	0	0	0	0	0.45	0.04	0.65	0.59	0.63	0.3	0.14	0.1	0	0	0.04	0.18
gene-NCGR_LOCUS10565	27.33	23.01	27.56	25.46	27.39	32.19	35.17	37.87	35.65	23.44	26.85	25.78	16.5	24.47	38.46	29.17	32.49	23.12	31.44	18.53	28.28	25.07	23.42	27.77
gene-NCGR_LOCUS10566	5.67	4.86	3.01	5.78	10.07	6.32	5.26	6.93	4.03	2.42	2.25	2.01	13.52	11.97	16.84	12.79	8.88	12.09	9.16	8.74	11.93	8.56	6.88	7.82
gene-NCGR_LOCUS10567	0	0	0	0	0.33	0	0	0	0	0	0.22	0.48	0	0.22	0.2	0.25	1.2	0.33	0.48	1.94	0.34	0.52	0.11	1.02
gene-NCGR_LOCUS10568	12.33	9.72	12.95	13.47	12.68	17.48	11.5	12.5	12.42	8.73	9.05	7.07	16.24	11.95	22.76	12.48	16.51	8.57	20.65	10.49	21.75	10.62	10.88	13.19
gene-NCGR_LOCUS10569	0.04	0.17	0.52	0	0.1	0.04	0	0.1	0.03	0.05	0.37	0.15	0	0	0	0	0.08	0	0	0	0.05	0	0.09	0
gene-NCGR_LOCUS1057	0	0	0	0	0.3	0	0	0	0	0.08	0	0.1	0.21	0	0.2	0	0.07	0	0	0	0	0.12	0.23	0
gene-NCGR_LOCUS10570	24.63	33.6	24.7	66.61	65.49	51.45	14.15	10.42	10.83	6.86	7.67	13.88	28.5	33.87	49.53	33.56	31.89	33.02	34.43	27.28	55.95	22.06	15.99	36.73
gene-NCGR_LOCUS10571	1.07	0.97	1.04	1.56	0.97	1.45	1.18	1.87	1.81	0.86	1.22	0.98	1.05	0.53	1.18	1.14	1.41	1.06	1.09	0.93	1.55	0.95	0.84	1.13
gene-NCGR_LOCUS10572	3.23	5.32	2.79	4.75	4.16	6.83	4.5	5.29	5.02	5.17	5.53	4.79	6.67	11.73	9.39	11.68	15.66	7.75	9.27	15.61	10.54	10.88	8.16	11.69
gene-NCGR_LOCUS10573	66.88	64.96	52.78	82.04	73.13	62.38	47.35	71.53	62.25	49.16	45.78	54.99	124.1	105.51	81.95	117.2	99.94	110.87	85.15	106.96	96.48	91.69	92.53	108.52
gene-NCGR_LOCUS10574	7.43	7.66	8.96	6.84	4.93	5.29	20.9	11.98	13.44	15.91	16.86	24.37	21.31	24.14	21.27	36.6	46.14	25.54	21.45	25.85	17.9	45.62	36.06	64.48
gene-NCGR_LOCUS10575	20.49	25.34	24.67	17.95	15.33	17.21	16.77	19.48	20.94	15.53	19.82	16.17	20.12	14.6	10.02	15.55	14.81	16.67	10.03	20.46	26.57	11.41	12.88	8.63
gene-NCGR_LOCUS10576	9.49	8.94	8.47	9.47	10.46	11.93	11.8	11.04	11.74	6.44	5.89	6.08	10.99	15.52	20.91	14.17	14.58	12.72	15.74	9.91	24.19	7.45	6.95	9.54
gene-NCGR_LOCUS10577	0	0	0	0	0	0	0	0	0	0	0	0	0	0	0	0	0	0	0	0	0	0	0	0
gene-NCGR_LOCUS10578	0	0	0	0	0	0	0	0	0	0	0	0	0	0	0	0	0	0	0	0	0	0	0	0
gene-NCGR_LOCUS10579	0	0	0	0	0	0	0	0	0	0	0	0	0	0	0	0	0	0	0	0	0	0	0	0
gene-NCGR_LOCUS1058	0.17	0.22	0.07	0.07	0.31	0.27	0	0.18	0.21	0.57	0	0.07	0.15	0.15	0.37	0.07	0.18	0.06	0.27	0.07	0.7	0.38	0.45	0.26
gene-NCGR_LOCUS10580	0	0	0	0	0	0	0	0	0	0	0	0	0	0	0	0	0	0	0	0	0	0	0	0
gene-NCGR_LOCUS10581	13.12	1.99	0.86	6.83	1.98	2.59	6.66	25.32	20.98	5.04	5.33	4.25	4.08	23.58	5.68	9.95	16.33	9.31	5.21	49.37	11.99	10.97	11.64	6.8
gene-NCGR_LOCUS10582	0	0	0	0	0	0	0	0	0	0	0	0	0	0	0	0	0	0	0	0	0	0	0	0
gene-NCGR_LOCUS10583	0	0	0	0	0	0	0	0	0	0	0	0	0	0	0	0	0	0	0	0	0	0	0	0
gene-NCGR_LOCUS10584	0.76	0	0.78	2.19	6.13	7.08	0.22	1.35	2.3	0	0	1.48	0	0	0	0	0	0.47	0.47	0	0	0	0	0
gene-NCGR_LOCUS10585	18.69	15.54	11.62	31.23	24.69	27.66	6.09	7.58	6.41	2.06	2.13	3.14	10.41	19.2	28.77	24.27	19.84	29.58	9.45	14.92	13	1.92	1.07	3.17
gene-NCGR_LOCUS10586	0.1	0.51	0	0	0	0	0.2	0	0	0	0	0	0	0	0	0	0.11	0	0	0	0	0	0.19	0
gene-NCGR_LOCUS10587	0.85	0.58	0.64	1.94	1.81	0.46	1.4	1.21	1.02	0.66	0.32	0.48	4.92	6.33	4.18	4.32	7.3	3.61	5.93	5.49	8.13	6.69	5.84	7.67
gene-NCGR_LOCUS10588	2.35	2.39	2.64	4.95	4.73	4.32	6.81	2.87	3.71	2.84	2.34	4.98	12.26	20.55	11.99	17.29	12.93	13.93	4.55	13.25	54.29	6.02	8.34	9.2
gene-NCGR_LOCUS10589	7.3	4.87	4.84	5.75	6.06	5.22	5.06	5.45	6.33	5.35	3.89	5.17	7.81	10.49	13.58	9.59	9.93	7.09	11.12	8.89	10.93	8.9	10.54	9.71
gene-NCGR_LOCUS1059	3.9	3.99	2.19	6	6.41	7.05	1.6	4.18	3.57	1.51	1.15	1.66	16	22.59	24.63	27.18	35.1	26.08	20.82	29.23	28.17	9.69	7.87	17.27
gene-NCGR_LOCUS10590	1.64	2.77	2.87	4.69	4.13	3.8	5.43	3.23	3.55	2.19	1.51	3.46	6.4	8.11	5.29	6.01	5.82	8.58	4.32	7.95	10.34	4.5	2.65	7.82
gene-NCGR_LOCUS10591	0.15	0.11	0.73	0.33	0.09	0	0.35	0.44	0.82	0.72	2.14	2.26	0	0.87	0.19	1.07	1.71	0.5	0.19	1.83	1.78	0.92	0.85	0.69
gene-NCGR_LOCUS10592	2.14	2.82	2.31	2.38	3.2	3.5	1.85	3.11	2.26	1.04	1.24	0.99	0.76	0.86	1.01	1.32	1	0.76	1.01	0.73	1.31	0.46	0.44	0.52
gene-NCGR_LOCUS10593	8.38	14.65	13.81	15.4	20.37	12.46	9.49	9.65	7.21	6.5	7.04	8.74	22.67	28.62	29.7	27.54	30.12	29.25	25.41	36.77	56.93	8.75	8.99	11.99
gene-NCGR_LOCUS10594	18.15	17	16.26	19.53	21.51	22	31.1	18.64	25.18	16.36	14.53	25.27	23.27	15.93	25.82	17.56	21.62	16.47	20.89	14.02	15.25	33.68	25.44	42.02
gene-NCGR_LOCUS10595	31.52	31.32	27.45	28.32	29.98	31.93	47.31	47.41	40.47	49.73	59.99	40.25	170.17	61.1	66.99	66.12	71.83	59.06	58.68	71.53	39.6	72.8	75.65	66.3
gene-NCGR_LOCUS10596	21.84	13.1	11.89	28.58	19.87	18.58	32.45	17.86	23.67	11.15	18.98	17.84	13.44	22.3	21.75	24.34	24.42	23.56	15.78	22.67	15.05	29.91	21.41	30.32
gene-NCGR_LOCUS10597	0.27	0.25	0.05	0.4	1.64	0.28	0.19	0.14	0	0.23	0.11	0.12	0.2	0.37	1.23	0.85	0.83	1.88	0.36	0.18	0.05	0.25	0.05	0.06
gene-NCGR_LOCUS10598	10.94	9.72	7.66	18.45	21.77	15.51	12.47	13.58	13.94	15.1	15.95	19.09	22.87	27.74	34.15	26.25	28.03	19.74	33.35	24.7	31.19	30.93	30.6	28.38
gene-NCGR_LOCUS10599	11.7	9.94	16.15	14.53	9.87	8.28	12.08	20.14	13.03	14.39	15.97	17.27	12.25	14.29	21.67	14.59	13.53	12.59	13.88	10.26	19.83	12.7	11.92	12.88
gene-NCGR_LOCUS106	0	0	0	0	0	0	0	0	0	0	0	0	0	0	0	0	0	0	0	0	0	0	0	0
gene-NCGR_LOCUS1060	0	0	0	0	0	0	0	0	0	0	0	0	0	0	0	0.18	0.06	0	0	0	0	0	0	0
gene-NCGR_LOCUS10600	11.89	4.48	5.81	3.91	4.81	3.45	12.45	19.94	17.33	8.83	21.25	12.16	16.28	47.18	11.99	28.32	31.12	19.68	24.52	52.3	17.52	41.53	42.58	27.6
gene-NCGR_LOCUS10601	0	0	0	0	0	0.16	0	0	0.16	0	0.45	0	0	0.16	0	0	0.56	0	0	0	0	0.57	0	0.16
gene-NCGR_LOCUS10602	0.96	0.56	1.48	1.58	0.5	1.71	1.19	1.2	1.47	2.44	3.15	2.8	13.75	38.05	31.49	43.84	38.18	43.77	18.75	38.92	5.18	19.44	23.42	12.09
gene-NCGR_LOCUS10603	0	0	0	0	0	0	0	0.06	0	0	0	0	0.13	0.77	0.11	0.53	0.64	0.35	0.06	2.57	0.18	0.33	0.35	0.36
gene-NCGR_LOCUS10604	2.26	2.66	3.37	1.98	1.71	2.06	0.89	2.01	0.9	0.71	0.92	0.8	1.21	1.83	1.62	1.2	1.43	1.1	1.16	1.11	2.89	0.39	0.11	0.14
gene-NCGR_LOCUS10605	0	0	0	0	0	0	0	0	0	0	0	0	0.84	0.33	0.71	0.24	0.38	0.65	1.34	0.58	0	1.43	1.07	0.99
gene-NCGR_LOCUS10606	1.22	1.48	0.74	0.78	1.4	1.12	1.23	1.61	1.5	0.81	1.15	1.04	5.5	5.51	5.22	2.6	4.56	4.53	3.28	3.45	3.69	1.01	1.36	1.2
gene-NCGR_LOCUS10607	0.02	0	0.02	0.04	0	0.08	0.05	0.11	0.04	0.04	0	0.04	0.54	0.25	0.51	1.12	0.82	0.17	0.56	0.79	1.04	0.95	0.71	1.05
gene-NCGR_LOCUS10608	5.8	7.88	9.51	12.68	7.09	13.74	18.14	16.71	14.5	22.09	25.57	20.19	5.5	25.48	9.36	13.91	20.76	6.63	8.36	18.69	22.4	24.9	24.02	27.89
gene-NCGR_LOCUS10609	14.85	17.42	15.89	25.79	19	24.17	36.93	36.48	34.78	18.52	24.76	23.48	67.19	74.08	67.16	75.19	77.05	64.16	58.1	67.03	68.56	68.5	55.89	77.84
gene-NCGR_LOCUS1061	0	0	0	0	0	0	0	0	0	0	0	0	0	0	0	0	0	0	0	0	0	0	0	0
gene-NCGR_LOCUS10610	12.26	7.37	9.86	16.6	15.68	18.31	21.52	21.77	18.36	12.57	13.25	12.26	23.36	25.91	41.32	17.85	24.54	18.71	28.7	15.83	25.22	26.8	20.69	36.21
gene-NCGR_LOCUS10611	0	0.91	0	2.14	1.73	0	1.07	0	0	0	0	0	0	0	0	0	0	0	0	0	0	0	0	0
gene-NCGR_LOCUS10612	1.29	1.18	3.21	0	0.55	0	0	0	0	0	0.59	0.68	0	0	0	1.38	0	0	0	0.68	1.13	0	0	0
gene-NCGR_LOCUS10613	22.9	37.56	42.41	25.05	26.43	22.46	26.89	25.72	27.84	27.89	33.51	26.84	14.29	26.97	27.56	20.36	25.67	16	22.65	15.4	63.57	16.41	15.31	21.92
gene-NCGR_LOCUS10614	0	0	0	0	0	0	0	0	0	0	0	0	0	0	0	0	0	0	0	0	0	0	0	0
gene-NCGR_LOCUS10615	225.5	209.82	227.39	155.78	150.56	178.55	731.71	349.98	698.71	213.02	169.49	327.2	178.89	228.97	276.39	216.45	179.39	230.05	216.72	190.94	154.18	158.84	157.69	161.45
gene-NCGR_LOCUS10616	3.5	2.53	2.8	5.64	6.35	5.69	3.2	2.53	3.05	3.72	3.06	3.35	7.02	4.22	5.92	4.48	5.55	4.86	5.7	2.29	3.15	3.58	4.45	3.18
gene-NCGR_LOCUS10617	11.87	20.07	16.18	19.57	13.05	16.51	8.74	9.97	13.07	18.57	14.81	13.53	2.45	4.94	2.88	3.12	4.43	2.39	1.84	1.6	5.69	2.13	2.52	1.4
gene-NCGR_LOCUS10618	3.58	10.24	15.22	12.95	5.33	4.36	6.72	1.53	7.07	6.29	4.47	16.89	11.72	11.57	9.71	9.65	8.4	6.5	5.45	9.09	2.37	17.64	16.09	24.58
gene-NCGR_LOCUS10619	34.96	32	25.32	30.16	44.88	36.13	42.53	36.36	40.78	31.24	35.5	45.68	34.15	31.15	60.74	29.39	29.8	24.55	54.76	24.53	47.98	31.12	32.74	35.44
gene-NCGR_LOCUS1062	1.11	2.14	1.28	1.12	1.49	3.05	2.51	2.02	1.39	0.58	1.34	0.82	1.75	1.33	2.16	1.77	2.66	2.13	0.64	1.08	2.33	0.79	0.71	1.22
gene-NCGR_LOCUS10620	6.72	9.78	9.78	9.92	10.1	9.05	9.36	8.58	9.29	5.85	6.08	8.23	8.68	7.69	12.86	10.03	14.47	9.38	14.16	8.19	6.24	13.85	12.03	12.64
gene-NCGR_LOCUS10621	85.29	129.51	95.6	92.09	87.64	63.63	128.98	74.48	118.52	111.43	140.77	119.83	116.18	124.89	99.11	139.41	106.64	118.34	92.96	153.77	90.72	184.27	209.02	191.69
gene-NCGR_LOCUS10622	10.48	5.98	4.45	8.11	12.21	8.45	11.24	19	17.02	12.55	16.71	12.37	24.63	42.04	24.57	27.63	27.48	28.34	36.36	50.71	36.18	50.89	65.53	37.85
gene-NCGR_LOCUS10623	0	0.76	0	0	0	0	0.25	0	0	0	0.06	0.73	5.46	1.47	2.86	4.55	3.9	3.22	1.84	6.26	0.34	3.45	5.85	0.94
gene-NCGR_LOCUS10624	0	0	0	0	0	0	0	0	0	0	0	0	0	0	0	0	0	0	0	0	0	0	0	0
gene-NCGR_LOCUS10625	0.73	0.09	1.6	0	0	0	20.16	22.37	20.45	3.73	1.48	2.72	0	10.73	1.32	2.45	5.18	6.92	3.11	16.19	0	0.96	0.54	0.58
gene-NCGR_LOCUS10626	29.54	39.46	56.34	22.07	17.31	15.77	36.18	50.92	48.34	77.46	61.87	50.6	11.92	23.3	15.81	30.47	32.01	22.96	34.43	37.87	27.45	91.39	75.8	106.44
gene-NCGR_LOCUS10627	2.5	1.97	1.61	0.86	2.11	0.81	2.5	1.59	1.05	2.42	0.93	2.04	1.41	2.76	2.01	2.56	2.2	1.72	1.03	2.6	2.66	2.95	4.44	2.59
gene-NCGR_LOCUS10628	6.42	7.8	5.15	6.52	9.1	6.56	8.56	8.54	10.97	7.83	5.61	6.64	8.46	10.02	10.09	11.39	8.99	9.82	7.75	7.99	8.08	7.72	5.97	7.95
gene-NCGR_LOCUS10629	1.29	1.23	1.21	3.23	2.09	1.8	1.35	2.62	1.26	0.69	0.99	0.87	0.22	0.9	1.56	1.47	1.97	1.64	0.85	0.87	0.11	0.97	1.22	1.56
gene-NCGR_LOCUS1063	2.29	2.62	0.75	1.79	1.74	1.49	1.4	1.05	0.97	0.85	0.47	0.41	0.42	0.72	7.32	7.76	13.29	4.03	2.15	0.98	0.48	1.31	1.69	1.34
gene-NCGR_LOCUS10630	3.56	1.32	3.19	0.39	0.21	0.45	6.33	6.07	4.6	10.48	7.5	7.68	0.51	2.03	0.78	2.71	3.73	0.71	5.59	10.5	6.05	9.14	17.11	6.3
gene-NCGR_LOCUS10631	9.63	8.28	10.72	5.94	5.91	8.82	9.16	12.1	9.41	4.91	6.04	4.57	3.24	3.06	4.92	2.8	4.08	2.23	3.76	2.36	2.69	3.65	3.01	5.31
gene-NCGR_LOCUS10632	0	0	0	0	0	0	0	0	0	0	0.2	0	0	0	0	0	0	0	0	0	0	0	0	0
gene-NCGR_LOCUS10633	2.13	3.34	1.83	2.25	2.04	1.97	1.39	1.16	1.73	0.63	0.85	0.7	3.45	1.35	2.42	1.66	3.67	1.03	1.69	1.32	2.34	0.83	0.66	0.3
gene-NCGR_LOCUS10634	77.06	81.21	79.35	65.18	79.2	69.21	115.63	82.44	95.31	70.01	76.41	92.08	57.23	39.98	42.31	50.5	57.27	46.31	43.4	53.6	39.35	62.36	61.81	68.38
gene-NCGR_LOCUS10635	0	0	0	0	0	0	0	0	0	0	0	0	0	0	0	0	0	0	0	0	0	2.69	0	0
gene-NCGR_LOCUS10636	1.74	1.71	4.45	0.99	1.13	0.91	2.02	3.82	5.03	7.21	7.72	7.54	0.06	0.02	0.06	0.22	0.08	0	0	0	0	0	0	0
gene-NCGR_LOCUS10637	0	0	0	0	0	0	0	0	0	0	0	0	0	0	0	0	0	0	0	0	0	0	0	0
gene-NCGR_LOCUS10638	30.86	28.64	26.33	39.75	37.69	42.84	53.06	43.24	42.96	33.22	33.56	42.04	71.34	91.28	99.81	86.66	64.05	103.12	69.6	71.71	102.34	79.9	73	86.26
gene-NCGR_LOCUS10639	9.24	6.58	9.33	10.29	12.12	14.04	21.29	13.49	14.73	12.58	14.9	18.08	20.86	24.84	30.89	29.28	27.47	29.05	27.15	23.41	28.29	37.06	28.31	45.47
gene-NCGR_LOCUS1064	0	0	0	0	0	0	0	0	0	0	0	0	0	0.11	0	0	0	0.11	0	0	0	0	0	0
gene-NCGR_LOCUS10640	64.61	76.91	66.29	69.57	72.6	68.44	81.23	73.34	77.57	65.51	64.8	78.89	105.13	106.65	112.95	111.49	116.42	97.67	91.4	99.62	121.43	107.68	89.81	129.36
gene-NCGR_LOCUS10641	0	0	0	0	0	0	0	0	0	0	0	0	0	0	0	0	0	0	0	0	0	0	0	0
gene-NCGR_LOCUS10642	10.3	7.94	8.25	9.45	13.02	12.35	11	8.7	10.78	6.69	7.84	8.14	7.57	10.54	19.56	10.8	13.05	9.45	14.4	7.31	11.74	7.47	6.47	7.42
gene-NCGR_LOCUS10643	34.48	35.27	33.64	40.14	41.76	46.83	53.68	36.57	47	34.19	32.61	39.27	39.15	35.86	42.02	36.2	43.57	31.16	41.18	25.96	48.55	41.21	44.3	42.41
gene-NCGR_LOCUS10644	8.44	5.48	5.63	7.01	13.32	9.19	3.62	8.96	4.87	4.64	5.53	2.85	40.83	24.83	38.08	29.1	43.1	30.12	40.64	22.9	13.21	19.75	20.34	27.35
gene-NCGR_LOCUS10645	9.82	10.11	12.93	5.29	4.91	6.76	4.5	6.94	5.09	3.69	5.33	3.13	0.12	0.05	0.1	0.06	0	0.16	0.06	0	0	0	0	0
gene-NCGR_LOCUS10646	19.83	14.71	18.5	18.9	16.06	16.26	20.11	23.77	19.18	11.44	10.48	10.3	12.38	8	6.25	10.57	14.44	7.87	8.08	9.32	8.13	8.84	9.16	9.73
gene-NCGR_LOCUS10647	0	0	0	0	0	0	0	0	0	0	0	0	0	0	0	0	0	0	0	0	0	0	0	0
gene-NCGR_LOCUS10648	2.82	3.27	2.37	5.32	6.42	6.37	3.76	2.63	2.95	2.12	4.97	2.55	11.07	16.36	12.94	15.58	13.97	10.94	8.38	16.38	13.58	16.2	10.65	18.42
gene-NCGR_LOCUS10649	30.36	31.78	25.12	27.28	29.95	31.03	28.2	27.58	29	20.55	20	20.2	50.62	38.27	57.16	42.54	63.14	29.66	41.31	26.91	54.97	26.36	29.24	22.73
gene-NCGR_LOCUS1065	0.22	0.65	0.41	0.8	0.46	0	0.49	0.36	0.22	0.54	0.42	0.38	4.19	3.05	3.47	4.72	5.27	3.24	4.27	3.01	4.27	3.27	2.58	2.19
gene-NCGR_LOCUS10650	25.65	26.04	27.29	23.75	30.01	29.03	19.32	26.19	20.75	20.76	22.41	23.12	28.61	47.11	44.62	36.04	42.86	28.75	35.91	40.73	54.77	26.97	26.38	24.49
gene-NCGR_LOCUS10651	169.8	168.64	187.57	147.77	180.22	160.02	75.49	123.56	104.72	93.44	117.67	84.5	12.29	14.32	14.27	9.91	13.04	9.42	11.03	9.91	10.6	6.01	6.92	6.6
gene-NCGR_LOCUS10652	9.83	7.43	5.86	7.39	11.9	7.49	6.44	6.86	6.99	4.69	6.5	5.54	16.75	17.11	12.57	19.2	24.52	14.15	11.4	15.44	9.15	10.41	12.64	9.69
gene-NCGR_LOCUS10653	11.03	8.15	13.32	17.27	12.14	15.69	17.34	9.6	9.89	9.08	10.18	9.91	58.01	75.11	54.99	67.18	76.65	60.18	39.3	63.99	52.42	62.32	45.25	77.07
gene-NCGR_LOCUS10654	32.23	28.18	27.46	32.85	36	36.95	39.47	35.23	36.78	24.44	25.65	26.99	44.2	54.4	71.74	44.3	57.3	32.44	47.36	36.33	78.83	38.77	39.25	43.03
gene-NCGR_LOCUS10655	0	0	0	0	0	0	0	0	0	0	0	0	0	0	0	0	0	0	0	0	0	0	0	0
gene-NCGR_LOCUS10656	0	0	0	0.11	0	0.05	0.07	0	0.03	0.16	0.03	0	0.15	0.15	0.11	0	0.15	0	0	0.07	0	0.04	0	0
gene-NCGR_LOCUS10657	6.87	8.05	9.95	10.89	13.8	8.35	13.55	17.07	10.27	6.52	4.91	8.28	7.22	4.93	10.59	5.42	14.54	4.09	7.57	7.73	21.72	13.05	9.4	10.71
gene-NCGR_LOCUS10658	0.18	0.25	0.36	0.16	0.52	0.2	0.63	0.28	0.3	0.37	0.13	0.47	0.49	0.69	1	0.51	0.64	0.4	0.73	0.52	1.25	0.64	0.52	1.22
gene-NCGR_LOCUS10659	1.54	0	1.43	1.46	0	0	1.35	1.44	1.36	0.57	1.57	1.03	0	0.16	0.19	0	0	0	0.44	0	0.24	0	0	0.16
gene-NCGR_LOCUS1066	0.46	1.35	2.91	3.17	0.84	1	1.28	1.81	1.47	3.44	11.63	8.87	2.42	9.66	3.97	4.58	4.33	5.57	0.97	7.03	4.56	18.37	21.94	9.78
gene-NCGR_LOCUS10660	1.02	1.13	1.93	2.08	1.99	2.1	2.25	3.57	1.91	1.7	1.39	2.4	3.83	2.76	2.42	4.05	4.92	2.69	3.4	3.23	1.09	4.75	4.03	5.34
gene-NCGR_LOCUS10661	0	0	0.12	0	0	0.24	0.13	0.12	0.12	0.12	0	0	0.8	0.96	0.33	0.53	0.71	0.71	0.39	0.78	0	0.11	0.36	0
gene-NCGR_LOCUS10662	6.19	6.45	6.41	4.23	4.17	4.96	7.5	5.79	8.13	7.89	10.37	6.71	8.44	6.58	33.24	23.43	27.91	19.36	12.77	11.03	5.41	13.83	15.62	15.64
gene-NCGR_LOCUS10663	1.09	0.93	0.86	0.38	0.36	0.88	0.49	1.37	0.51	0.95	1.15	0.82	0.81	0.67	3.59	2.27	2.15	1.92	1.07	1.69	1.42	1.31	1.72	2.52
gene-NCGR_LOCUS10664	0.62	1.05	0.21	0.45	0.96	0.58	0.33	0.1	0.12	0.26	0.35	0.33	0.4	0.31	0.38	0.35	0.67	0.15	0.44	0.44	0.42	0.71	0.41	0.24
gene-NCGR_LOCUS10665	4.63	3.96	3.01	4.21	6.9	3.93	0.9	1.73	0.88	0.3	0.72	0.67	1.02	0.36	0.73	0.3	0.72	0.21	1.51	0.48	0.17	0.59	0.65	0.51
gene-NCGR_LOCUS10666	1.19	0.66	0.36	0.46	0.88	1.73	0	0.16	0.32	0.17	0.06	0.07	0.38	0.16	0.24	0.19	0.19	0.33	0.93	0.37	0	0	0.15	0.51
gene-NCGR_LOCUS10667	12.61	17.63	10.92	10.62	16.18	14.02	8.99	11.12	6.69	5.86	4.68	5.16	25.25	23.76	19.5	18.58	26.23	19.93	14.1	19.21	18.02	6.42	10.22	6.46
gene-NCGR_LOCUS10668	0	0	0.18	0	0	0	0	0	0	0	0	0	0	1.2	0.47	0.76	1.03	0.17	0.56	0.74	0.17	0.16	0.34	0.17
gene-NCGR_LOCUS10669	0	0.28	0.13	0.25	0.51	0.2	0.34	0	0.98	0.2	0.5	0.34	0.07	1.56	0.18	0.93	0.62	0.57	0.35	1.89	1.25	1.2	1.03	0.59
gene-NCGR_LOCUS1067	0.23	0.85	1.28	0.41	0.98	0.85	1.54	0.62	0.71	2.52	2.2	1.77	0.69	0.83	0.82	0.99	2.48	0.48	2.97	1	1.15	0.65	0.23	2.95
gene-NCGR_LOCUS10670	0.08	0.6	0.33	3.13	4.52	2.93	0.25	0	0.65	0.41	2.17	2.03	23.18	32.59	6.36	4.5	4.01	4.46	21.6	19.36	21.59	31.33	42.34	7.02
gene-NCGR_LOCUS10671	0	0	0.08	0.15	0	0	0.08	0	0	0	0.28	0	14.48	3.19	20.49	19.11	41.57	10.1	48.4	19.17	2.49	7.61	7.79	6.95
gene-NCGR_LOCUS10672	3.41	3.59	3.09	3.95	4.84	4.2	5.49	4.04	4.6	2.45	2.6	3.46	5.33	3.54	4.72	4.85	4.94	3.73	5.12	3.07	3.35	4.77	5.11	6.47
gene-NCGR_LOCUS10673	0.06	0.06	0.05	0.03	0.05	0.17	0.16	0.27	0.37	0.12	0.12	0.03	0.25	6.95	0.13	1.76	3.32	1.05	0.34	3.91	16.11	1.33	0.81	2.21
gene-NCGR_LOCUS10674	0	0	0	0	0	0	0	0	0	0	0.07	0	0	0	0.07	0.16	0.17	0	0	0	0.22	0.14	0	0.07
gene-NCGR_LOCUS10675	3.25	3.21	3.56	5.71	5.07	5.32	5.38	4.85	5.52	4.35	3.74	3.68	10.4	5.68	9.82	7.77	10.44	7.34	7.63	5.32	4.88	9.57	7.78	9.02
gene-NCGR_LOCUS10676	5.23	8.35	7.41	9.73	6.14	6.86	9.1	5.94	8.48	10.68	7.16	7.2	19.73	15	10.03	15.59	12.97	16.4	9.84	16.08	15.54	12.39	9.25	14.47
gene-NCGR_LOCUS10677	0	6	22.31	7.46	8.38	7.43	3.39	6.84	3.4	6.75	36.96	0	5.97	24.99	29.55	10.74	38.64	34.57	11.84	19.4	2.51	4.07	6.07	0
gene-NCGR_LOCUS10678	0	0	0	0	0	0	0	0	0	0.2	0.56	0	0.21	1.55	0.71	2.78	1.39	1.51	0.42	0.42	0.38	0.71	1.14	0
gene-NCGR_LOCUS10679	98.04	81.39	175.91	119.56	64.37	75.98	150.66	225.47	175.05	257.38	278.34	228.1	38.87	29.38	24.85	30.37	31.66	25.97	28.56	30.45	37.83	26.89	20.24	29.97
gene-NCGR_LOCUS1068	3.37	2.72	4.96	4.39	2.98	4.53	5.16	5.65	4.09	5.61	27.03	14.95	5.86	10.7	13.19	13.27	13.74	13.54	6.18	10.75	11.35	26.82	30.02	22.26
gene-NCGR_LOCUS10680	0	0	0	0	0.11	0	0.24	0	0	0.12	0.22	0	0.26	0	0.42	0	0.14	0	0.12	0.12	0	0	0	0
gene-NCGR_LOCUS10681	45.92	47.26	44.03	38.71	36.9	37.82	89.81	51.99	67.56	54.81	62.03	91.26	56.01	44.3	42.09	49.98	42.74	47.02	34.6	50.45	25.89	71.32	76.51	63.8
gene-NCGR_LOCUS10682	0.67	1.14	1.33	0.85	1.34	1.82	1.61	1.43	2.06	1.58	1.64	1.7	2.46	4.33	10.93	6.58	8.51	4.29	6.11	7.77	12.13	4.43	2.02	7.65
gene-NCGR_LOCUS10683	5.34	5.6	4.71	6.92	8.97	7.46	4.49	4.64	5.86	2.41	2.37	2.66	5.64	6.45	10.16	9.55	13.82	5.37	5.62	6.28	8.5	4.94	3.76	5.82
gene-NCGR_LOCUS10684	5.63	5.65	4.14	6.34	5.28	5.29	1.37	2.47	1.31	2.14	1.7	2	7.26	6.91	4.45	6.66	6.07	7.83	4.71	1.96	7.66	2.06	1.74	1.23
gene-NCGR_LOCUS10685	0.08	0	0.09	0	0	0.17	0.09	0	0.17	0	0.08	0	0	0.25	0	0.46	0.5	0.09	0.09	1.27	0.25	0.08	0	0
gene-NCGR_LOCUS10686	0	0	0	0	0	0.17	0	0	0	0	0	0	0	0	0	0	0	0	0	0	0	0	0	0.26
gene-NCGR_LOCUS10687	0	0	0	0	0	0	0	0	0	0	0	0	0	0	0	0	0	0	0	0	0.06	0	0	0
gene-NCGR_LOCUS10688	2.97	2.73	3.56	2.76	3.47	3.95	3.17	2.83	2.78	2.86	4.15	4.15	3.62	13.47	5.44	9.01	9.85	6.6	3.97	6.95	5.55	6.95	6.93	7.22
gene-NCGR_LOCUS10689	0.45	0.21	0.51	0.5	0.29	0.2	0	0.36	0.29	0.07	0.06	0.07	3.37	5.31	1.63	3.96	4	2.83	2.37	4.5	15.58	1.25	0.74	0.82
gene-NCGR_LOCUS1069	0.24	0.29	0	0.08	0.28	0.23	0.12	0	0	0.04	0.18	0.36	2.95	3.01	2.53	2.53	2.43	2.71	1.25	2.86	2.35	1.15	1.43	1.68
gene-NCGR_LOCUS10690	38.67	36.9	34.17	43.93	53.33	47.96	34.52	33.74	33.91	21.58	25.5	26.08	79.1	93.65	114.25	93.85	67.92	103.08	86.31	66.93	68.19	31.28	30.9	35.66
gene-NCGR_LOCUS10691	0	0	0	0	0	0	0	0	0	0	0	0	0	0	0	0	0	0	0	0	0	0	0	0
gene-NCGR_LOCUS10692	5.76	5.53	3.97	8.64	9.25	9.9	3.85	4.37	3.16	3.13	3.36	2.17	12.71	13.02	22.79	12.65	14.38	12.54	15.55	11.2	25.5	7.92	8.13	8.42
gene-NCGR_LOCUS10693	1.71	2.8	1.34	2.21	3.3	3.39	2.02	2.15	2.07	3.63	3.24	2.55	7.43	5.77	4.67	5.32	5.44	4.06	4.78	4.78	6.69	6.48	8.75	6.06
gene-NCGR_LOCUS10694	10.76	9.91	9.44	8.29	6.78	8.65	5.91	7.29	4.38	3.39	3.96	3.4	2.24	2.16	2.64	1.6	2.31	1.36	1.86	1.51	3.61	0.83	0.58	1.03
gene-NCGR_LOCUS10695	3.81	3.17	2.46	4.56	5.62	5.17	2.95	4.5	2.53	3.88	3.94	3.61	12.87	4.06	5.87	5.01	5.77	4.07	7.17	5.92	1.74	16.16	23.62	6.05
gene-NCGR_LOCUS10696	0.62	0.81	0.43	0.87	1	0.61	0.56	0.45	0.8	0.35	0.28	0.57	3.36	2.74	5.03	4.53	3.67	3.8	2.75	2.09	1.21	1.8	1.75	0.83
gene-NCGR_LOCUS10697	0	0	0	0	0	0	0	0	0	0	0	0	0	0	0	0	0	0	0	0	0	0	0	0
gene-NCGR_LOCUS10698	0	0	0	0	0	0	0	0	0	0	0	0	0	0	0	0	0	0	0	0	0	0	0	0
gene-NCGR_LOCUS10699	0	0	0	0	0	0	0	0	0	0	0	0	0	0	0	0	0	0	0	0	0	0	0	0
gene-NCGR_LOCUS107	0	0	0	0	0	0	0	0.14	0	0	0	0	0	0	0	0	0	0	0	0	0	0	0	0
gene-NCGR_LOCUS1070	0	0.12	0	0	0	0	0	0	0	0	0	0	0	0	0	0.39	0.14	0	0	0	0	0	0	0
gene-NCGR_LOCUS10700	0	0	0	0	0	0	0	0	0	0	0	0	0	0	0	0	0	0	0	0	0	0	0	0
gene-NCGR_LOCUS10701	0.02	0.03	0.12	0.05	0.22	0.11	0.06	0.17	0.01	0.13	0.21	0.21	0.27	0.49	0.44	0.3	0.68	0.39	0.64	0.38	0.14	0.77	0.36	0.71
gene-NCGR_LOCUS10702	10.71	14.85	20.14	15.05	9.18	11.18	25.59	17.29	22.86	15.05	22.48	27.8	94.46	143.34	95.13	83.82	59.84	101.72	72.15	196.27	277.14	65.1	67.65	58.28
gene-NCGR_LOCUS10703	0	0	0	0	0	0	0	0	0	0	0	0	0	0	0	0	0	0	0	0	0	0	0	0
gene-NCGR_LOCUS10704	0	0	0	0	0	0.07	0	0	0	0	0	0.16	0	5.86	0.5	0.45	0.16	0.3	0	0.88	8.74	0.08	0.17	0
gene-NCGR_LOCUS10705	2.62	3.27	2.15	2.97	3.62	4.47	2.52	2.65	1.58	0.91	1.09	0.98	6.37	7.11	6.66	7.25	7.47	6.81	4.95	3.17	7.66	3.36	3.43	3.8
gene-NCGR_LOCUS10706	3.13	2.97	3.17	2.45	3.5	4.22	4.67	4.69	4.13	2.15	5.81	3.58	7.4	8.23	3.69	6.69	6.6	4.42	2.32	7.75	3.99	10.9	8.28	11.64
gene-NCGR_LOCUS10707	0	0	0	0	0	0	0	0	0	0	0	0	0	0	0	0	0	0	0	0	0	0	1.73	0
gene-NCGR_LOCUS10708	187.9	201.83	187.64	183.09	181.04	180.57	275.24	239.59	272.14	224.45	232.89	230.82	900.85	1008.79	899.08	854.5	716.69	911.52	746.58	619.39	459.15	250.32	248.2	224.56
gene-NCGR_LOCUS10709	19.19	20.01	19.24	17.96	17.88	17.77	21.07	23.66	23.75	21.57	20.41	18.71	14.61	10.94	9.2	12.53	9.67	9.9	8.4	9.11	9.25	9.36	9.25	11.93
gene-NCGR_LOCUS1071	0.79	1.38	0.71	1.13	1.46	0.88	1.58	0.99	1.1	0.71	0.47	0.59	0.2	0.76	5.25	5.66	7.8	1.94	1.41	1.05	0.22	1	0.71	0.72
gene-NCGR_LOCUS10710	8.22	13.19	9	11.1	10.97	10.83	8.29	6.93	11.1	5.97	8.7	8.81	10.9	13.23	14.85	11.91	12.05	11.63	8.67	12.18	19.07	11.24	13.9	10.55
gene-NCGR_LOCUS10711	17.64	24.01	27.12	17.99	19.53	24.83	77.28	21.43	41.01	35.93	52.07	61.37	16.7	40.39	28.19	23.74	25.49	25.31	17.32	37.06	21.99	76.17	80.63	72.57
gene-NCGR_LOCUS10712	9.16	8.57	7.93	11.23	12.83	13.12	7.81	10.15	9.18	4.97	5.55	5.92	11.96	12.52	21.88	13.58	19	10.2	17.91	11.01	18.73	10.83	10.59	13.6
gene-NCGR_LOCUS10713	4.18	5.17	3.01	4.32	4.84	5.34	4.93	5.07	3.85	4.2	3.3	4.81	9.3	8.81	8.46	9.41	9.28	9.01	5.7	4.87	10.81	8.38	9.12	11.59
gene-NCGR_LOCUS10714	9.75	10.6	7.66	12.14	13.54	12.42	13.44	9.67	10.68	8.23	7.27	10.18	28.88	17.12	30.65	21.88	24.46	20.99	28.39	13.82	17.39	20.97	21.1	22.81
gene-NCGR_LOCUS10715	0	0.03	0.09	0.19	0	0.03	0.06	0	0	0.03	0.05	0.09	0	0.03	0.15	0.09	0.1	0	0	0	0.14	0.08	0	0.03
gene-NCGR_LOCUS10716	4.96	4.31	4.49	4.53	6.62	6	7.34	5.35	5.57	2.82	2.61	3.31	16.95	12.26	9.28	11.39	12.32	11.39	8.99	11.72	5.08	7.96	7.24	7.17
gene-NCGR_LOCUS10717	1.2	1.41	1.5	2.19	2.88	2.37	3.23	2.82	3.46	2.82	2.76	2.1	11.78	13.19	13.11	11.36	12.43	8.75	11.25	10.31	16.28	6.72	6.3	7.66
gene-NCGR_LOCUS10718	0	0	0	0	0	0	0	0	0	0	0	0	0	0	0	0	0	0	0	0	0	0	0	0
gene-NCGR_LOCUS10719	1.16	1.25	0.87	1.03	0.61	0.8	2.14	1.5	1.41	0.77	0.89	0.33	0.98	0.26	1.1	0.51	1.25	0.39	0.52	0.63	0.49	0.89	0.92	1.2
gene-NCGR_LOCUS1072	6.55	5.42	9.59	4.85	6.64	6.42	6.69	3.39	6.47	4.05	2.52	3.07	6.94	7.02	5.97	6.86	6.79	6.16	3.85	5.15	7.85	1.17	2.26	2.94
gene-NCGR_LOCUS10720	3.36	3.69	3.71	4.19	3.86	4.7	4.64	3.74	3.8	2.71	3.43	3.26	4.75	2.73	6.46	4.98	6.11	3.99	5.09	3.03	6.49	5.57	4.38	5.62
gene-NCGR_LOCUS10721	0	0	0	0	0	0.04	0	0	0	0	0	0.08	0	0	0	0	0.05	0	0	0.08	0	0.11	0	0
gene-NCGR_LOCUS10722	4.11	5.02	4.87	7.6	6.7	4.52	13.01	9.2	14.77	14.77	13.91	18.27	7.42	6.53	5.28	8.23	11.17	8.19	7.36	12.45	2.46	12.82	12.93	13.85
gene-NCGR_LOCUS10723	0.17	0.37	0.35	0.25	0.18	0.2	0.21	0.19	0.29	0.37	0.81	0.98	0.64	1.8	1.76	1.22	1.99	0.73	2.03	1.06	1.63	2	1.47	2.28
gene-NCGR_LOCUS10724	8.85	4.43	5.15	3.18	2.38	2.91	14.94	12.99	12.26	12.17	22.79	14.44	2.31	13.47	5.04	7.95	9.6	4.95	11.47	22.47	25.6	23.53	22.82	21.65
gene-NCGR_LOCUS10725	0.15	0.75	0.3	0	0.28	0.44	0.3	0	0.44	0.15	0	0.76	0.8	1.72	2.88	3.64	6.69	1.9	2.18	3.11	1	2.51	1.56	1.74
gene-NCGR_LOCUS10726	66.49	66.75	61.71	90.67	80.97	81.31	89.63	70.86	76.02	60.5	57.61	69.31	145.59	123.34	149.83	119.8	129.1	94.36	138.01	100.65	139.22	120.47	115.83	141.98
gene-NCGR_LOCUS10727	16.25	18.11	16.73	22.76	24.99	24.24	12.82	17.88	13.9	11.56	12.52	12.32	24.44	22.43	29.01	23.77	23.39	20.3	25.16	20.67	20.71	19.92	16.97	20.9
gene-NCGR_LOCUS10728	0	0	0	0	0	0	0	0	0	0	0	0	0	0.03	0	0	0.03	0	0	0	1.21	0	0	0
gene-NCGR_LOCUS10729	0	0	0	0	0	0	0	0	0	0	0	0	0	0	0	0	0	0	0	0	0	0	0	0
gene-NCGR_LOCUS1073	0	0	0	0	0	0	0	0	0	0	0	0	0	0	0	0	0	0	0	0	0	0	0	0
gene-NCGR_LOCUS10730	30.33	24.86	22.7	31.97	21.91	21.63	69.96	43.8	54.74	96.94	77.81	140.43	135.73	323.61	145.88	187.47	206.78	179.09	257.79	260.39	384.95	324.62	336.53	340.11
gene-NCGR_LOCUS10731	5.34	5.83	4.42	8.54	6.11	6.63	3.69	6.64	4.21	1.86	2.24	2.01	8.74	13.48	18.29	13.84	16.5	10.61	12.99	9.24	22.44	11.15	9.18	12.72
gene-NCGR_LOCUS10732	0	0	0	0	0	0	0	0	0	0	0	0	0	0	0	0	0	0	0	0	0	0	0	0
gene-NCGR_LOCUS10733	12.29	11.76	12.8	17.24	12.83	17.08	12.63	10.83	12.72	6.59	6.11	8.6	12.44	18.37	18.74	18.56	24.79	15.06	13.02	14.07	14.99	12.78	10.53	16.15
gene-NCGR_LOCUS10734	0	0	0	0	0	0	0	0	0	0	0	0	0	0	0	1.54	0	0	0	3	1.17	0	0	0
gene-NCGR_LOCUS10735	0.88	0.9	0.6	0.96	1.48	1.51	0.95	0.97	0.85	0.39	0.52	0.66	0.92	1.07	1.34	1	1.94	0.51	1.1	0.88	2.99	1.2	0.8	1.32
gene-NCGR_LOCUS10736	0.88	0.42	0.5	0.33	0.34	1.19	0.3	1.16	0.54	0.38	0.63	0.65	0.1	0.71	0.4	0.47	0.64	0.17	0.06	0.47	1.9	0.34	0.23	0.51
gene-NCGR_LOCUS10737	1.09	1.53	0.63	1.19	1.92	1.65	1.8	0.81	0.72	1.25	0.33	1.58	0.61	5.28	3.6	4.25	5.08	3.39	2.52	4.2	10.73	1.36	1.28	2.44
gene-NCGR_LOCUS10738	28.52	40.92	37.74	24.91	33.91	21.63	12.87	19.19	12.04	6.45	10.05	17.57	9.67	7.08	14.69	12.78	14.47	10.83	21.83	8.15	31.25	0.73	0.54	2.5
gene-NCGR_LOCUS10739	1.93	1.75	0.77	2.12	2.59	3.28	2.7	1.29	1.88	0.49	0.12	1.02	2.74	2.29	2.63	3.84	3.02	5.01	2.87	1.18	0.47	0.58	0.02	0.82
gene-NCGR_LOCUS1074	0	0	0	0	0	0	0	0	0	0	0	0	0	0	0	0.18	0.06	0	0	0.58	0	0	0	0
gene-NCGR_LOCUS10740	0.73	0.58	0.36	1.49	1.26	0.85	0.85	0.67	0.79	0.49	0.75	0.56	5.33	2.84	3.34	3.06	4.42	2.42	4.37	3.09	2.68	6.46	5.7	9.01
gene-NCGR_LOCUS10741	0	0	0	0	0	0	0	0	0	0	0	0	0	0.19	0.35	0	0	0	0	0	0	0	0	0
gene-NCGR_LOCUS10742	11.31	12.03	6.95	9.43	11.19	11.89	13.34	10.51	12.4	5.77	5.64	7.22	18.62	15.43	12.86	14.14	16.28	12.23	13.78	11.99	27.66	14.45	10.27	13.27
gene-NCGR_LOCUS10743	0	0	0	0	0.04	0	0	0.04	0.04	0.04	0.04	0.04	0	0	0	0	0	0	0	0	0	0	0	0
gene-NCGR_LOCUS10744	79.82	56.05	43.76	40.16	60.61	43.44	62.89	67.33	103.78	76.57	71.29	37.9	26.12	40.93	20.45	36.64	37.3	41.87	15.5	19.88	9.61	6.42	10.69	2.17
gene-NCGR_LOCUS10745	4.74	3.8	4.22	4.92	4.4	5.51	3.8	6.36	3.77	2.17	2.95	2.62	10.08	7.17	8.81	9.79	12.19	6.82	6.42	6.34	17.91	8.28	8.3	9.23
gene-NCGR_LOCUS10746	0	0	0	0	0	0	0	0	0	0	0	0	0	0	0	0	0	0	0	0	0.57	0	0	0
gene-NCGR_LOCUS10747	0	0.16	0	0.3	0.7	0.04	0	0	0	0.07	0	0	4.07	3.39	2.95	3.1	1.5	2.96	2.7	2.56	2.86	0.96	0.74	1.26
gene-NCGR_LOCUS10748	0	0.12	0	0	0	0	0	0.11	0	0	0	0.12	0.6	0.58	0.62	0	1.2	0.44	0.31	1.37	2.23	0.36	0	0.34
gene-NCGR_LOCUS10749	1.62	1.71	1.71	2.22	1.36	2.64	1.04	1.48	1.29	1.21	0.97	0.69	4.36	5.19	4.01	4.7	5.87	3.9	2.63	4.9	13.25	2.53	2.3	2.35
gene-NCGR_LOCUS1075	14.14	21.85	15.67	28.38	32.08	16.98	14.43	14.23	16.24	6.65	7	7.2	120.16	120.08	151.14	185.16	229.52	146.58	140.55	186.93	139.3	67.5	53.67	78.13
gene-NCGR_LOCUS10750	0	0	0	0	0.22	0	0	0	0.37	0	0	0	0.2	0	0	0.21	0	0	0	0	0	0	0	0
gene-NCGR_LOCUS10751	0.43	0.67	1.12	0.68	0.44	0.99	2.22	0.97	1.54	1.19	0.92	0.88	0.35	0.48	1.33	0.77	0.41	0.82	0.39	0.09	2.2	0.85	0.69	1.27
gene-NCGR_LOCUS10752	0.87	1.29	2.24	0.31	0.87	1.22	1.54	1.87	1.31	0.63	1.19	0.82	0.37	0.22	0.9	1.07	0.68	0.53	0.66	0.19	0.94	0.45	0.35	0.22
gene-NCGR_LOCUS10753	0.22	0.08	0	0.14	0	0.45	0.08	0.07	0	0.22	0.07	0.24	0.49	2.41	2.18	2.04	2.56	2.11	2.54	4.34	0.51	9.26	8.44	7.71
gene-NCGR_LOCUS10754	0.67	0.84	0.48	0.59	0.86	0.71	0.49	0.68	0.66	0.55	0.23	0.62	0.86	1.09	1.44	1.49	1.23	0.67	1.17	1.07	1.92	0.65	0.29	0.62
gene-NCGR_LOCUS10755	0.1	0.18	0.1	0.43	0.46	0.39	0	0.16	0.08	0.13	0	0.07	5.73	2.43	4.67	4.03	3.92	5.01	5.61	2.39	0.93	3.74	3.22	4.9
gene-NCGR_LOCUS10756	0.79	0.16	0	0.99	0.32	0.48	0.66	0.31	0.32	0.32	0	0.17	1.22	0.63	3.86	2.74	1.46	1.1	1.53	0.03	1.7	0	1.54	1.26
gene-NCGR_LOCUS10757	3.31	3.4	3.08	2.33	3.02	3.34	1	2.4	1.6	0.8	1.43	0.91	5.62	3.7	16.27	13.48	18.38	9.99	6.89	6.64	1.17	7.32	7.2	7.81
gene-NCGR_LOCUS10758	25.43	22	18.01	26.38	26.48	28.12	38.84	22.75	31.94	47.57	51.97	61.63	29.71	38.08	29.94	32.71	29.9	29.46	19.07	31.13	21.8	53.57	60.07	50.32
gene-NCGR_LOCUS10759	0	0.06	0	0	0.2	0	0	0	0	0	0	0	0	0	0	0	0	0.1	0.45	0.3	0.21	0.16	0.1	0.21
gene-NCGR_LOCUS1076	1.17	0.78	0.8	1.31	1.21	1.12	1.35	1.61	1.16	0.6	0.65	0.96	2.09	2.69	1.74	2.09	1.86	1.21	1.46	1.22	2.32	2.11	2.56	1.78
gene-NCGR_LOCUS10760	33.16	27.67	31.39	28.56	32.15	26.96	28.16	34.89	31.72	35.76	36.01	37.84	14.06	11.74	14.4	10.53	11.96	11.89	13.65	12.24	11.03	12.95	13.38	10.75
gene-NCGR_LOCUS10761	0.17	1.46	0.43	0.52	2.1	0	0.47	0.71	0.94	0.47	0	0.45	0.16	1.33	3.48	1.14	1.31	1.37	1.26	1.11	2.15	1.28	0.61	0.63
gene-NCGR_LOCUS10762	6.87	5.37	6.06	6.22	5.12	4.53	9.38	5.38	7.64	4.19	4.49	6.36	8.34	10.47	10.35	8.27	5.05	9.8	7.23	11.57	6.81	10.06	8.83	8.92
gene-NCGR_LOCUS10763	0	0	0	0	0	0	0	0	0	0	0	0	0	0	0	0	0	0	0	0	0	0	0	0
gene-NCGR_LOCUS10764	0.78	3.77	1.58	1.94	2.44	1.98	2.44	2.28	0.39	1.98	0.73	2.89	3.3	2.67	1.39	4.23	2.32	2.24	3.45	1.25	1.79	2.77	1.12	0.41
gene-NCGR_LOCUS10765	3.06	4.94	9.14	2.18	2.46	2.81	38.07	5.11	9.3	11.62	6.63	36.8	0.44	6.99	3.8	0.79	0.94	0.14	0.19	3.01	1.13	10.23	5.27	14.08
gene-NCGR_LOCUS10766	4.37	6.8	4.41	10.97	11.35	9.99	11.19	9.73	8.97	5.34	7.52	8.28	37.35	25.39	36.73	28.97	32.58	28.57	32.38	26.74	37.17	45.78	37.03	60.63
gene-NCGR_LOCUS10767	1.2	0.86	0.58	0.93	1.74	1.62	0.96	0.74	1.07	0.44	0.75	0.58	1.37	0.43	1.47	1.29	1.24	1	1.95	0.51	0.91	0.88	0.8	1.95
gene-NCGR_LOCUS10768	1	1.5	0.65	1.67	1.79	1.67	1	0.86	2.07	0.64	0.78	0.35	2.45	3.17	2.63	2.35	4.69	2.53	1.55	3.87	8.33	3.37	2.17	4.54
gene-NCGR_LOCUS10769	0	0	0	0	0	0	0	0	0	0	0	0	0	0	0	0	0	0	0	0.16	0	0	0	0
gene-NCGR_LOCUS1077	1.2	1.41	2.06	1.48	0.98	1.69	3.33	1.64	3.09	2.69	3.75	3.93	6.38	10.46	4.29	5.41	7.71	5.56	4.68	7.96	10.35	15.89	18.13	14.85
gene-NCGR_LOCUS10770	0.24	0.09	0.06	0.44	0.24	0.45	0.09	0.38	0.08	0	0.08	0.1	2.89	2.83	4.65	2.65	2.04	2.45	4.12	2.58	2.63	1.95	1.08	2.04
gene-NCGR_LOCUS10771	0	0	0	0	0	0	0	0	0	0	0	0	0.4	2.13	0	2.11	0.95	0	0.42	0.82	1.83	0.36	0	0
gene-NCGR_LOCUS10772	0.69	0.61	0.22	0.42	0.73	0.22	0.3	0.21	0.89	0.15	0.28	0.15	0.17	0.57	1.03	0.48	0.58	0.16	0.74	0.23	2.05	0.47	0.49	0.29
gene-NCGR_LOCUS10773	2.21	0.95	2.07	2.53	4.28	5.58	0	0.36	0	0.19	0	0	0.2	0	0.66	0.79	0	0.36	0	0.59	0.36	0	0	0
gene-NCGR_LOCUS10774	0.38	0	0	0	0	0.03	0	0.69	0	0.18	0	0	0	0	0.12	0	0.99	0	0	0.09	0	0	0	0
gene-NCGR_LOCUS10775	0.99	1.21	1.81	0.7	0.55	1.22	1.09	1.45	1.38	0.91	1.1	0.82	0.28	0.35	0.64	0.68	0.85	0.17	0.2	0.35	0.55	0.21	0.1	0.6
gene-NCGR_LOCUS10776	0	0	0	0	0	0	0	0	0	0	0	0	0	0	0	0	0	1.03	0	0	0	0	0	0
gene-NCGR_LOCUS10777	1.44	1.12	1.38	1.21	1.28	1.33	1.46	1.39	1.29	0.5	0.3	0.49	1.9	2.16	1.58	1.47	1.38	1.65	1.21	1.95	2.65	0.79	1.21	1.31
gene-NCGR_LOCUS10778	0.1	0.18	0.1	0.43	0.46	0.39	0	0.16	0.08	0.13	0	0.07	5.73	2.43	4.67	4.03	3.92	5.01	5.61	2.39	0.93	3.74	3.22	4.9
gene-NCGR_LOCUS10779	0	0	0.16	0	0	0	0	0	0	0	0	0	0	0	0	0	0	0	0	0.26	0	0.58	0	0
gene-NCGR_LOCUS1078	0	0	0	0	0	0	0	0	0	0	0	0	0	0	0	0	0	0	0.2	0	0	0	0	0
gene-NCGR_LOCUS10780	1.74	2.33	1.05	0.94	1.53	0.9	0.38	1.19	0.95	0.66	0.36	0.47	3.33	1.75	6.07	4.48	9.84	2.84	2.83	1.19	0.29	3.35	4.48	4.12
gene-NCGR_LOCUS10781	15.99	16.63	15	17.4	20.34	16.64	31.19	17.66	23.02	31.4	47.52	41.79	50.03	32.85	23.2	28.23	25.5	27.89	15.13	28.55	12.28	44.61	42.2	35.06
gene-NCGR_LOCUS10782	0	0.06	0	0	0	0	0	0	0.11	0	0	0.22	0	0	0	0.46	0	0	0.11	0.15	0	0	0	0.11
gene-NCGR_LOCUS10783	1.81	1.81	3	1.48	2.39	1.2	1.85	2.31	4.93	5.73	2.54	3.02	2.1	3.21	0.2	2.02	1.67	1.4	1.09	1.73	0.95	1.44	2.33	0.74
gene-NCGR_LOCUS10784	28.91	26.04	27.29	27.65	28.42	27.54	23.29	34.7	22.88	17.5	21.84	25.74	96.8	70.49	132.57	94.97	95.15	85.91	84.81	66.01	74.41	52.34	40.81	64.11
gene-NCGR_LOCUS10785	5.34	9.2	7.26	8.44	8.65	6.81	12.71	7.04	9.98	7.01	7.45	13.17	19.24	13.79	18.84	15.25	15.75	15.4	13.43	15.7	8.17	12.83	12.41	16.46
gene-NCGR_LOCUS10786	5.92	7.89	14.19	6.89	6.88	6.68	58.43	10.04	15.62	12.49	9.99	37.16	1.06	3.09	2.76	0.27	0.6	0.34	0.26	2.63	0.64	13.34	8.02	20.96
gene-NCGR_LOCUS10787	0	0	0	0	0	0	0	0	0	0	0	0	0	0	0	0	0	0	0	0	0	0	0	0
gene-NCGR_LOCUS10788	1.84	3.4	1.35	0.5	4.72	2.71	0.92	1.73	3.18	1.81	0.83	0.94	0.93	2.17	3.38	1.45	2.11	2.97	4.53	2.85	4.11	1.18	3.39	3.07
gene-NCGR_LOCUS10789	0.15	0.14	0.53	0.12	0.34	0.05	0.42	0.3	0.23	0.44	0.37	0.42	7.53	1.89	3.7	2.74	4.14	1.63	4.02	2.16	1.19	4.17	4.84	2.11
gene-NCGR_LOCUS1079	7.49	5.8	6.6	8.68	9.35	9.83	24.06	17.43	18.09	25.06	36.96	32.02	19.56	35.46	45.88	35.33	34.83	34.42	44.7	39.78	34.79	61.34	70.16	57.99
gene-NCGR_LOCUS10790	3.15	3.82	2.77	4.08	3.22	3.55	8.48	2.64	7.2	5.98	7.97	8.13	3.25	9.01	4.49	4.53	4.28	4.79	4.21	4.76	5.38	9.53	13.26	8.05
gene-NCGR_LOCUS10791	0	0	0	0	0	0	0	0	0	0.05	0	0	0	0	0	0	0	0	0	0	0	0.04	0.14	0.05
gene-NCGR_LOCUS10792	18.84	15.82	12.68	19.84	20.69	26.68	24.41	18.14	19.69	10.4	10.78	14.42	20.01	30.71	43.89	34.05	29.46	37.12	31.76	19.78	49	15.75	13.12	19.61
gene-NCGR_LOCUS10793	0.25	0.44	0.36	1.61	0.5	0.63	0.3	0.46	0.51	0.25	0.55	0.18	6.14	3.11	4.88	6.02	6.33	5.5	3.83	5.69	1.05	4.86	3.64	6.48
gene-NCGR_LOCUS10794	0.86	1.72	0.42	0.92	1.34	0.95	0.66	1.08	1.05	0.64	0.15	1.16	2.54	1.86	1.27	2.51	2.18	2.51	1.68	2.69	1.69	0.43	1.56	1.39
gene-NCGR_LOCUS10795	1.79	1.54	3.66	2.05	1.45	3.42	2.94	2.75	1.86	4.04	10.66	4.04	9.14	14.1	10.55	8.41	7.59	9.91	11.1	10.17	34.14	4.42	4.28	3.57
gene-NCGR_LOCUS10796	1.46	1.4	4.37	0.6	0.56	1.02	2.59	3.95	6.45	2.97	3.74	1.78	0	0.05	0	0	0	0	0.44	0	0.14	0	0	0
gene-NCGR_LOCUS10797	0	0	0	0	0	0	0	0	0	8.53	5.55	3.2	0	0	0	3	0	0	0	0	0	0	0	0
gene-NCGR_LOCUS10798	0.1	0.04	0.14	0	0	0	0	0.24	0.03	0.07	0.33	0.07	0.38	0.1	0.06	0.11	0.04	0.33	0.15	0.07	2.85	0.03	0.07	0
gene-NCGR_LOCUS10799	0	0	0	0	0	0	0	0	0	0.1	0.32	0.12	0	0.05	0	0	0	0	0	0	0	0	0	0
gene-NCGR_LOCUS108	1.51	2.26	0.83	1.12	0.63	0.92	1.03	0	0.3	1.2	0	0	0	0	0	0.75	0	1.76	0	4.85	0	0	0	0
gene-NCGR_LOCUS1080	2.62	3.11	3.52	5.1	5.82	6.68	2.54	4.28	4.49	6.22	7.29	5.1	11.58	16.63	9.25	21.27	25.91	17.92	9.65	18.01	13.58	8.27	6.09	8.97
gene-NCGR_LOCUS10800	2.35	2.51	1.95	3.18	3.49	3.84	2.15	3.13	2.28	1.87	1.85	1.93	5.19	6.87	9.71	6.71	7.54	5.45	7.84	5.02	8.12	4.37	4.08	5.22
gene-NCGR_LOCUS10801	147.09	135.58	112.73	203.5	205.52	214.27	80.49	86.14	99.8	34.75	45.87	42.1	75.87	120.54	168.05	120.54	108.13	115.68	79.05	59.43	61.16	31.27	29.11	33.72
gene-NCGR_LOCUS10802	0.21	1	0.5	1.34	0.53	0.6	1.6	0.8	1.05	0.37	1.09	0.58	2.68	5.63	4.17	5.84	9.39	4.63	9.59	7.54	5.48	29.4	34.57	19.3
gene-NCGR_LOCUS10803	25.15	23.46	12.27	103.75	68.23	96.09	3.31	3.65	2.57	5.39	5.1	7.26	52.96	88.79	142.89	94.21	69.87	131.83	39.18	26.56	26.4	4.94	2.4	8.13
gene-NCGR_LOCUS10804	1.04	0.95	0.54	2.72	3.08	1.08	4.02	1.04	2.69	2.52	1.73	4.17	0.79	1.33	12.38	3.9	4.13	3.29	6.54	5.32	0.86	10.91	6.06	14.93
gene-NCGR_LOCUS10805	0.4	4.11	6.11	3.49	2.49	2.26	0	0.36	3.46	1.66	0	0	1.22	0	0	0	3.69	0.5	0	2.31	1.2	0	0	1.11
gene-NCGR_LOCUS10806	227.09	176.29	235.09	223.09	258.22	151.76	120.84	130.34	194.03	143.6	104.15	144.25	52.97	103	119.62	184.02	144.69	210.3	148.1	158.39	114.28	69.01	52.3	76.23
gene-NCGR_LOCUS10807	13.52	20.58	15.63	16.22	10.56	9.58	21.37	15.53	21.83	49.12	39.55	29.82	47.44	17.13	11.78	23.65	16.34	24.75	16.02	17.66	4.86	33.33	32.54	21.4
gene-NCGR_LOCUS10808	0	0	0	0	0	0	0	0	0	0	0	0	0	0	0	0	0	0	0	0	0	0	0	0
gene-NCGR_LOCUS10809	0.19	0	0.12	0.23	0.26	0.19	0	0.17	0.12	0	0	0	0.09	0	0.14	0	0.35	0.04	0	0	0.17	0.21	0.29	0.07
gene-NCGR_LOCUS1081	3.59	7.82	3.32	4.22	3.53	3.92	6.18	3.84	3.74	4.21	3.01	3.02	11.76	12.17	4.51	9.05	13.44	9.15	8.12	10.9	5.36	5.6	5.35	4.58
gene-NCGR_LOCUS10810	1.39	1.77	1.63	2.38	2.49	2.41	5.65	2.28	3.19	3.26	3.84	5.74	4.67	7.67	4.04	6.94	6.78	4.66	5.51	8.6	5.15	14.5	15.61	15.94
gene-NCGR_LOCUS10811	0	0	0.19	0	0	0	0.29	0.07	0	0.16	0	0	0	0.37	0.66	0	0.38	0	0.14	0.65	1.1	0.45	0.24	0.26
gene-NCGR_LOCUS10812	0	0.37	0	0.32	0.22	0.41	0	0.09	0.29	0.37	0.16	0.42	0.57	0	0	0.71	0	0.67	0	0.18	0	2.13	1.26	1.57
gene-NCGR_LOCUS10813	0	0	0	0	0	0	0	0	0	0	0	0	0	0	0	0	0	0	0	0	0	0	0	0
gene-NCGR_LOCUS10814	5.17	2.38	3.42	4.35	5.99	4.04	5.67	10.27	6.7	6.35	10.24	8.91	3.84	12.89	5.47	10.78	11.93	8	8.24	11.57	11	9.61	11.16	8.52
gene-NCGR_LOCUS10815	0.25	0	0	0	0.19	0	0.52	0	0	0	0	0	1.95	2.05	0.17	2.41	0.98	3.33	0.82	1.58	3.16	2.01	0.76	0
gene-NCGR_LOCUS10816	0	0	0	0	0	0	0	0	0	0	0	0	0	0.93	0.79	5.45	6.16	3.71	0.87	17.9	0.21	0.99	0.96	1.63
gene-NCGR_LOCUS10817	0	0	0	0	0	0	0	0	0	0	0	0	0	0	0	0	0	0	0	0	0	0	0	0
gene-NCGR_LOCUS10818	0	0	0.11	0.06	0.1	0.17	0.16	0.12	0	0	0	0.09	0.13	0.08	0.06	0	0.09	0	0	0	0.24	0.2	0.1	0.16
gene-NCGR_LOCUS10819	2.69	3.24	3.28	2.44	4	3.17	3.83	2.94	3.14	6.74	7.11	9.16	3.71	4.48	6.98	3.52	4.35	3.32	5.38	3.56	4.22	2.46	2.78	3.19
gene-NCGR_LOCUS1082	8.73	10.64	7.76	8.99	9.08	9.22	12.06	10.82	10.21	6.19	5.63	10.03	12.11	9.1	12.26	10.7	13.06	9.51	11.68	8.16	7.58	11.31	10.11	11.2
gene-NCGR_LOCUS10820	5.84	3.69	5.2	6.67	8.79	7.07	7.98	6.97	9.13	4.84	3.31	5.77	4.84	4.9	7.5	6.27	3.78	4.11	4.81	2.78	8.78	1.9	2.51	4.48
gene-NCGR_LOCUS10821	9.98	8.83	7.05	1.7	0.9	3.03	11.53	12.87	12.59	7.85	11.45	15.62	2.99	68.69	1.87	12.56	14.51	18.42	2.34	41.26	24.54	34.76	68.13	7.04
gene-NCGR_LOCUS10822	0.08	0.15	0.09	0	0	0.07	0	0.11	0	0.12	0	0.07	0.41	2.29	0.31	0.45	1.07	1.03	0.35	0.16	0.66	0.45	1	0.09
gene-NCGR_LOCUS10823	0	0	0	0	0	0	0.37	0	0	0	0	0	0	2.73	0	0	0	0	0	1.04	5.97	0	0	0.47
gene-NCGR_LOCUS10824	5.95	7.51	3.34	6.71	11.06	3.6	10.04	5.83	5.87	8.68	4.35	9.69	12.46	9.57	37.91	15.65	18.66	15.7	17.31	18.73	8.2	24.63	16.98	29.56
gene-NCGR_LOCUS10825	80.55	95.64	118.43	82	102.17	35.37	59.48	50.5	85.06	53.13	32.24	72.28	6.85	5.5	7.51	8.17	10.77	4.81	10.14	9.27	8.55	1.15	1.17	0
gene-NCGR_LOCUS10826	0	0	0	0	0	0	0	0	0	0	2.63	0	0	0	0	0	0	0	0	0	0	0	0	0
gene-NCGR_LOCUS10827	0.2	0.71	0.73	0.28	1	0.29	1.04	0	0.7	0.62	0	0.54	0	0.1	0	0.54	0	0.26	0	0.3	0.64	0	0.1	0
gene-NCGR_LOCUS10828	0.84	1.47	1.81	1.15	0.99	0.6	1.97	2.2	2.59	2.77	3.66	3.28	8.43	3.54	1.79	3	2.55	4.04	2.43	2.92	4.1	2.49	5.78	2.09
gene-NCGR_LOCUS10829	0.27	0.35	0.3	0.18	0.72	0.07	0.29	0.07	0.22	0.14	0.2	0.69	13.33	8.99	25.06	16.42	17.14	12.21	11.79	10.07	9.43	3.6	6	2.41
gene-NCGR_LOCUS1083	6.61	6.18	7.36	8.74	9.5	12.83	5.78	6.77	6.02	4.89	5.04	3.46	5.94	4.38	12.04	5.77	8.94	5.04	8.86	2.98	6.74	2.6	1.83	2.8
gene-NCGR_LOCUS10830	0.46	0.62	0.34	0.98	0.45	0.51	3.67	0.85	1.52	1.25	1.75	2	2.09	4.48	1.38	1.82	2.09	2.28	2.2	3.58	2.82	6.55	7.64	3.65
gene-NCGR_LOCUS10831	0.49	0	0.22	0.57	0.48	0.16	1.22	0.48	0.63	0	0.56	0.53	0.76	4.08	3.47	3.28	6.2	2.78	1.64	3.71	7.27	0.7	1.74	2.1
gene-NCGR_LOCUS10832	18.74	12.11	14.7	19.48	15.54	19.48	20.79	37.74	19.98	28.32	41.44	37.47	18.51	48.22	31.86	37.54	42.87	30.39	41.79	51.97	36.06	55.21	60.05	52.02
gene-NCGR_LOCUS10833	0.07	0.3	0.07	0.21	0.26	0.43	0.25	0.07	0.21	0.07	0.14	0	1.05	2.4	1.58	1.34	0.94	1.91	0.54	2.26	2.4	0.74	0.32	0.94
gene-NCGR_LOCUS10834	0	0	0	0	0	0	0	0	0	0	0	0	0	0	0	0	0	0	0.29	0	0	0	0	0
gene-NCGR_LOCUS10835	0	0	0	0	0	0	0	0	0	0	0	0	0	0	0	0	0	0	0	0	0	0	0	0
gene-NCGR_LOCUS10836	0.79	1.19	0.83	1.07	1.14	0.82	1.48	1.61	1.44	1.65	1.96	1.5	4.13	11.94	6.83	6.91	10.15	4.78	4.37	10.08	12.92	13.28	11.84	15.31
gene-NCGR_LOCUS10837	1.95	3.41	2.58	3.26	3.2	3.5	1.83	2.29	1.54	1.12	1.23	1.01	5.75	5.73	4.88	3.4	4.76	3.51	3.66	4.42	9.46	1.73	1.86	1.31
gene-NCGR_LOCUS10838	2.5	3.18	2.95	2.67	2.72	2.83	3.43	2.54	3.26	6.94	9.55	8.88	3.83	3.03	5.8	2.82	3.68	2.33	5.1	2.37	3.11	2.76	2.12	2.7
gene-NCGR_LOCUS10839	11.33	15.36	24.24	9.87	10.87	8.21	18.22	14.82	18.4	9.67	7.08	11.09	13.54	8.15	16.04	11.29	17.8	11.87	13.61	10.79	18.23	6.9	7.91	8.1
gene-NCGR_LOCUS1084	6.74	4.91	4.6	11.51	8.35	10.28	10.4	12.22	10.09	9.24	13.13	13.99	24.41	32.13	32.96	28.68	19.37	34.5	22.22	23.06	57.31	17.74	16.22	18.44
gene-NCGR_LOCUS10840	13.98	12.53	9.06	3.45	5.04	4.04	13.38	16.61	18.63	15	16.24	18.33	2.62	61.29	4.7	15.74	9.89	22.07	1.18	42.72	23.97	27.85	54.14	2.28
gene-NCGR_LOCUS10841	0.43	0.15	0.49	0.46	0.32	0.02	0.25	0.54	0.14	0.12	0.09	0.07	1.9	3.1	0.85	1.04	0.99	0.85	0.95	1.46	0.77	0.45	0.58	0.34
gene-NCGR_LOCUS10842	0	0	0	0	0	0	0	0.41	0	0	0	0	0.15	4.29	0.29	0.73	1.23	0.13	0.82	1.9	11.77	2	1.06	1.22
gene-NCGR_LOCUS10843	0	0.24	0	0.4	0.41	0.15	0.18	1.14	0.86	0.23	0.59	0.53	1.56	0.75	0.21	1.2	1.38	0.66	0	0.46	2.66	0.74	1.02	0.63
gene-NCGR_LOCUS10844	3.11	3.07	2.09	3.5	2.95	3.69	3.11	3.12	3.8	3.64	2.83	3.09	1.59	1.85	1.53	2.26	2.66	1.59	2.71	1.33	1.76	6.32	5.6	5.96
gene-NCGR_LOCUS10845	3.44	2.53	7.24	5.06	5.47	5.68	6.87	9.83	7.59	23.54	40.63	24.43	14.51	25.27	22.05	16.28	20.18	17.07	19.7	14.75	34.48	89.81	128.21	46.48
gene-NCGR_LOCUS10846	174.52	28.15	53.12	3.93	0.97	1.66	214.94	394.6	236.82	151.21	141.08	165.56	16.81	230.94	30.92	74.81	93.15	50.14	263.14	269.98	328.04	488.11	526.04	429.25
gene-NCGR_LOCUS10847	0	0	0	0	0	0	0	0	0	0	0	0	0	0	0	0	0	0	0	0	0	0	0	0
gene-NCGR_LOCUS10848	0.39	0.28	0.29	0	0	0.06	0	0.58	0.53	0.62	0.17	0.17	0	0	0	0	0.11	0	0.19	0	0.06	0	0.2	0
gene-NCGR_LOCUS10849	0	0	0	0	0	0	0	0	0	0	0	0	0	0	0	0	0	0	0	0	0	0	0	0
gene-NCGR_LOCUS1085	0.5	0.06	0.06	0.06	0	0	0.51	1.55	1.28	0.23	0.61	0.59	0.92	7.78	0.81	1.23	1.89	1.57	15.02	18.3	19.37	77.95	102.37	50.56
gene-NCGR_LOCUS10850	4.08	3.95	4	2.85	3.45	4.93	4.45	5.29	4.86	4.23	4.79	4.36	1.72	1.51	3.33	1.06	2.31	0.74	2.01	0.85	2.87	1.44	1.96	2.14
gene-NCGR_LOCUS10851	1	1.13	0	1.71	0.38	0	0.11	0.84	0.22	0	0.23	0	0	0	0.44	0	1.18	0.7	0.61	0.35	0	0	0.22	0
gene-NCGR_LOCUS10852	28.06	34.4	28.23	33.89	32.21	26.73	41.91	29.05	32.77	35.22	34.56	43.63	88.82	47.97	39.63	63.22	72.69	47.53	50.24	69.33	35.51	72.02	52.95	78.17
gene-NCGR_LOCUS10853	13.67	13.7	15.62	11.37	12.98	13.64	13.88	17.1	14.24	16.18	19.63	16.23	5.25	5.76	9.46	5.33	8.46	2.96	8.19	4.45	9.31	10.02	10.32	10.43
gene-NCGR_LOCUS10854	8.03	1.94	0.99	6.58	4.55	1.87	1.7	3.22	1.59	0.35	0.49	1.21	0.18	0.91	2.61	1	0.6	0.72	1.77	1.52	0	1.02	0.17	0.7
gene-NCGR_LOCUS10855	0	0	0	0	0	0	0	0	0	0	0	0	0	0	0	0	0	0	0	0.88	0.22	0	0	0
gene-NCGR_LOCUS10856	0.74	1.03	3.27	0.96	0.92	0.45	2.19	2.94	2.17	1.02	0.76	1.12	0.11	0.12	0.26	0.45	0.31	0.28	0.41	0.13	0.13	0.44	0.25	0.23
gene-NCGR_LOCUS10857	18.01	15.42	17.47	26.71	20.8	25.1	23.54	23.07	28.37	31.89	27.49	22.67	26.83	66.18	74.4	63.13	69.07	55.88	39.12	54.06	27.51	58.8	52.94	61.31
gene-NCGR_LOCUS10858	0.26	0.31	0.3	0.66	0.89	0.7	0.43	1.13	0.75	1.19	0.63	0.99	3.15	4.12	3.23	4.49	3.1	4.22	2.13	5.52	8.02	5.33	6.8	7.64
gene-NCGR_LOCUS10859	0	0	0	0	0	0	0	0	0	0	0	0	0	0	0	0	0	0	0	0	0	0	0	0
gene-NCGR_LOCUS1086	0	0	0	0	0	0	0	0	0	0	0	0	0	0	0	0	0	0	0	0	0	0	0	0
gene-NCGR_LOCUS10860	0	0	0	0	0	0	0	0	0	0	0	0	0	0	0	0	0	0	0	0	0	0	0	0
gene-NCGR_LOCUS10861	0	0	0	0	0	0	0	0	0	0	0	0	0	0	0	0	0	0	0	0	0	0	0	0
gene-NCGR_LOCUS10862	0	0	0	0	0	0.02	0.03	0	0	0	0	0	0.03	0	0	0.03	0.17	0	0.03	0	0	0.02	0	0
gene-NCGR_LOCUS10863	72.75	128.82	116.84	83.87	83.67	72.91	44.78	38.91	43.71	16.7	21.23	30.93	39.31	49.18	49	51.83	53.01	47.47	32.83	45.19	52.61	27.25	18.64	42.36
gene-NCGR_LOCUS10864	0	0.11	0.11	0	0.1	0.21	0	0	0	0	0	0.11	0	0.1	0	0.22	0	0.2	0	0	0.1	0	0.1	0
gene-NCGR_LOCUS10865	0.25	0	0	0	0.23	0.25	0	0	0.25	0	0.47	0	0	0	0	0	0.59	0.48	0	0	0	0	0	0
gene-NCGR_LOCUS10866	0	0	0.16	1.04	0.3	0.32	0	0	0.16	0	0	0.5	0	0.63	0.29	1.39	0	0.31	0.34	0.17	0.16	0.29	0	0.16
gene-NCGR_LOCUS10867	7.65	11.06	14.08	9.55	6.68	9.08	33.74	21.91	22.18	24.3	26.35	47.22	2.09	7.73	3.38	3.77	4.94	3.08	1.81	3.23	4.92	3.69	3.65	1.91
gene-NCGR_LOCUS10868	57.26	76.94	70.91	77.13	68.33	56.43	125.48	77.41	134.09	93.86	116.35	106.22	67.13	82.7	64.16	65.26	69.35	57.61	48.55	56.38	70.01	68.7	70.84	77.7
gene-NCGR_LOCUS10869	51.26	25.05	43.79	6.14	2.46	4.67	94.86	108.08	155.98	52.69	66.46	83.47	5.34	55.28	7.24	19.3	32.8	13.46	22.73	67.08	78.89	52.61	37.63	72.97
gene-NCGR_LOCUS1087	17.24	26.87	33.97	14.26	16.38	17.3	38.96	23.53	35.46	37.13	42.53	55.61	16.8	17.62	10.11	10.76	11.09	9.02	16.01	19.42	13.36	56.12	45.2	54.75
gene-NCGR_LOCUS10870	0.66	0.09	0.34	0.28	0.2	0.46	0.92	1.48	0.88	1.06	2.02	2.12	0.09	0.71	0.08	0.41	0.85	0.04	0.09	0.4	1.43	0.16	0.26	0.38
gene-NCGR_LOCUS10871	0	0	0	0	0	0	0	0	0	0	0	0	0	0	0	0	0	0	0	0	0	0	0	0
gene-NCGR_LOCUS10872	0	0	0	0	0	0	0	0	0	0	0	0	0	0	0	0	0	0	0	0	0	0	0	0
gene-NCGR_LOCUS10873	0.19	0.2	0	0.19	0.36	0.39	0	0	0	0	0	0	0	0	0	0	0	0	0	0	0	0	0	0
gene-NCGR_LOCUS10874	0.06	0.29	0	0	0.31	0	0.97	2.11	0.12	0.06	0.06	0	8.64	2.85	0.38	4.33	8.47	2.82	0.26	5.32	0.18	8.85	15.43	0.2
gene-NCGR_LOCUS10875	0	0	0	0	0	0	0	0	0	0	0	0	1.01	3.49	0.41	0.94	1.25	0.99	0.66	2.85	0	0.42	0.45	0.17
gene-NCGR_LOCUS10876	0.71	2.06	2.86	0.7	2.54	2.5	1.47	3.1	2.12	0.72	2.32	1.49	1.12	0.35	0	0.38	0.42	0	0	0	0	0	0.34	0
gene-NCGR_LOCUS10877	0	0	0	0	0	0	0	0	0	0	0	0	0	0	0	0	0.26	0	0	0	0.21	0.2	0	0.22
gene-NCGR_LOCUS10878	0	0	0	0	0	0	0	0	0	0	0	0	0	0	0	0	0	0	0	0	0	0	0	0
gene-NCGR_LOCUS10879	0	0	0	0	0	0	0	0	0	0	0	0	0	0	0	0	0	0	0	0	0	0	0	0
gene-NCGR_LOCUS1088	0	2.86	0	3.43	0.77	2.12	3.14	2.72	0	0.95	1.1	1.65	4.83	9.14	4.34	3.63	5.48	5.42	11.81	6.01	7.5	8.42	9.96	11.04
gene-NCGR_LOCUS10880	0	0	0	0	0	0	0	0	0	0	0	0	0	0	0	0	0	0	0	0	0	0	0	0
gene-NCGR_LOCUS10881	0	0	0	0	0	0.17	0.09	0	0	0	0	0	0	0	0	0	0	0	0	0	0.43	0	0	0
gene-NCGR_LOCUS10882	0	0	0.23	0	0	0	0.24	0	0.22	0.68	2.36	2.47	0.25	1.11	0.41	0.24	0.26	0.11	0	0.6	0.7	0.31	0.66	0.11
gene-NCGR_LOCUS10883	10.8	14.27	10.67	16.13	18.9	15.68	12.52	10.97	10.6	6.59	7.24	9.3	34.47	21.24	51.08	30.68	32.07	28.19	42.96	23.26	35.85	26.5	23.12	35.23
gene-NCGR_LOCUS10884	0	0.31	0.15	0	0.14	0	0.32	0.3	0.45	0.76	0.14	0.47	36.5	28.2	29.62	23.4	43.16	19.34	124.75	118.16	64.61	101.41	62.69	170.46
gene-NCGR_LOCUS10885	10.47	7.27	10.51	15.04	9.81	10.87	16.11	20.04	15.92	18.56	14.99	15.54	31.45	25.79	20.55	30.29	32.79	27.09	16.48	34.95	17.46	37.06	28.1	33.13
gene-NCGR_LOCUS10886	7.1	10.02	6.24	5.78	1.12	3.11	3.21	4.81	3.69	6.86	4.65	1.95	18.75	66.38	37.08	57.39	61.8	62.14	49.48	58.19	9.51	39.61	19.82	56.62
gene-NCGR_LOCUS10887	0	0	0	0	0	0	0	0	0	0	0.02	0	0.06	0.02	0.2	0.11	0.12	0.1	0.21	0.24	0	0.07	0.07	0.17
gene-NCGR_LOCUS10888	0.13	0.07	0.14	0.13	0.35	0.24	0.21	0.33	0.08	0.27	0.06	0.19	0.92	0.47	0.84	0.52	0.43	0.29	0.71	0.11	0.48	0.31	0.59	0.51
gene-NCGR_LOCUS10889	37.11	33.02	25.85	34.27	49.06	28.67	42.4	47.01	47.44	34.7	37.12	46.8	96.48	105.32	75.4	93.1	97.52	92.38	72.61	132.72	75.81	78.96	54.73	115.07
gene-NCGR_LOCUS1089	9.52	10.59	8.87	8.42	9.14	7.33	8.33	7.59	7.52	5.52	5.74	8.41	10.88	6.9	7.68	7.8	8.13	6.79	7.51	6	6.76	5.21	5.74	5.87
gene-NCGR_LOCUS10890	14.83	28.16	23.22	13.7	25.56	12.59	28.09	19.54	22.85	36.35	31.43	50.87	66.2	55.47	40.46	56.15	56.31	45.22	55.85	67.1	63.84	43.55	29.82	44.57
gene-NCGR_LOCUS10891	2.2	2.51	1.51	1.85	2.45	3	1.81	1.42	1.71	0.73	1.03	1.15	1.57	2.3	1.56	2.06	1.86	1.47	1.3	0.96	1.18	0.95	0.54	0.89
gene-NCGR_LOCUS10892	1247.84	1254.47	1093.88	1364.75	1105.87	1201.6	341.83	612.07	397.67	516.94	312.44	411.19	17.29	14.01	20.04	14.79	25.8	17.68	35.74	16.44	78.12	2.91	0	2.03
gene-NCGR_LOCUS10893	0	0	0.05	0	0.05	0.05	0	0	0	0.11	0.25	0.44	0	0	0	0	0.06	0	0.06	0	0	0	0	0
gene-NCGR_LOCUS10894	11.61	10.28	12.7	7.5	7.68	9.06	4.98	17.33	8.86	6.71	5.49	5.21	2.55	8.17	5.33	9.58	7.52	4.61	13.18	4.84	5.77	3.94	3.75	6.59
gene-NCGR_LOCUS10895	2.13	1.63	2.08	1.18	1.49	1.39	1.03	2.67	1.41	1.15	0.72	0.66	1.72	1.99	1.93	2.35	4	1.42	3.57	2.02	1.94	2.02	2.42	1.71
gene-NCGR_LOCUS10896	10.68	8.11	7.11	13.42	9	8.19	14.93	13.13	15.85	10.82	14.81	14.95	48.84	41.74	46.66	41.99	35.82	44.3	37.06	39.87	46.67	36.2	27.19	41.43
gene-NCGR_LOCUS10897	18.99	17.32	16.52	14.57	15.53	19.78	16.88	21.86	14.23	15.23	13.79	13.95	7.54	9.68	13.13	8.97	9.38	8.46	8.51	10.81	6.78	12.85	11.39	11.64
gene-NCGR_LOCUS10898	30.4	30.11	42.92	39.21	40.36	46.07	63.79	20.54	44.23	31.16	44.64	39.43	29.93	28.66	54.43	27.97	34.01	25.42	46.35	14.6	25.7	42.84	41.89	50.38
gene-NCGR_LOCUS10899	33.57	40.85	31.14	31.8	38.03	36.77	47.65	28.43	36.28	36.64	38.29	32.06	35.03	41.46	41.58	31.69	34.15	30.06	30.11	26.64	29.14	21.68	29.93	17.23
gene-NCGR_LOCUS109	2.75	0.86	0.96	1	0.78	1.04	0.64	0.32	0.44	0.87	1.39	3.9	4.05	1.44	0.73	1.08	0.48	1.17	1.38	0.22	1.98	1.2	0.4	0.2
gene-NCGR_LOCUS1090	16.18	7.33	12.12	4.1	9.98	5.7	33.89	19.45	28.56	28.53	26.86	41.52	13.78	7.08	2.7	9.82	11.16	6.22	19.34	6.96	5.82	19.58	27.61	24.14
gene-NCGR_LOCUS10900	5.72	5.55	4.26	10.74	9.73	8.71	5.93	9.49	7.89	5.09	4.44	5.5	23.47	22.29	25.32	21.18	23.4	19.74	22.17	20.43	34.98	16.95	15.14	20.98
gene-NCGR_LOCUS10901	0	0	0	0	0	0	0	0	0	0	0	0	0	0	0	0	0	0	0	0.4	0	0	0	0
gene-NCGR_LOCUS10902	0	0	0	0	0	0	0	0	0	0	0	0	0	0.29	0.11	0.09	0.05	0.12	0	0	0	0	0	0
gene-NCGR_LOCUS10903	1.53	0.99	0.8	0.71	0.66	0.74	0.95	1.49	0.74	0.59	1.2	1.27	10.61	20.22	13.98	30.58	45.98	16.52	21.3	39.01	41.35	25.51	18.33	37.27
gene-NCGR_LOCUS10904	1.05	0.49	0.29	0.53	0.53	1.04	0.45	0.67	0.82	0.7	0.66	1.05	1.12	0.83	1.14	1.04	0.42	1.4	0.89	0.64	0.86	0.71	0.85	1.28
gene-NCGR_LOCUS10905	14.91	13.08	16.52	9.81	9.28	6.34	39.78	21.71	9.9	22.84	22.13	18.92	1.17	2.89	0.6	3.06	3.16	0.77	0.65	2.01	2.28	2.79	2.67	2.39
gene-NCGR_LOCUS10906	8.84	7.28	8.94	1.71	8.66	1.46	10.82	14.82	2.02	1.19	6.84	1.17	0.13	0	0	2.67	0	0.22	0	0	0	0.33	0.37	0
gene-NCGR_LOCUS10907	0.13	0	0	0	0	0	0	0	0	0.14	0.06	0.21	0	0	0	0	0	0	0	0	0	0	0	0
gene-NCGR_LOCUS10908	0	0	0.1	0.2	0.24	0	0	0.09	0	0	0	0	0.62	0.19	1.27	2.34	2.63	1.13	5.1	0.8	0.74	0.26	0.09	0.37
gene-NCGR_LOCUS10909	1.6	2.14	2.06	2.23	2.87	1.88	2.78	2.66	2.48	1.38	1.37	1.05	2.88	1.12	1.92	2.87	2.63	2.34	2.75	2	1.98	2.38	1.43	1.68
gene-NCGR_LOCUS1091	116.5	66.23	112.19	26.52	33.66	27.14	205.99	292.37	200.53	252.93	394.09	267.4	36.58	134.05	71.24	86.75	125.62	51.01	251.15	195.12	301.66	269.57	277.88	270.19
gene-NCGR_LOCUS10910	9.61	7.97	8.91	11.25	11.84	14.38	8	8.76	7.74	6.03	6.07	5.84	9.82	7.85	16.91	9.36	13.16	6.33	15.07	5.79	11.42	10.51	11.92	11.11
gene-NCGR_LOCUS10911	0	0	0	2.69	1.48	4.51	0	0	0	0	0	0	0	1.7	0.76	0	0	1.66	0	0	0	0	0	0
gene-NCGR_LOCUS10912	6.62	4.72	4.33	12.09	14.32	13.99	6.03	8.34	4.41	21.57	17.91	22.72	25.26	21.05	47.75	32.61	40.83	31.79	58.23	51.94	32.82	40.15	35.79	34.92
gene-NCGR_LOCUS10913	8.78	7.71	7.64	8.84	10.38	9.8	7.08	4.88	6.22	3.55	3.94	5.9	16.78	17.75	16.88	14.3	13.33	15.24	13.22	16.42	18.88	8.94	6.99	6.78
gene-NCGR_LOCUS10914	0	0	0	0	0	0	0	0	0	0	0	0	0	0	0	0.19	0.42	0	0	0.57	0	0	0	0.09
gene-NCGR_LOCUS10915	2.47	1.29	1.38	1.78	1.92	1.34	1.38	3.05	2.15	1.43	1.23	2.89	1.41	1	2.31	1.56	1.2	1.76	1.43	0.8	3.24	0.39	0.7	0.52
gene-NCGR_LOCUS10916	0.29	0.09	0.07	0.07	0.28	0.28	0.19	0.27	0.35	0.14	0.13	0.06	0.06	0.21	0.34	0.33	0.36	0.26	0.25	0.14	0.25	0.62	0.15	0.58
gene-NCGR_LOCUS10917	0.97	1.2	0.73	0.82	2.44	0.48	0.53	1.17	0.42	0.3	0.29	0.75	7.74	5.73	6.41	7.05	10.44	4.8	4.74	4.43	16.73	2.74	1.84	2.27
gene-NCGR_LOCUS10918	16.12	20.57	14.29	15.7	21.83	15.21	14.62	16.78	18.26	15.65	18	18.24	33.03	26.23	22.59	25.19	28.05	22.04	22.88	22.03	25.56	12.32	14.99	13.55
gene-NCGR_LOCUS10919	0.78	1.77	0.8	1.46	0.91	1.9	0.39	1.5	0.63	0.04	0.71	0.23	3.05	1.35	2.98	3.75	1.36	1.65	1.3	0.83	2.98	0.35	0.45	1.69
gene-NCGR_LOCUS1092	16.83	13.61	17.91	14.79	13.2	18.49	16.49	20.72	16.41	23.09	16.89	13.6	8.22	14.42	23.13	24.11	26.51	21.98	12.06	20.09	6.66	14.85	14.5	18
gene-NCGR_LOCUS10920	0.93	1.54	0.98	0.24	1.33	0.91	1.84	0.81	1.2	3.07	1.29	1.39	0.59	0.37	1.24	0.54	0.68	0.37	0.89	0.18	0.37	0.82	0.6	0.71
gene-NCGR_LOCUS10921	1.41	1.13	1.25	1.34	1.56	1.81	0.75	2.16	0.97	0.27	0.79	0.83	6.69	6.75	16.05	12.05	10.2	11.21	11.1	7.03	6	7.83	4.56	8.29
gene-NCGR_LOCUS10922	78.07	119.65	76.66	79.67	102.1	83.38	71.48	57.59	57.37	48.67	48.35	49.89	53.84	61.38	75.82	58.12	84	50.82	48.11	34.54	107.63	21.47	23.43	17.57
gene-NCGR_LOCUS10923	0	0	0	0	0	0	0	0	0	0	0	0	0	0	0	0	0	0	0	0	0	0	0	0
gene-NCGR_LOCUS10924	0	0	0	0	0	0	0	0	0	0	0	0	0	0	0	0	0	0	0	0	0	0	0	0
gene-NCGR_LOCUS10925	0	0	0	0	0	0.08	0	0	0	0	0	0	0.94	0.39	4.8	4.1	1.7	4.96	0.91	1	0.04	0.17	0.3	0.3
gene-NCGR_LOCUS10926	0	0	0	0	0	0	0	0	0	0	0	0	0.87	10.06	0.19	2.53	9.6	1.41	0.07	12.83	0	5.17	6.75	6.68
gene-NCGR_LOCUS10927	0.66	0.88	0.97	0.75	0.38	0.72	1.12	1.8	0.77	0.86	1.18	1.32	4.94	3.42	4.14	3.25	4.59	2.57	4.54	4.43	4.37	7.14	4.95	8.23
gene-NCGR_LOCUS10928	4.1	2.82	2.23	3.17	3.67	4.46	4.59	4.63	5.21	1.99	1.52	1.55	10.27	8.25	9.62	10.87	13.04	7.93	10.56	9.29	7.38	7.45	6.55	10.04
gene-NCGR_LOCUS10929	0.31	0.09	0.32	0.33	0.17	0.56	0.58	1.03	0.39	0.08	0.08	0.5	0.88	1.63	0.87	0.52	0.74	0.56	0.26	1.69	1.03	1.59	0.46	1.74
gene-NCGR_LOCUS1093	1.08	1.2	0.93	0.72	0.99	1.28	2.35	1.69	1.35	3.11	4.32	8.17	0.81	2.89	2.02	1.19	2.25	1.61	16.17	9.75	17.9	60.4	43.05	75.33
gene-NCGR_LOCUS10930	0	0	0	0	0	0	0	0	0	0	0	0	1.45	0.45	0.12	0.36	0.31	0.06	0.27	3.02	5.6	0.48	0.83	0.27
gene-NCGR_LOCUS10931	1.03	1.66	3.37	1.68	1.05	1.28	2.03	1.98	1.64	5.64	2.45	1.18	0	0.09	0.04	0.05	0.06	0.05	0.05	0.08	0.14	0.26	0.28	0.09
gene-NCGR_LOCUS10932	0	0	0	0	0	0.19	0	0.09	0	0	0.26	0.1	0.01	0	0	0	0.5	0	0	0	0.18	0	0	0
gene-NCGR_LOCUS10933	0.16	0.44	0.48	0.45	0.28	0.13	0	0.32	0.47	0.29	0.62	0.66	1.4	1.91	0.9	0.55	1.65	1.04	0.29	1.25	1.32	0.95	0.94	1.26
gene-NCGR_LOCUS10934	20.51	20.65	18.01	21.22	21.53	23.95	26.81	20.36	22.1	18.81	19.47	20.98	23.49	16.29	27.78	20.02	23.59	14.2	24.65	15.45	29.57	23.48	23.13	26.8
gene-NCGR_LOCUS10935	14.88	19.89	23.42	16.65	15.03	22.67	17.6	14.51	21.71	17.1	15.14	12.32	2.26	2.92	6.17	4.56	2.85	5.05	2.8	2.67	7.02	3.47	3.5	5.15
gene-NCGR_LOCUS10936	1.58	5.16	4.97	0.92	1.29	2.4	10.83	4.92	15	14.53	8.35	10.77	0	0.36	0.17	1.23	0.97	0.19	0.13	0.64	1.15	0.44	0.35	0.81
gene-NCGR_LOCUS10937	1.81	1.14	1.67	1.77	1.75	1.65	1.21	2.44	1.24	1.2	2.03	1.59	60.66	23.23	26.1	17.23	11.82	27.74	27.67	17.32	15.11	29.75	26.85	32.36
gene-NCGR_LOCUS10938	0	0	0	0	0	0	0	0	0	0	0	0	0	0	0	0	0	0	0	0	0	0	0	0
gene-NCGR_LOCUS10939	0.13	0.19	0.27	0.09	0.12	0.18	0.32	0.7	0.22	0.09	0.26	0.37	0.25	0.22	0.6	0.43	0.36	0.21	0.23	0.19	0.36	0.69	0.43	0.75
gene-NCGR_LOCUS1094	3.7	1.34	1.37	2.49	2.79	2.6	5.44	5.73	3.73	5.1	9.18	23.56	0.99	3.32	3.77	3.23	4.38	2.71	43.77	20.01	45.27	194.91	124.72	280.36
gene-NCGR_LOCUS10940	0	0	0	0	0	0	0	0	0	0	0	0	0	0	0.08	0.4	0.53	0.26	0	0.29	0	0.17	0	0.18
gene-NCGR_LOCUS10941	0.99	0.81	1.09	0.38	1.12	0.25	1.08	3.02	0.77	3.41	7.87	4.36	2.63	5.51	1.94	3.46	12.44	5.24	9.34	12.3	2.32	46.64	57.62	22.62
gene-NCGR_LOCUS10942	14.19	16.52	27.62	16.27	12.72	13.08	32.85	31.09	31.86	43.38	39.1	38.17	9.12	7.44	11.35	7.58	6.45	7.79	9.32	5.99	5.93	12.34	12.75	12.74
gene-NCGR_LOCUS10943	0	0	0	0	0	0	0	0	0	0	0	0	0	0	0	0	0	0	0	0	0	0	0	0
gene-NCGR_LOCUS10944	0	0	0	0	0	0	0	0	0	0	0	0	0.45	0.45	0.25	0.1	0	0.18	0	0	0.37	0.59	0	0
gene-NCGR_LOCUS10945	0	0	0	0	0	0	0	0	0	0	0	0	0	0	0	0	0	0	0	0	0	0	0	0
gene-NCGR_LOCUS10946	0	0	0	0	0	0	0	0	0	0	0	0	0	0	0	0	0	0	0	0	0	0	0	0
gene-NCGR_LOCUS10947	2.03	1.16	1.93	2.89	3.12	2.4	4.01	2.92	3.91	2.55	1.96	2.49	5.81	5.49	4.5	6.18	5.86	7.83	4.97	5.09	10.12	4.83	4.83	6.69
gene-NCGR_LOCUS10948	52.71	50.5	51.67	66.01	65.14	59	71.49	75.59	70.24	65.16	74.36	61.9	132.43	82.21	77.92	83.92	96.29	66.28	101.38	82.28	99.91	122.72	99.86	139.7
gene-NCGR_LOCUS10949	1.58	0.56	2.1	1.36	1.6	1.12	1.11	1.73	1.52	2.27	3.06	1.35	0.52	0.58	0.37	0.64	0.07	0.06	0.56	0.19	0.71	0.22	0	0.18
gene-NCGR_LOCUS1095	0.83	1.05	1.28	2.14	1.58	1.42	1.58	1.29	1.57	1.24	1.12	0.92	4.5	3.08	4.43	3.69	4.83	2.74	3.69	2.79	4.04	3.34	3.67	3.93
gene-NCGR_LOCUS10950	3.48	4.92	4.64	4.88	4.61	3.08	1.66	4.84	2.25	1.44	1.11	1.83	11.13	8.81	12.29	7.09	7.06	6.87	8.08	5.27	6.96	2.33	2.3	3.55
gene-NCGR_LOCUS10951	1.56	5.61	3.11	11.83	5.92	3.97	2.41	3.77	4.69	3.94	0.72	5.81	6.31	3.76	5.42	5.87	16.14	6.62	5.32	12.52	8.14	3.37	2.92	7.62
gene-NCGR_LOCUS10952	18.67	21.01	19.47	22.44	27.42	20.07	9.87	12.61	8.63	8.56	7.77	8.62	65.87	44.48	59.45	51.47	39.75	52.04	35.35	39.32	40.16	18.04	15.84	22.01
gene-NCGR_LOCUS10953	10.42	9.93	10.28	8.97	11.84	11.92	9.87	9.03	9.31	8.13	7.45	7.45	9.22	6.97	13.54	8.53	11.23	6.89	14.37	5.03	12.22	8.54	7.18	9.52
gene-NCGR_LOCUS10954	0	0	0	0.16	0	0	0.34	0	0	0	0	0	0	0	0	0	0	0	0	0	0	0	0	0
gene-NCGR_LOCUS10955	198.99	154.83	124.06	85.43	67.49	95.25	245.3	309.72	249.61	398.03	471.45	483.17	101	448.49	187.94	229.77	265.9	205.34	292.78	447.31	294.31	765	865.81	665.11
gene-NCGR_LOCUS10956	9.1	7.77	4.54	9.12	10.49	11.23	5.92	9.33	9.75	6.53	8.08	6.9	18.2	21.93	19.3	19.98	21.58	19.37	17.42	19.71	21.78	18.79	16.39	18.59
gene-NCGR_LOCUS10957	1.89	2.12	1.55	2.5	2.68	1.63	2.66	2.36	1.82	1.67	1.38	1.97	8.08	3.96	3.74	4.66	6.77	4.55	6.58	5.21	4.4	7.62	8.3	10.23
gene-NCGR_LOCUS10958	0.46	0.4	0.42	0.5	0.73	0.56	0.46	0.61	0.37	0.5	0.53	0.44	0.61	0.39	0.61	0.63	0.89	0.43	0.44	0	0.26	0.27	0.36	0.4
gene-NCGR_LOCUS10959	5.13	8.38	5.33	7.16	7.49	8.1	5.55	8.65	5.08	4.07	3.74	4.39	11.75	12.07	10.18	9.38	10.94	9.6	7.29	10.48	19.71	9.5	9.77	9.38
gene-NCGR_LOCUS1096	17.87	26.19	29.53	3.04	10.36	3.29	51.7	11.16	50.03	10.26	14.96	21.15	9.59	11.97	54.81	14.3	15.93	13.87	6.1	10.86	1.75	12.8	13.5	13.17
gene-NCGR_LOCUS10960	0	0.07	0	0.18	0.09	0.22	0.07	0.16	0.06	0.06	0.06	0	0.36	0.28	0.2	0.31	0.3	0.25	0.3	0.31	0.1	0.2	0.25	0.19
gene-NCGR_LOCUS10961	62.12	37.35	63.11	36.47	32.37	42.94	98.82	80.47	95.24	66.91	92.69	76.95	1.65	2.94	2.33	2.1	1.69	1.7	1.61	2.44	7.9	1.17	0.94	1.23
gene-NCGR_LOCUS10962	0.64	0.35	0.28	0.05	0.38	0.49	1.02	0.16	0.16	0.16	0.26	0.11	0.36	1.07	0.44	0.71	1.62	0.94	1.14	4.2	1.73	1.73	1.9	2.53
gene-NCGR_LOCUS10963	10.07	7.86	7.16	8.23	7.03	6.33	8.91	12.04	7.6	8.02	9.09	7.63	7.36	7.96	6.96	6.56	5.94	6.38	6.18	5.28	7.55	3.69	3.6	4.08
gene-NCGR_LOCUS10964	119.68	111.9	149.72	71.64	82.22	78.35	102.56	110.13	119.02	52.87	51.16	36.68	4.19	6.29	11.85	6.9	11.5	3.59	7.16	6.11	11.29	4.97	4.44	4.44
gene-NCGR_LOCUS10965	35.94	30.8	35.56	35.43	37.75	43.73	28.38	33.08	29.53	17.82	18.79	18.05	19.8	22.18	43.96	22.29	29.35	17.14	39.09	13.71	34.51	24.03	26.09	25.96
gene-NCGR_LOCUS10966	26.52	35.11	35.12	18	28.32	27.86	26.27	24.27	23.01	19.89	18.43	15.56	17.57	31.73	25.48	17.98	31.21	12.96	18.72	20.54	17.72	13.41	11.91	16.38
gene-NCGR_LOCUS10967	0.68	0.59	0.41	1.05	1.38	0.55	0.15	0.34	0.2	0.12	0.17	0.03	0.48	0.63	1.86	2.67	3.55	1	0.51	1.75	0.06	1.29	1.35	1.75
gene-NCGR_LOCUS10968	0	0	0	0	0	0	0	0	0	0	0	0	0	0	0	0	0	0	0	0	0	0	0	0
gene-NCGR_LOCUS10969	3.05	3.49	2.77	5.43	3.72	1.54	0	1.17	1.95	0.17	0.81	0.36	1.67	1.01	3.67	0.98	3.01	2.13	3.83	2.66	0.49	1	0.99	1.86
gene-NCGR_LOCUS1097	2.27	2.74	5.38	4.05	2.52	3.92	3.93	5.38	5.37	2.56	3.56	2.89	3.07	5.08	7.59	5.87	7.38	5.05	4.09	5.02	6.99	4.21	2.48	3.52
gene-NCGR_LOCUS10970	0	0	0.11	0.21	0	0	0	0	0	0.1	0	0	0	0.68	0	0.75	1.77	0.47	0	0.91	3.97	0.26	0.16	0.56
gene-NCGR_LOCUS10971	11.36	12.88	11.12	12.91	11.35	13.03	7.41	4.89	7.46	5.67	6.36	8.69	17.97	17.51	23.96	18.61	19.8	16.61	13.21	13.68	16.73	8.11	8.13	9.07
gene-NCGR_LOCUS10972	0	0	0	0	0	0	0	0	0	0	0	0	0	0	0	0.48	0.19	0.16	0	0.7	0	0	0.32	0
gene-NCGR_LOCUS10973	0	1.13	1.07	0.85	0	0.67	1.35	0.52	0	0	0	0	0	1.29	2.21	3.09	2.89	0	0.05	1.27	0.05	0	0	0
gene-NCGR_LOCUS10974	0	0	0	0	0	0	0	0	0	0	0	0	0	0	0.23	0	0	0	0	0	0	0	0	0
gene-NCGR_LOCUS10975	0	0.23	0	0	0	0	0	2.79	0	0	0	0	2.62	0	2.35	0.1	0	0	6.82	0	0	0.31	0	2.8
gene-NCGR_LOCUS10976	0	0	0	0	0	0	0	0	0	0	0	0	0	0	0.23	0	0	0	0	0	0	0	0	0
gene-NCGR_LOCUS10977	0	0	0	0	0	0	0	0	0	0	0.32	0	0	0	0	0.83	0	0	0	0	0	0	0	0
gene-NCGR_LOCUS10978	0.25	0.42	0.1	0.3	0.37	0.54	0.02	0.2	0.36	0.31	0.47	0.08	0.26	0.77	0.23	1.98	4.23	0.57	0.33	1.94	5.99	1.55	1.05	2.51
gene-NCGR_LOCUS10979	856.07	948.48	601.32	634.22	1034.13	654.87	456.72	470.64	516.43	155.7	150.2	233.2	3.59	3.26	4.75	4.6	3.66	3.37	3.57	0.95	3.16	1.57	1.19	2.75
gene-NCGR_LOCUS1098	7.12	15.65	25.74	12.62	9.1	6.98	30.31	11.95	23.47	9.43	9.34	19.11	48.72	57.27	50.08	60.87	55.25	59.73	34.48	51.06	133.54	17.79	14.75	23.64
gene-NCGR_LOCUS10980	0.21	0	0.05	0.24	0.12	0.3	0.05	0.33	0.17	0.26	0.16	0.12	0.19	0.13	0.12	0.23	0.4	0.04	0.18	0.14	0.25	0.46	0.33	0.46
gene-NCGR_LOCUS10981	79.43	96.43	64.83	134.39	142.97	108.61	90.79	70.89	109.31	42.67	49.05	42.09	102.9	74.51	125.32	137.06	175.77	136.52	68.51	92.63	95.93	66.6	46.12	75.93
gene-NCGR_LOCUS10982	10.93	4.25	3.79	0	0.19	0.2	81.84	17.46	87.15	48.12	17.15	67.43	0.42	10.7	2.09	5.02	5.19	3.97	10.68	13.22	5.65	100.56	82.75	122.98
gene-NCGR_LOCUS10983	11.32	13.76	10.04	21.88	21.51	19.26	14.25	10.11	8.55	5.38	6.28	6.75	40.02	38.43	40.85	49.96	38.44	52.54	37.85	40.05	42.74	13.68	16.02	21.36
gene-NCGR_LOCUS10984	2.54	1.57	0.99	5.89	5.54	8.24	0.45	0.83	0.37	0.27	0.26	0.35	7.08	9.76	21.53	13.67	14.19	11.58	6.13	5.24	5.71	1.65	1.27	3.1
gene-NCGR_LOCUS10985	0	0	0	0	0	0	0	0	0	0	0	0.06	0	2.5	0.11	0.07	0.71	0.18	0.07	0.51	1.93	0.8	0.14	1.63
gene-NCGR_LOCUS10986	0	0	0	0	0	0	0	0	0	0	0	0	0	0	0	0	0	0	0	0	0	0	0	0
gene-NCGR_LOCUS10987	0	0	0	0	0	0	0	0	0	0	0	0	0	0	0	0	0	0	0	0	0	0	0	0
gene-NCGR_LOCUS10988	0.27	0.07	0.14	0.33	0.13	0.14	0.14	0.07	0.2	0	0	0	0	0	0.06	0	0	0.13	0.07	0.22	0.14	0.06	0	0.07
gene-NCGR_LOCUS10989	126.82	94.05	117.69	79.8	106.18	125.22	101.62	125.19	95.13	81.05	85.09	91.46	23.16	26.4	56.03	27.18	35.91	20.65	28.29	15.82	18.35	31.29	31.21	34.52
gene-NCGR_LOCUS1099	24.45	16.34	16.36	22.85	33	28.68	27.03	20.86	28.04	18.17	17.95	23.76	24.55	41.66	62.7	29.8	31.81	33.98	38.18	26.31	50.93	25.45	20.74	26.37
gene-NCGR_LOCUS10990	15.37	11.72	12.42	12.36	12.65	16.52	16.31	21.09	15.5	16.47	14.87	13.29	14.36	25.9	26.95	20.24	23.04	17.69	16.24	20.62	29.47	13.89	15.02	18.22
gene-NCGR_LOCUS10991	2	2.45	2.2	5.25	5.5	3.64	2.46	3.34	3.26	2.38	2.42	2.38	10.43	13.84	13.39	13.15	14.06	13.23	10.4	11.94	22.69	10.85	8.9	13.06
gene-NCGR_LOCUS10992	5.72	6.95	4.76	7.75	6.79	6.79	4.18	5.18	4.27	16.86	8.39	8.08	14.82	12.67	10.6	13.95	11.03	14.22	11.85	12.19	9.43	9.35	13.45	6.33
gene-NCGR_LOCUS10993	22.4	22.99	36.96	23.37	16.49	21.48	27.3	30.21	31.79	30.61	36.45	31.54	3.11	2.01	3	2.05	3.34	1.83	2.83	1.61	3.28	2.47	2.46	2.79
gene-NCGR_LOCUS10994	3.31	3.1	1.95	5.12	4.67	5.52	3.24	3.13	3.03	1.01	1.65	2.14	13.72	9.91	15.2	12.37	14.71	10.55	13.34	12.09	9.26	7.26	7.91	8.92
gene-NCGR_LOCUS10995	10.86	13.76	11.96	8.4	13.4	9.79	14.97	10.85	14.27	6.92	9.16	16.08	10.75	9.09	20.06	12.9	13.53	13.72	12.78	12.56	10.11	13.49	10.64	12.88
gene-NCGR_LOCUS10996	48.05	26.02	30.2	26.4	26.35	34.3	26.37	43.32	41.02	10.71	13.61	16.29	22.48	38.7	70.47	42.94	42.48	38.11	41.86	63.52	22.03	49.41	48.14	51.66
gene-NCGR_LOCUS10997	0	0	0	0	0.17	0	0	0	0	0.1	0.08	0.09	0	0	0	0	0.1	0	0	0	0.09	0.08	0	0
gene-NCGR_LOCUS10998	19.5	20.29	15.72	19.16	23.45	19.84	31.9	17.23	22.99	17.12	19.35	31.37	32.86	29.73	35.25	26.18	28.61	24.98	28.85	20.49	26.42	35.02	31.46	33
gene-NCGR_LOCUS10999	0	1.14	0.48	0.77	0.3	1.27	1.57	0.15	1.88	0.96	3.3	3.96	1.89	7.6	3.68	3.08	3.34	2.43	1.18	2.52	11.65	0.57	0	1.25
gene-NCGR_LOCUS11	1.45	2.69	2.51	2.56	1.81	1.8	2.57	2.63	3.12	5.04	4.06	4.45	2.83	4.86	3.63	5.84	10.28	5.29	3.68	8.47	3.09	7.88	4.98	6.88
gene-NCGR_LOCUS110	36.72	26	20.59	14.14	9.08	11.36	13.66	9.98	16.68	8.68	11.32	16.94	17.57	22.97	21.3	14.19	17.87	17.49	15.72	25.88	26.61	13.36	12.42	5.49
gene-NCGR_LOCUS1100	30.29	16.78	29.17	18.04	28.28	31.95	15.82	21.1	14.73	11.05	12.89	9.88	10.76	8.41	43.05	13.41	19.56	10.56	25.42	8.43	29.11	12.29	10.11	13.03
gene-NCGR_LOCUS11000	0	0	0	0.15	0	0	0	0	0	0	0.22	0	0	0.08	0	0	0	0	0	0	0.31	0	0.15	0.15
gene-NCGR_LOCUS11001	15.18	10.58	8.36	15.71	16.84	13.66	8.88	6.47	6.01	4.82	8.48	10.31	36.13	24.85	31.82	16.04	18.33	13.72	32.61	15.22	21.14	29.95	28.91	32.66
gene-NCGR_LOCUS11002	67.77	55.84	70.62	57.56	55.91	50.26	41.25	69.91	54.23	49.35	54.81	46.49	43.77	35.46	56.14	47.85	58.9	39.97	38.47	39.85	27.15	27.43	31.36	30.95
gene-NCGR_LOCUS11003	59.52	52.61	69.68	42.76	46.03	37.93	97.52	76.92	101.06	189.16	184.08	194.14	3.62	1.63	1.25	1.61	3.02	2.47	2.58	3.16	7.76	7.21	6.06	9.58
gene-NCGR_LOCUS11004	1.15	1.56	1.94	1.61	1.42	2.27	1.86	1.87	1.64	1.01	0.99	1.35	2.51	1.64	1.64	1.9	1.97	1.69	2.27	1.62	1.27	2.04	2.29	2.93
gene-NCGR_LOCUS11005	0	0.14	0	0	0	0.28	0.15	0	0	0.28	0	0	0	0	0	0	0	0	0	0	0.7	0.13	0	0
gene-NCGR_LOCUS11006	0	0.1	0	0.08	0	0	0	0.08	0.12	0	0	0.1	0	0.69	0.08	0.23	0	0.04	0	1.23	2.77	0.23	0.08	0.29
gene-NCGR_LOCUS11007	1.96	1.12	1.16	0.93	0.85	1.2	1.75	2.01	2.07	2.14	1.28	1.22	0.28	1.23	0.74	0.79	1.27	0.61	0.78	1.52	0.78	0.3	0.44	0.44
gene-NCGR_LOCUS11008	0	0	0	0	0	0	0	0	0	0	0	0	0	0	0	0.12	0.13	0	0	0	0.06	0.05	0	0
gene-NCGR_LOCUS11009	9.04	10.17	6.29	9.77	11.37	8.29	5.79	5.2	4.97	4.07	2.98	3.09	12.69	10.05	12.17	11.04	10.93	11.79	10.72	12.64	9.45	6.72	7.72	8.21
gene-NCGR_LOCUS1101	0.52	0.86	0.73	0.3	0	0.26	0.18	0	0.44	0.4	0.34	0.18	0	3.2	0.08	1.55	4.71	0.17	0.12	1.9	3.38	1.38	0.5	1.22
gene-NCGR_LOCUS11010	0.1	0.17	0.48	0.75	0.3	0.1	0.33	0	0.83	0.11	0.1	0	0	0	0.19	0.23	0.42	0.3	0.06	0.33	0	0.1	0.1	0.21
gene-NCGR_LOCUS11011	21.11	21.76	21.39	26.41	25.39	26.86	28.7	19.26	26.33	18.71	18.62	24.27	20.63	20.71	24.74	25.26	24.41	20.84	21	16.52	24.84	21.14	21.8	23.68
gene-NCGR_LOCUS11012	3.08	2.38	2.83	3.88	4.96	5.37	3.78	3.68	3.03	2.48	2.29	2.21	4.02	4.79	9.21	4.53	5.82	3.51	7.5	4.08	5.73	5.79	5.35	6.01
gene-NCGR_LOCUS11013	0	0	0	0	0	0	0	0	0	0	0	0	0	0	0	0	0	0	0	0	0	0	0	0
gene-NCGR_LOCUS11014	0	0	0	0	0	0	0	0	0	0	0	0	0	0	0	0	0	0	0	0	0	0	0	0
gene-NCGR_LOCUS11015	17.53	15.5	14.03	19.94	16.62	18.29	14.53	13.89	14.38	12.86	17.43	19.86	42.9	53.31	42.1	38.5	38.13	46.73	31.73	31.79	59.22	37.91	32.28	30.92
gene-NCGR_LOCUS11016	0	0	0	0	0	0	0	0	0	0	0.05	0	0	0	0	0	0	0	0	0	0	0	0	0
gene-NCGR_LOCUS11017	1.04	0.81	0.43	1.69	2.05	0.73	1.86	1.2	0.97	0.84	0.72	0.52	6.05	5.88	5.46	7.52	6.37	7.28	6.15	3.76	6.25	3.31	2.79	3.85
gene-NCGR_LOCUS11018	33.49	30.06	27.03	36.27	40.61	36.44	21.44	24.08	21.77	15.44	16.59	19.26	34.33	34.25	52.88	41.26	32.93	38.39	31.92	24.03	45.84	13.75	13.73	15.41
gene-NCGR_LOCUS11019	116.08	115.51	106.36	136.7	115.28	112.52	154.43	140.31	138.6	144.57	139.55	190.07	302.01	239.75	203.11	304.11	269.93	305.17	200.61	326	134.83	306.73	280.27	320.39
gene-NCGR_LOCUS1102	45.95	25.8	46.49	12.3	12.49	12.29	67.04	115.2	77.5	101.21	147.77	105.41	19.44	63.44	26.74	39.37	54.53	26.39	118.58	106.05	140.51	114.21	116.91	113.78
gene-NCGR_LOCUS11020	9.67	7.57	5.17	12.35	12.54	11.74	7.83	6.52	7.45	5.41	5.13	7.21	19.7	16.29	24.87	15.94	15.22	16.93	15	10.48	14.78	13.63	12.15	13.49
gene-NCGR_LOCUS11021	0.6	0.82	0.28	1.68	0.68	0.45	0.52	0.3	1.38	0.44	0.18	0.77	2.07	3.48	0.73	1.98	1.96	1.3	0.61	2.29	4.26	1.81	2.86	2.1
gene-NCGR_LOCUS11022	3.97	4.88	4.33	6.36	5.07	4.52	6.45	4.54	4.61	3.55	4.51	4.84	5.9	6.91	7.2	9.53	11.68	5.23	6.05	10.47	14.08	8.95	6.54	10.52
gene-NCGR_LOCUS11023	0	0	0	0	0	0	0	0	0	0	0.85	0.35	0	1.01	0	0	0.08	0.07	0	0.72	0	0.87	1.79	0.34
gene-NCGR_LOCUS11024	0	0	0	0	0	0	0	0.75	0.78	0	0	0	0	0	0	0	0.92	0	0	0	0.67	0	0	0
gene-NCGR_LOCUS11025	0.36	0.18	0.2	0.37	0.26	0.54	0.46	0.24	0.22	0.1	0.02	0.2	0.54	0.22	0.64	0.29	0.32	0.17	0.26	0.29	0.22	0.25	0.12	0.15
gene-NCGR_LOCUS11026	0.07	0.1	0.1	0.32	0.19	0.17	0.22	0.16	0.14	0.02	0.36	0.3	1.34	0.68	1.05	0.62	0.95	0.78	0.82	0.45	0.38	0.78	0.79	0.71
gene-NCGR_LOCUS11027	8.04	9.05	7.9	10.94	7.82	11.43	20.93	8.37	13.66	9.49	9.92	14.76	13.37	11.87	11.15	12.85	12.93	13.07	10.15	15.76	9.1	14.71	14.28	19.24
gene-NCGR_LOCUS11028	4.36	1.22	0	1.5	1.17	3.02	2.98	0	0	0	0	0.33	1.4	0	1.23	0	1.73	0.15	0	1.52	0	3.69	0	0
gene-NCGR_LOCUS11029	1.56	3.92	4.6	1.69	1.89	2.1	6.53	7.55	6.09	11.87	23.73	18.25	11.19	11.49	5.75	9.18	9.87	7.69	14.72	24.4	24.91	28.54	31.86	31.29
gene-NCGR_LOCUS1103	4.37	3.23	3.12	1.45	2.99	3.14	4.68	5.29	4.56	5.12	4.18	2.03	2.36	2.83	4.29	5.15	4.12	3.47	2.43	2.85	1.34	3.87	2.34	2
gene-NCGR_LOCUS11030	4.1	3.38	2.66	4.2	5.37	5.74	3.61	4.33	3.25	2	2.12	2.09	5.07	4.94	8.8	5.66	6.31	5.02	6.59	3.58	6.92	4.27	3.38	5.36
gene-NCGR_LOCUS11031	0	0.26	0	0.77	0	0.01	0	0	0	0	0	0.62	0	0	0	0	0	0	0	0	0	0	0	0
gene-NCGR_LOCUS11032	0	0	0	0	0	0	0	0	0	0	0	0	0	0	0	0	0	0	0	0	0	0	0	0
gene-NCGR_LOCUS11033	0	0.05	0.12	0	0.02	0	0.08	0	0.03	0.08	1.37	0.17	0	0	0	0	0	0	0	0	0	0	0	0
gene-NCGR_LOCUS11034	0	0.05	0.12	0.65	0.02	0.53	0.08	0	0.03	0	3.21	0	0	0	0	0	0	0	0	0	0	0	0	0
gene-NCGR_LOCUS11035	0.15	0	0	0.08	0.02	0	0	0.07	0.03	0.08	0.91	0.11	0	0	0	0	0	0	0	0	0	0	0	0
gene-NCGR_LOCUS11036	0	0	0	0.11	0	0	0	0	0	0	0.44	0	0	0	0	0	0	0	0	0	0	0	0	0
gene-NCGR_LOCUS11037	0	0	0	0	0	0	0	0	0	0	2.2	0	0	0	0	0	0	0	0	0	0	0	0	0
gene-NCGR_LOCUS11038	0	0	0	0	0.12	0	0	0	0	0	0	0	0	0	0	0	0	0	0	0	0	0	0	0
gene-NCGR_LOCUS11039	0	0	0	0	0	0	0	0	0	0	0	0	0	0	0	0	0	0	0	0	0	0	0	0
gene-NCGR_LOCUS1104	1.36	0.88	1.11	1.3	1.36	1.42	2.18	1.77	1.36	3.01	2.73	10.16	0.98	3.74	1.82	3.46	3.59	1.99	21.1	11.33	27.04	83.21	54.43	119.47
gene-NCGR_LOCUS11040	0	0	0	0	0	0	0	0	0	0	0.24	0	0	0	0	0	0	0	0	0	0	0	0	0
gene-NCGR_LOCUS11041	0	0	0	0.11	0	0	0	0	0	0	0.88	0	0	0	0	0	0	0	0	0	0	0	0	0
gene-NCGR_LOCUS11042	0	0	0	0	0	0	0	0	0	0	0	0	0	0	0	0	0	0	0	0	0	0	0	0
gene-NCGR_LOCUS11043	0	0	0	0	0	0	0	0	0	0	0	0	0	0	0	0	0	0	0	0	0	0	0	0
gene-NCGR_LOCUS11044	0.66	0.53	0.39	0.57	0.49	0.47	3.24	2.84	1.39	18.6	30.36	19.28	1.01	2.85	1.77	6.36	12.72	3.38	3.39	7.55	3.41	36.54	46.84	30.25
gene-NCGR_LOCUS11045	41.16	39.53	42.99	46.15	46.78	47.69	52.31	48.3	47.98	36.41	36.47	41.05	53.87	52.75	66.95	50.33	56.31	49.59	57.86	52.81	57.76	37.05	35.03	42.34
gene-NCGR_LOCUS11046	15.89	9.3	3.39	19.15	22.09	30.54	0.66	1.55	2.13	0.83	2.07	2.6	0.69	1.25	9.33	8.53	12.22	9.48	2.12	3.88	3.37	1.68	0.92	0.19
gene-NCGR_LOCUS11047	0	0	0	0	0	0	0	0	0	0	0	0	0	0	0	0	0	0	0	0	0	0	0	0
gene-NCGR_LOCUS11048	15.13	12.55	10.61	18.26	24.17	23.9	17.43	19.51	15.71	10	9.89	11.09	29.23	26.8	56.39	28.87	40.99	20.3	56.84	16.56	27.95	40.02	37.48	45.4
gene-NCGR_LOCUS11049	0.18	0.79	0	0.18	0	0	1.78	0.54	0.37	5.09	10.28	12.04	7.64	21.96	10.61	22.29	26.82	15.48	4.17	32.72	12.17	47.18	43.19	65.63
gene-NCGR_LOCUS1105	0.37	0.22	0	0.41	0.11	0.05	0.38	0.34	0.33	0.3	0.17	0.3	0.94	0.78	1	1.22	0.91	0.42	0.96	1.26	1.01	0.24	0.76	0.89
gene-NCGR_LOCUS11050	1	0.24	1.87	2.34	1.22	2.14	1.34	2.99	1.1	1.84	2.82	3.77	2.44	3.84	3.12	2.66	3.83	3.89	2.68	5.89	4.43	0.81	1.25	1.74
gene-NCGR_LOCUS11051	7.39	11.78	8.82	10.45	12.58	10.68	4.57	4.64	4.08	3.31	3.59	4.95	15.91	9.96	24.4	13.39	11.37	15.39	10.5	4.95	8.7	1.62	1.32	2.99
gene-NCGR_LOCUS11052	17.88	18.39	15.41	18.15	23.11	21.43	14.58	17.13	16.1	12.71	11.71	10.91	15.62	13.89	21.95	14.05	19.09	10.54	20.95	11.36	23.8	15.07	12.47	17.68
gene-NCGR_LOCUS11053	22.15	23.87	20.51	26.2	31.03	21.01	19.14	20.79	17.47	16.93	13.36	18.93	50.99	36.68	49.3	50.83	50.31	55.25	34.12	43.16	32.8	25.92	22.73	28.09
gene-NCGR_LOCUS11054	0.15	0.05	0	0.09	0.14	0.1	0.31	0.42	0.45	0.31	0.33	0.22	1.71	0.11	0.44	0.79	1.19	0.28	0.52	0.2	0.27	0.57	1.24	1.05
gene-NCGR_LOCUS11055	16.51	16.72	16.43	15.34	15.84	17.52	18.93	16.09	20.23	19.85	19.3	19.62	25.7	31.12	31.62	29.26	27.68	29.65	24.75	23.56	33.01	28.95	27.28	27.55
gene-NCGR_LOCUS11056	4.85	7.42	5.89	11.57	5.58	5.47	6.06	7.57	7.68	6.01	5.88	6.64	28.42	14.54	19.88	16.83	16.99	14.47	23.51	12.85	9.35	12.68	14.07	14.19
gene-NCGR_LOCUS11057	3.56	10.12	24.88	3.16	3.32	4.44	19.94	6.84	16.45	5.43	8.23	20.18	1.1	5.87	4.56	4.59	3.45	3.62	6.33	3.42	7.94	9.61	8.3	10.49
gene-NCGR_LOCUS11058	19.43	15.68	17.79	18.95	26.72	32.33	11.29	11.78	13.73	6.77	11.42	13.8	2.35	5.34	8.7	6.77	4.32	7.71	4.59	3.27	4.14	0.86	0.45	1.38
gene-NCGR_LOCUS11059	10.9	13.99	11.69	17.62	12.82	13.75	16.21	13.35	15.94	14.63	15.64	13.15	54.66	55.41	40.51	44.86	46.63	52.64	40.28	65.1	62.36	37.89	38.11	38.01
gene-NCGR_LOCUS1106	0.48	0.22	0.52	0.3	0.6	0.44	0.73	0.23	1.04	1.1	1.5	2.03	0.41	0.62	0.49	0.5	0.73	0.7	0.36	0.38	0.58	1.09	0.67	1
gene-NCGR_LOCUS11060	6.9	7.8	5.05	7.81	8.69	6.89	9.68	6.96	6.64	3.81	4.68	5.81	8.12	8.37	6.75	8.07	8.86	10.77	5.63	6.18	10.92	7.5	6.51	8.16
gene-NCGR_LOCUS11061	0	0	0	0	0	0	0	0	0	0	0	0	0	0	0	0	0	0	0	0	0	0	0	0
gene-NCGR_LOCUS11062	0	0	0	0	0	0	0	0	0	0	0	0	0	0	0	0	0	0	0	0	0	0	0	0
gene-NCGR_LOCUS11063	0	0.32	0	0	0	0	0	1.86	0	0	0	0	0.35	1.6	0	0	0	0.31	0	1.39	0.15	1.6	2.44	0.32
gene-NCGR_LOCUS11064	0	0	0	0	0	0	0.61	0.57	0	0	0	0	0	0.29	0.26	0	0	0	0	0.91	0.27	0.26	0.28	0
gene-NCGR_LOCUS11065	14.11	13.8	13.96	14.31	12.92	12.7	16.25	14.95	14.84	11.73	9.76	15.22	25.15	27.54	23.9	25.28	23.66	27.39	15.68	20.2	40.14	20.48	17.54	20.66
gene-NCGR_LOCUS11066	0.17	0.07	0	0.05	0.05	0.1	0.24	0.27	0.25	0.3	0.29	0.26	0.09	0.55	0.14	0.66	1.21	0.07	0.16	0.71	0.65	0.32	0.87	1.11
gene-NCGR_LOCUS11067	33.56	33.67	31.08	22.52	23.11	30.68	15.87	22.16	18.32	11.52	14.48	11.57	7.69	12.05	11.07	10.05	13.19	7.94	9.66	9.75	13.28	14.83	16.07	14
gene-NCGR_LOCUS11068	0.68	0	0	0	0	0	0	0	0	0	0	0	0	0	0	0.73	0	0	0	2.87	0.59	0.59	0	0
gene-NCGR_LOCUS11069	0.28	0.64	0.2	0.77	0.51	0.58	0.36	0.25	0.4	0.24	0.17	0.33	1.2	2.39	1.83	2.13	1.71	1.88	1.45	1.39	2.12	1.06	1.16	1.12
gene-NCGR_LOCUS1107	3.15	2.45	3.3	0.27	0.68	0.39	5.65	3.19	7.1	2.98	3.82	3.9	0.73	0.92	5.02	1.51	1.61	2.02	1.52	1.52	1.61	1.06	1	1.04
gene-NCGR_LOCUS11070	4.67	4.67	4.24	5.5	4.64	5.45	4.69	3.25	4.06	2.83	3.49	3.28	4.49	8.18	7.12	6.4	6.38	6.22	5.5	5.66	5.26	3.14	1.61	2.5
gene-NCGR_LOCUS11071	40.41	57.45	61.78	31.28	26.38	33.11	92.26	44.61	65.04	73.11	79.76	98.69	16.38	21.71	21.67	22.35	30.66	15.67	17.42	16.18	13.99	34.49	31.97	41.62
gene-NCGR_LOCUS11072	45.41	59.12	44.66	41.46	50.71	41.44	32.43	35.99	28.52	24.84	24.53	26.8	64.68	53.02	61.72	52.62	56.8	42.1	43.87	58.25	82.58	22.68	26.43	24.91
gene-NCGR_LOCUS11073	2.84	7.05	2.83	7.03	5.82	2.95	7.19	6.25	7.35	8.37	10.76	9.57	45.44	23.93	11.93	27.05	30.55	19.54	20.18	27.75	29.97	40.82	36.03	48
gene-NCGR_LOCUS11074	1.61	2.2	2.41	3.59	3.48	3.19	4.8	4.99	3.83	2.42	1.65	2.02	17.62	11.97	12.97	12.9	12.65	13.47	10.65	13.09	5.29	10.61	8.06	10.23
gene-NCGR_LOCUS11075	9.06	5.62	8.18	7.17	7.25	7.25	6.98	9.31	7.93	3.92	5.69	6.68	4.42	8.01	10.88	14.48	22.47	9.64	7.73	14.08	18.06	7.43	7.77	10.18
gene-NCGR_LOCUS11076	0	0	0.11	0	0	0	0	0	0	0	0.1	0	0	0	0	0	0	0	0	0	0	0	0	0
gene-NCGR_LOCUS11077	0	0	0	0	0	0	0	0	0	0	0	0	0	2.24	0	0	0.55	0.44	0	0.97	0	0	0	0
gene-NCGR_LOCUS11078	0	0	0	0	0	0	0	0	0	0	1.16	0	0	0	0	0.45	0	0	0	0	0	0	0	0
gene-NCGR_LOCUS11079	289.52	340.92	298.09	146.37	197.34	111.95	175.75	142.3	151.3	72.84	148.53	130.82	63.33	103.37	142.29	141.53	158.19	129.03	81.36	90.11	25.8	80.63	94.75	69.58
gene-NCGR_LOCUS1108	0	2.18	5.44	3.12	0	2.7	16.68	2.91	8.96	6.52	8.64	0	14.13	8.9	0.82	27.14	0.96	2.55	0	19.54	15.92	0	2.28	5.85
gene-NCGR_LOCUS11080	0	0	0	0	0	0	0	0	0	0	0	0	0	0	0	0	0	0	0	0	0	0	0	0
gene-NCGR_LOCUS11081	2.18	2.69	3.64	2.98	2.22	2.55	2.89	3.47	4	1.4	3.35	1.78	5.69	4.48	6.86	8.87	7.4	6.09	5.21	7.83	6.91	6.67	7.19	4.77
gene-NCGR_LOCUS11082	6.03	6.32	6.3	7.55	7.62	6.75	5.64	6.69	6.18	3.59	4.92	5.21	23.79	22.78	27.91	21.25	27.24	15.47	25.04	21.69	70.94	16.22	13.42	19.24
gene-NCGR_LOCUS11083	29.91	31.92	23.92	37.45	39.79	33.3	26.67	20.27	22.94	16.99	10.69	14.97	57.64	48.88	68.52	51.33	40.28	62.89	47.52	38.17	50.25	19.01	18.74	23.15
gene-NCGR_LOCUS11084	0.09	0	0	0	0	0	0	0	0	0	0	0.09	0	1.43	0	1.09	1.28	0.44	0.19	0.68	0.81	0.41	0.18	0.36
gene-NCGR_LOCUS11085	1.59	2.43	1.76	1.8	2.26	3.49	2.78	3.85	1.87	1.97	2.32	2.51	2.76	5.33	2.23	3.97	3.23	3.3	2.15	3.9	5.45	1.27	2.18	2.64
gene-NCGR_LOCUS11086	0	0	0	0	0	0	0	0	0	0	0	0	0	0	0	0	0	0	0	0	0	0	0	0
gene-NCGR_LOCUS11087	0	0	0	0	0	0	0	0	0	0	0	0	0	0	0	0	0	0	0	0	0	0	0	0
gene-NCGR_LOCUS11088	3.12	2.95	2.73	4.13	5.76	4.25	2.2	3.18	2.87	1.53	1.17	1.28	5.64	5.46	10.46	6.3	7.44	4.45	8.99	3.9	8.02	3.9	3.47	5.29
gene-NCGR_LOCUS11089	0	0	0	0	0	0	0	0	0	0	0	0	0	0	0	0	0	0	0	0	0	0	0	0
gene-NCGR_LOCUS1109	0.99	0.9	1.73	0.67	1.14	1.38	1.07	2.01	1.27	1.19	1	1.14	0.4	1.59	2.13	1.22	1.91	1.35	2.26	1.64	2.07	0.99	1.22	1.79
gene-NCGR_LOCUS11090	0	0	0	0	0	0	0	0	0	0	0	0	0	0	0	0.15	0	0	0	0.29	0	0	0	0
gene-NCGR_LOCUS11091	0	0	0	0	0	0	0	0	0	0	0	0	0	0.29	0.15	0.48	0	0.81	0.56	0.64	0	0.13	0	0
gene-NCGR_LOCUS11092	0.8	2.22	1.56	1.07	1.16	1.02	1.34	1.88	2.52	0.98	0.64	0.46	5.42	11.2	3.87	8.09	7.66	7.2	25.33	19.07	6.35	4.26	4.69	5.11
gene-NCGR_LOCUS11093	0.03	0.12	0	0.13	0	0.29	0.05	0	0	0.14	0.1	0.22	0.4	0.99	0.47	1.58	1.95	0.51	0.27	0.87	4.64	1.2	0.58	1.43
gene-NCGR_LOCUS11094	1.36	2.03	2.59	2.02	1.88	1.71	6.46	2.66	4.08	5.41	8.71	12.09	3.22	18.15	3.78	14.24	16.49	11.01	1.89	16.87	19.53	30.12	25.34	41.69
gene-NCGR_LOCUS11095	571.4	506.8	378.47	310.87	529.95	427.07	253.43	395.68	313.66	137.92	133.08	133.41	1.77	1.75	3.34	1.66	2	1.01	3.69	1.5	1.41	1.73	2.82	2.17
gene-NCGR_LOCUS11096	3.06	2.98	3.25	3.57	4.72	4.08	3.19	4.13	4.07	2.48	1.32	2.03	9.85	7.23	12.65	8.23	9.71	7.61	13.79	5.31	8.96	8.73	5.82	10.41
gene-NCGR_LOCUS11097	0	0	0	0	0	0	0	0	0.12	0	0	0	0	0	0	0	0	0	0	0	0	0	0	0
gene-NCGR_LOCUS11098	0	0	0	0	0	0	0	0	0	0	0	0	0	0	0	0	0	0	0	0	0	0	0	0
gene-NCGR_LOCUS11099	112.43	146.82	111.73	69.68	89.92	72.59	136.75	121.3	166.75	37.81	31.87	35.8	33.5	23.77	54.62	29.78	26.78	32.72	22.98	13.05	20.44	8.73	8.15	12.23
gene-NCGR_LOCUS111	10.75	8.62	7.69	3.46	0.46	1.86	15.59	9.61	15.58	13.08	11.74	12.28	3.45	29.88	8.41	10.14	15.15	11.23	18.25	38.92	28.43	23.06	21.5	29.17
gene-NCGR_LOCUS1110	9.46	30.7	53.74	17.41	14.74	14.43	61.76	14.79	36.32	14.63	14.37	38.01	86.89	79.05	74.11	92.74	92.42	87.66	62.92	102.51	252.08	31.01	27.74	38.4
gene-NCGR_LOCUS11100	3.71	3.97	5.13	5.66	4.54	5.45	4.02	6.34	7.7	3.62	2.72	2.76	8.86	7.02	5.79	8.99	7.55	6.44	6.7	6.29	7.17	7.51	3	7.32
gene-NCGR_LOCUS11101	5.47	5.28	4.73	7.83	5.37	8.03	4.32	4.72	3.78	4.31	3.07	4.86	11.34	14.06	12.33	14.83	16.48	14.21	11.44	12.4	16.12	15.12	10.83	15.77
gene-NCGR_LOCUS11102	3.06	4.45	3.28	5.63	5.12	3.41	4.18	2.55	4.3	1.95	2.75	2.47	5.54	6.15	5.3	5.09	5.98	4.58	4.95	5.27	4.57	4.67	4.28	6.04
gene-NCGR_LOCUS11103	0.13	0	0.13	0.52	0.25	0	0.88	0.5	0.5	0	0.5	0.35	2.88	1.37	0.67	2.14	2.15	0.8	1.21	1.68	1.51	3.95	1.96	4.03
gene-NCGR_LOCUS11104	1.95	15.02	9	9.79	1	2.86	32.21	21.65	167.88	229.95	74.65	925.03	0.96	83.24	46.88	8.96	12.29	14.66	32.12	32.63	207.78	1194.11	165.85	422.42
gene-NCGR_LOCUS11105	0.15	0	0	0.06	0	0.13	0	0	0.39	0	0.19	0.02	0.28	0.24	0.09	0.08	0.14	0	0.08	0	0	0	0	0.07
gene-NCGR_LOCUS11106	0.65	0.67	0	0.08	0.47	0.58	0.25	0	0.08	4.62	1.29	1.95	0.12	0.6	1.18	2.43	1.75	2.21	5.88	7.01	1.15	4.83	6.22	4.85
gene-NCGR_LOCUS11107	0.03	0	0	0	0.03	0	2.67	1.39	0.43	15.41	7.13	6.53	0.05	0.21	0	0.27	0.43	0.24	0.54	1.86	0.05	25.91	38.88	11.33
gene-NCGR_LOCUS11108	1.12	0.15	0.5	0	0.11	0.03	71.08	41.78	10.32	307.54	108.24	109.24	1.45	5.53	3.66	14.9	19.7	8.92	48.18	70.64	13.3	364.04	462.49	224.14
gene-NCGR_LOCUS11109	0.12	0	0	0	0	0.32	2.79	2.11	0.75	11.18	2.21	2.56	0	0.33	0	1.14	0.53	0.29	0.46	1.28	0.61	13.07	14.31	6.88
gene-NCGR_LOCUS1111	39.11	38.97	33.87	44.09	52.66	44.28	49	40.17	53.01	36.98	38.29	50.94	78.02	102.71	122.98	91.2	80.24	90.62	82.01	73.07	113.45	44.76	42.79	53.08
gene-NCGR_LOCUS11110	1.13	0.92	1.29	0.35	0.19	0.05	10.68	6.96	6.48	24.19	39.32	30.66	2.63	26.57	6.53	13.98	14.83	10.67	24.22	52.9	19.3	172.37	238.99	108.29
gene-NCGR_LOCUS11111	0.16	0.19	1.85	0.65	0.04	0.16	0.47	0.43	0.64	3.81	16.4	11.93	0	6.38	0.71	1.93	3.44	1.54	0.96	11.69	7.59	12.14	8.42	11.44
gene-NCGR_LOCUS11112	0	0	0	0	0	0	0	0	0	0	0	0	0	0	0	0	0	0	0	0	0.24	0	0	0
gene-NCGR_LOCUS11113	1.7	1.66	1.11	1.96	2.07	3.34	2.33	2.9	1.64	0.68	1.3	1.17	6.28	12.27	7.23	6.64	8.08	6.88	5	13	14.79	11.31	13.34	11.17
gene-NCGR_LOCUS11114	28.73	34.11	28.68	28.43	31.38	29.07	22	24.93	20.52	14.83	14.82	14.58	33.55	31.34	44.8	33.5	48.04	21.99	37.01	25.44	52.41	21.03	22.48	18.64
gene-NCGR_LOCUS11115	45.51	65.58	79.9	54.98	49.75	60.87	33.46	39.74	54.59	43.18	36.91	23.63	30.74	126.73	90.03	201.94	241.86	184.17	17.47	104.6	10.68	57.69	71.23	42.76
gene-NCGR_LOCUS11116	0	0	0.03	0	0	0.03	0	0.03	0.19	0.1	0	0.03	0.07	0.09	0.25	0.24	0.44	0	0.13	0.1	0.13	0.37	0.4	0.28
gene-NCGR_LOCUS11117	1.01	0.64	0.6	0.97	1.63	0.68	0.64	1.97	1.57	1.09	0.71	0.7	3.83	2.6	4.92	3.67	1.82	4.95	2.84	1.58	3.39	2.89	2.63	1.68
gene-NCGR_LOCUS11118	1.56	2.21	2.02	2.72	1.98	2.81	7.43	1.29	4.19	2.58	2.18	7.35	3.22	4.35	3.65	6.14	5.08	3.93	3.23	5.27	13.18	9.06	8.86	9.75
gene-NCGR_LOCUS11119	7.18	7.27	7.35	3.19	4.33	4.37	6.29	7.17	4.67	5.46	6.27	5.8	1.22	1.26	1.9	2.48	0.98	2.92	0.99	1.32	4.57	0.83	0.86	0.38
gene-NCGR_LOCUS1112	25.84	19.22	25.04	21.52	22.08	31.93	12.75	17.21	15.18	12.48	11.33	10.99	18.31	19.34	43.85	27.64	28.83	23.11	32.31	13.66	33.18	11.02	10.39	14.14
gene-NCGR_LOCUS11120	0.44	0.49	0.25	1	0.89	1.21	0.19	0.35	0.32	0.38	0.25	0.24	1.76	1.75	2.79	2.4	1.82	2.59	2.02	1.72	1.53	0.45	0.51	0.75
gene-NCGR_LOCUS11121	0	0	0	0	0	0	0	0	0	0	0	0	0	0	0	0	0	0	0	0	0	0	0	0
gene-NCGR_LOCUS11122	1.64	2.16	2.3	3.53	1.58	3.56	4.72	2.32	2.89	6.23	6.09	6.66	4.45	10.81	6.48	10.39	10.38	10.57	5.12	12.09	8.86	10.33	12.35	13.41
gene-NCGR_LOCUS11123	7.28	7.91	5.07	7.12	7.84	7.63	6.23	8.16	5.69	5.7	4.87	4.77	12.36	12.16	11.99	12.26	13.33	10.64	12.46	10.24	10.49	6.89	6.98	7.43
gene-NCGR_LOCUS11124	1.24	0.46	1.08	0.52	0.78	0.95	2.83	4.92	1.44	16.29	16.24	8.89	0.38	3.21	0.96	2.09	2.41	1.64	1.39	8.6	1.7	11.36	14.73	7.65
gene-NCGR_LOCUS11125	1.94	1.83	0.72	1.53	2.43	0.71	1.95	0.47	1.78	0.83	2.97	1.65	13.21	9.58	5.5	8.53	6.17	13.33	4.78	6.01	5.9	2.97	3.15	5.7
gene-NCGR_LOCUS11126	5.02	15.29	23.52	5.75	4.23	4.61	7.07	5.56	6.79	10.25	9.11	16.62	44.06	43.96	36.33	30.21	29.56	30.78	25.31	26.68	39.94	31.33	31	28.22
gene-NCGR_LOCUS11127	19.18	20.51	21.65	22.14	27.86	29.84	19.59	18.15	22.65	23.51	30.9	31.68	42.99	52.83	37.22	71.38	42.65	77.52	16.07	48.85	29.99	22.74	22.35	17.75
gene-NCGR_LOCUS11128	2.89	2.7	4.53	3.09	2.09	2.91	2.42	2.76	2.23	2.56	1.85	2.82	2.93	3.93	3.84	3.31	3.01	3.51	3.13	2.74	8.68	2.03	1.43	1.47
gene-NCGR_LOCUS11129	1.49	1.21	1.18	1.26	1.16	1.66	1.25	1.81	0.83	0.71	0.73	1.48	1.85	3.27	4	3.37	2.88	3.46	4.47	2.83	8.42	2.92	3.42	3.39
gene-NCGR_LOCUS1113	0	0.32	0.12	0	0.17	0	0	0.39	0	0	0	0.09	0	0.72	0	1.13	2.23	0	0.12	1.01	1.35	0.5	0.75	0.74
gene-NCGR_LOCUS11130	5.25	7.36	8.03	4.58	6.44	5.86	12.99	7.14	13.81	27.2	31.54	27.3	8.8	13.86	12.35	12.85	12.26	9.17	8.09	12.1	18.25	22.08	27.59	20.49
gene-NCGR_LOCUS11131	15.89	15.34	14.36	15.3	17.83	15.78	24.1	11.83	16.25	12.02	14.73	19.39	21.89	20.58	21.98	29.04	23.24	21.57	20.72	20.68	14.53	25.75	22.79	23.31
gene-NCGR_LOCUS11132	1.76	2.76	1.63	3.31	3.62	3.44	2.72	2.64	1.45	2.44	1.71	2.1	8.57	6.76	9.1	8.51	10.67	5.28	5.83	6.15	7.5	5.03	6.07	6.19
gene-NCGR_LOCUS11133	0	0	0	0	0	0	0	0	0	0	0	0	0	0	0	0	0	0	0	0	0	0	0	0
gene-NCGR_LOCUS11134	1.4	0.68	2.16	1.25	1.3	0.98	14.23	5.67	19.32	13.4	22.8	19.57	1.82	1.86	1.44	1.67	1.25	1.62	1.61	1.4	1.35	1.57	1.17	1.37
gene-NCGR_LOCUS11135	0	0	0	0	0	0	0	0	0	0	0	0	0	0	0	0	0	0	0	0	0	0	0	0
gene-NCGR_LOCUS11136	1.42	3.5	0.95	0.88	1.6	1.04	3.95	1.21	4	2.71	5.73	4.57	16.91	11.49	10.62	17.39	14.47	15.52	6.48	7.79	5.85	4.67	3.78	3.59
gene-NCGR_LOCUS11137	6.77	7.1	5.99	5.82	2.24	2.78	12.19	6.8	8.19	49.2	17.53	13.01	4.24	8.38	4.47	4.86	10.44	5.58	8.38	12.38	17.81	13.04	21.21	11.16
gene-NCGR_LOCUS11138	19.7	16.19	14.32	21.89	19.23	20.98	12.1	17.7	11.57	10.73	9.73	11.87	23.76	29.42	35.19	30.01	32.13	25.29	24.21	24.02	31.05	17.11	17.47	21.01
gene-NCGR_LOCUS11139	6.26	5.7	4.1	5.54	6.27	4.77	4.45	6.22	4.34	3.52	2	2.67	5.28	6.17	6.01	5.66	5.09	8.55	3.16	4.19	5.74	2.66	1.64	3.81
gene-NCGR_LOCUS1114	2.73	3.05	2.24	1.68	2.13	1.86	1.9	2.74	1.14	1.27	1.83	1.69	3.22	2.14	1.82	1.98	2.35	2.06	2.11	2.18	2.28	1.22	1.58	1.76
gene-NCGR_LOCUS11140	0	0	0	0	0	0	0	0	0	0	0	0	0	0	0	0	0	0	0	0	0	0	0	0
gene-NCGR_LOCUS11141	0	0	0	0	0	0	0	0	0	0	0	0	0	0	0	0	0	0	0	0	0	0	0.11	0
gene-NCGR_LOCUS11142	0	0	0	0	0	0	0	0	0	0	0	0	14.51	0	0	0	0	0	0	0	0	0	0	0
gene-NCGR_LOCUS11143	2.19	3.99	1.65	2.62	4.49	3.7	1.92	2.73	1.48	2.79	3.03	2.46	2.76	3.8	4.8	3.41	4.65	1.74	3.41	1.85	4.38	2.12	1.63	1.83
gene-NCGR_LOCUS11144	25.05	16.5	13.12	21.06	28.26	19.5	8.78	16.68	9.42	8.01	5.44	3.86	7.41	16.04	16.27	15.86	16.63	14.34	7.2	13.28	21.89	4.03	3.38	5.73
gene-NCGR_LOCUS11145	0	0	0	0	0	0	0	0	0	0	0	0	0	0	0	0	0	0	0	0	0	0	0	0
gene-NCGR_LOCUS11146	0	0	0	0	0	0	0	0	0	0	0	0	0	0	0	0	0	0	0	0.1	0	0	0	0
gene-NCGR_LOCUS11147	0	0	0	0	0	0	0	0	0	0	0	0	0	15.97	104.56	130.95	92.2	169.13	39.47	60.06	2.61	28.94	28.19	28.06
gene-NCGR_LOCUS11148	8.26	6.72	4.36	4.1	6.16	4.53	8.77	6.77	6.03	3.46	4.38	4.01	0.47	6.69	1.4	2.04	0.98	2.09	0.09	1.76	19.34	0.21	0.41	0.37
gene-NCGR_LOCUS11149	2.53	2.96	2.11	1.9	1.33	2.48	6.6	3.9	4.94	3.2	3.31	3.76	4.67	7.6	3.65	4.88	7.99	5.62	1.98	8.12	15.44	3.79	2.99	2.08
gene-NCGR_LOCUS1115	32.66	25.48	18.4	22.34	21	18.3	9.93	20.13	14.48	4.29	7.03	3.34	2.04	8.59	4.1	10.04	18.25	10.32	2.53	21	2.18	3.18	1.89	2.53
gene-NCGR_LOCUS11150	0.22	0.1	0.14	0	0.09	0	0.24	0.09	0.49	0.05	0.17	0.51	0.3	0.74	0.63	0.32	0.47	0.3	0.28	0.43	0.27	1.23	1.41	1.16
gene-NCGR_LOCUS11151	7.21	6.49	5.34	8.13	9.53	6.55	17.62	17.23	11.89	14.85	14.77	17.39	29.29	18.59	8.62	27.47	35.36	15.63	11.64	23.82	10.96	44.16	42.37	55.84
gene-NCGR_LOCUS11152	0	0	0	0	0	0	0	0	0	0	0	0	0	0	0	0.2	0.49	0.06	0	0.26	0	0.05	0	0.12
gene-NCGR_LOCUS11153	0.85	0.43	1.11	6.61	15.55	0.16	7.64	18.88	25.35	15.46	15.63	10.24	0	1.47	0	0.17	0	0	0.16	0.25	0.94	0.21	0	0.39
gene-NCGR_LOCUS11154	2.57	1.87	2.09	4.55	2.77	4.25	2.07	3.54	2.51	3.1	2.79	3.79	15.94	17.91	28.43	18.55	26.34	15.67	17.87	13.59	22.52	13.5	16.3	13.76
gene-NCGR_LOCUS11155	2.19	2.36	1.93	3.82	3.51	3.65	2.45	3.26	1.72	1.22	1.49	1.54	2.85	3.58	4.03	4.86	3.01	4.29	2.19	3.89	4.05	4.15	2.29	2.99
gene-NCGR_LOCUS11156	0	0.27	0.55	0.27	0	0	0	0	0	0	0	0.28	0.58	0.26	0.24	0.58	0.64	0.52	1.46	3.74	1.27	0.24	0.52	0
gene-NCGR_LOCUS11157	1.01	0.93	0.26	1.6	1.33	2.05	2.4	1.37	2.12	1.03	1.58	1.6	1.12	0.75	2.75	3.87	3.75	1.96	1.08	2.58	1.12	1.04	0.25	0.63
gene-NCGR_LOCUS11158	13.93	15	13.96	15.19	17.25	18.43	21.04	18.59	16.72	16.39	14.69	16.84	27.29	23.11	28.39	22.84	24.86	22.96	22.81	17.58	41.59	20.97	19.94	23.37
gene-NCGR_LOCUS11159	0	0	0	0	0	0	0	0	0	0	0	0	0	0	0	0	0	0	0	0	0	0	0	0
gene-NCGR_LOCUS1116	0.11	0.53	0.25	0.12	0.11	0	0.21	0.04	0.22	0	0.23	0.06	2.92	2.09	0.89	2.27	2.82	1.96	0.48	5.97	1.25	0.25	0.32	0.12
gene-NCGR_LOCUS11160	2.01	1.77	2.92	1.92	1.27	1.41	4.57	2.62	2.43	3.23	4.74	3.57	0.73	1.85	0.78	1.21	1.56	1.15	0.84	2.14	8.84	1.3	0.63	2.14
gene-NCGR_LOCUS11161	6.7	7.11	7.84	6.16	7.34	5.72	14.36	9.5	12.48	8.65	10.23	11.82	3.94	3.18	6.59	3.78	5.43	2.39	6.3	2.28	4.3	7.04	6.66	8.64
gene-NCGR_LOCUS11162	0	0.1	0.28	0	0	0	0	0	0	0.09	0.35	0.19	0	0.09	0.08	0.1	0.53	0.44	0.1	0.1	0.09	0.08	0	0
gene-NCGR_LOCUS11163	14.04	13.66	28.48	16.55	7.35	17.63	15.24	22.55	20.21	16.17	17.56	13.82	0.12	0	0	0	0	0	0.12	0	0.29	0.74	0.59	0.29
gene-NCGR_LOCUS11164	13.65	13.21	10.82	10.83	12.79	14.94	13.98	12.48	14.22	9.56	8.92	11.64	11.92	11.86	13.72	13.98	13.65	14.85	12.19	8.06	19.36	6.12	5.57	9.62
gene-NCGR_LOCUS11165	0.59	0.82	1.14	1.68	0.61	1.1	3.9	3.9	1.97	5.95	7.49	8.24	1.55	7.78	1.55	3.65	5.46	2.59	5.25	12.6	14.62	30.44	30.56	31.08
gene-NCGR_LOCUS11166	0	0	0	0	0	0	0	0	0	0	0	0	0	0	0	0	0	0	0	0	0	0	0	0
gene-NCGR_LOCUS11167	105.73	108	124.6	52.46	72.3	52.88	104.99	90.97	96.28	81.32	79.37	66.84	6.5	5.62	15.12	9.98	13.95	6.64	12.79	4.23	3.97	7.72	7.02	8.49
gene-NCGR_LOCUS11168	14.12	17.59	16.61	10.85	13.96	12.17	14.05	13.71	14.32	10.82	9.24	10.26	15.71	12.7	17.75	14.61	16.07	12.52	13.89	10.92	14.71	6.58	7.36	7.77
gene-NCGR_LOCUS11169	0.17	0	0.07	0.11	0	0.34	0.21	0	0.03	0	0.14	0.12	0	1.12	0.39	0.51	0.65	0.08	0.37	0.72	1.91	0.63	0.32	0.09
gene-NCGR_LOCUS1117	0	0	0	0	0.14	0	0	0	0	0	0	0.05	0.05	0.86	0	1.63	2.37	0.18	0	1.2	4	0.69	0.42	0.19
gene-NCGR_LOCUS11170	0	0	0	0	0	0	0	0	0	0	0	0	0	0	0	0	0	0	0	0	0	0	0	0
gene-NCGR_LOCUS11171	2.1	1.57	1.6	2.84	0.96	1.32	1.64	1.54	1.84	2.66	1.49	0.83	2.54	2.06	3.1	1.14	2.79	2.55	0.29	0.84	0.99	1.41	1.01	1.82
gene-NCGR_LOCUS11172	0.11	0	0.27	0.47	0.21	0.16	0.74	0.21	0.11	0.38	0.26	0.45	3.46	1.07	1.52	1.46	2.02	1.51	3.76	0.92	0.7	3.27	2.37	4.18
gene-NCGR_LOCUS11173	0	0	0	0	0	0	0	0	0	0	0	0	1.71	0.32	2.58	0.7	0.76	1.23	0.35	0	0	0.29	0	0.32
gene-NCGR_LOCUS11174	0	0	0	0	0	0	0	0	0	0	0	0	0	0	0	0	0	0	0	0	0	0	0	0
gene-NCGR_LOCUS11175	0	0	0.18	0	0	0	0	0.17	0	0	0	0	0.59	0	0	0	0.61	0.33	0.19	0	0.17	0.16	0.5	0.34
gene-NCGR_LOCUS11176	1.69	1.48	1.69	2.07	1.87	2.05	1.19	3.32	2.5	1.57	1.2	0.79	1.61	1.4	0.85	0.99	1.46	1.72	1.51	0.93	0.74	0.79	0.81	0.38
gene-NCGR_LOCUS11177	0	0	0	0	0	0	0	0	0.13	0	0.12	0	0	0	0	0	0.3	0	0	0.14	0	0	0	0
gene-NCGR_LOCUS11178	0	0	0	0	0	0	0	0	0	0	0	0	0	0	0	0	0.09	0	0	0	0	0.07	0.15	0
gene-NCGR_LOCUS11179	0	0.03	0	0.03	0.03	0	0.1	0	0	0	0.04	0	1.62	1.29	1.32	3.26	4.85	1.41	7.04	3.57	0.08	10.94	10.05	13.64
gene-NCGR_LOCUS1118	8.97	2.48	7.32	2.84	3.77	3.72	18.6	26.75	32.95	17.74	20.03	16.55	5.1	7.93	7.93	5.16	5	4.62	9.31	13.1	13.49	6.68	7.88	7.11
gene-NCGR_LOCUS11180	0.22	0.23	0.22	0.32	0.52	0.44	0	0.21	0	1.16	0.42	0.23	3.71	2.51	1.28	0.59	0.13	0.94	2.89	0.74	0.21	0.99	1.8	0.43
gene-NCGR_LOCUS11181	0	0	0	0	0	0	0	0	0	0	0	0	0	0	0	0	0.82	1.97	0	0	0	0	0	0
gene-NCGR_LOCUS11182	0	0	0	0	0	0	0	0	0	0	0	0	0	0	0	0	0	0	0	0	0	0	0	0
gene-NCGR_LOCUS11183	2.75	3.33	2.92	4.24	2.19	2.04	4.43	5.98	7.49	17.33	8.95	13.54	26.52	76.7	39.62	66.67	67.82	68.45	22.68	75.75	43.38	73.21	63.86	88.71
gene-NCGR_LOCUS11184	56.02	59.98	52.21	72.44	78.44	55.52	44.9	53.21	43.82	40.68	39.08	38.76	138.83	113.08	90.56	103.54	91.77	109.18	77.36	119.16	121.18	38.42	45.46	50.57
gene-NCGR_LOCUS11185	0.05	0.21	0.15	0.51	0.14	0.24	0	0.1	0	0	0	0	0	0	0.22	0.05	0.17	0.05	0	0.31	0	0	0.05	0
gene-NCGR_LOCUS11186	58.1	56.21	62.63	47.87	52.61	53.06	44.58	55.31	46.06	53.34	52.87	55	30.62	25.13	31.24	32.63	29.36	29.44	20.79	18.59	25.87	15.11	14.1	13.05
gene-NCGR_LOCUS11187	16.99	17.55	15.46	21.71	23.29	25.21	13.53	16.49	15.03	10.36	11.31	10.15	26.76	34.98	39.04	33.64	31.99	32.11	30.23	19.26	35.25	13.98	13.88	15.11
gene-NCGR_LOCUS11188	0.48	0.3	0.29	0.63	0.82	0.67	0.34	0.68	0.38	0.43	0.38	0.56	1.44	1.14	2.66	1.07	1.71	0.59	2.47	0.5	1.25	1.86	1.45	1.73
gene-NCGR_LOCUS11189	0	1.56	0.4	2.42	4.22	3.4	2.1	1.16	1.21	0.89	1.13	1.54	15.31	15.26	19.88	19.83	11.9	20.75	8.95	15.81	16.24	9.7	11.24	14.13
gene-NCGR_LOCUS1119	10.7	6.72	5.82	13.27	9.76	13.05	9.9	4.59	5.55	1.84	4.48	4.99	19.27	26.9	56.23	30.9	28.77	32.59	26.91	17.31	7.87	7.96	9.58	8.14
gene-NCGR_LOCUS11190	8.68	9.63	8.83	6.04	8.11	7.55	8.71	10.26	5.94	7.65	10.96	10.86	14.99	11.63	7.38	13.5	11.51	8.96	10.16	24.93	13.24	38.68	48.59	23.73
gene-NCGR_LOCUS11191	1.4	1.49	1.29	1.4	0.77	1.19	0.96	0.2	0.41	0.98	0.68	1.73	0.73	1.4	1.5	2.55	2.22	1.24	1.34	0.82	1.62	0.79	1.14	1.34
gene-NCGR_LOCUS11192	0.05	0	0	0.05	0	0	0	0	0	0	0.1	0.16	4.51	2.09	15.08	7.85	7.63	9.52	8.46	3.95	0.26	2.26	2.47	1.39
gene-NCGR_LOCUS11193	28.08	33.18	51.46	8.25	5.85	7.68	135.26	62.41	125.62	46.39	32.68	27.35	345.39	72.19	26.54	46.96	31.07	56.79	46.59	65.37	52.66	149.06	122.17	177
gene-NCGR_LOCUS11194	41.81	35.78	39.03	47.46	51.04	46.43	67.43	78.3	66.32	52.3	53.66	67.62	116.6	101.5	86.45	89.06	97.28	71.65	86.48	122.04	92.57	150.01	139.87	158.18
gene-NCGR_LOCUS11195	7.55	7.65	13.1	7.36	12.05	10.45	30.54	18.71	18.32	41.29	42.07	53.96	23.26	31.16	26.22	20.85	20.04	20.52	22.85	25.29	23.98	107.72	100.71	100.86
gene-NCGR_LOCUS11196	1.7	1.38	1.99	2.57	2.34	3.37	1.17	1.91	0.84	1.11	1.15	1.32	1.71	1.51	4.07	2.27	3.07	2.36	3.29	2.2	2.2	1.46	1.55	1.33
gene-NCGR_LOCUS11197	3.92	4.19	5.27	6.1	3.63	5.92	3.41	2.61	2.5	3.08	4.45	3.19	6.16	5.66	6.1	6.09	8.36	5.1	6.52	5.76	4.97	7.19	7.95	5.01
gene-NCGR_LOCUS11198	3.03	7.65	6.14	10.4	2.14	15.76	6.58	7.36	11.13	17.96	30.24	26.91	44.39	85.2	67.95	121.68	140.31	123.6	26.02	137.78	5.77	153.23	173	122.68
gene-NCGR_LOCUS11199	13.72	13.37	16.81	20.53	21.06	23.86	10.95	15.54	12.44	18.06	26.14	20.54	18.99	46.04	61.94	76.38	86.07	57.46	24.99	90.76	13.26	102.63	117.14	87.28
gene-NCGR_LOCUS112	0.71	0.67	0.13	0	0	0.16	1.02	1.95	0.5	0.43	0.86	0.82	0.55	8.07	1.22	1.25	3.14	1.3	4.23	18.47	8.57	3.91	3.19	3.76
gene-NCGR_LOCUS1120	3.95	4.55	1.04	8.99	15.41	5.19	1.42	2.21	1.24	1.15	0.77	1.25	27.18	13.78	35.47	18.21	20.5	26.35	10.12	6.84	1.78	0.93	0.79	0.59
gene-NCGR_LOCUS11200	0.83	0.92	0.58	1.78	1.45	1.31	0.92	1.22	0.97	0.77	0.7	0.46	3.91	4.98	5	5.02	4.74	4.51	4.49	2.87	5.89	2.74	2.52	3.35
gene-NCGR_LOCUS11201	74.1	69.25	61.54	72.39	79.27	83.73	57.97	53.29	49.65	51.53	50.47	54.22	46.18	53.78	88.23	64.19	65.45	57.83	42.56	48.5	33.51	45.5	47.03	43.68
gene-NCGR_LOCUS11202	0.87	0.3	0.46	0.29	1.2	0.88	0.96	0.74	0.9	0.56	0.49	0.59	1.22	0.78	1.17	0.95	1.76	0.56	0.56	0.81	1.06	1.04	1.17	0.78
gene-NCGR_LOCUS11203	1.48	2.41	1.39	1.04	1.3	1.5	0.75	1.48	0.79	0.82	0.57	0.74	0.71	3.66	2.15	4.22	4.39	2.94	0.65	1.79	11.47	3.69	2.07	2.67
gene-NCGR_LOCUS11204	3.77	5.61	5.48	5.52	7.62	3.71	9.79	5.21	6.25	4.47	4.99	9.19	13.41	6.95	9.13	8.7	9.06	6.62	7.64	9.43	9.75	13.49	9.74	13.06
gene-NCGR_LOCUS11205	14.17	14.95	15.74	19.85	19.83	14.83	21.47	10.87	17.31	9.94	12.45	13.45	29.21	31.42	25.03	26.36	26.34	33.17	25.6	32.53	24.68	24.93	24.62	31.12
gene-NCGR_LOCUS11206	0.39	0.33	0.47	2.11	1.58	1.22	1.09	1.87	0.73	0.62	0.76	0.73	13.03	9.3	12.29	7.79	9.06	5.48	13.85	10.18	16.94	11.16	10.86	10.52
gene-NCGR_LOCUS11207	3.88	4.07	3.09	4.36	3.41	3.76	1.95	3.35	2.01	1.53	1.36	1.71	3.47	4.56	4.99	4.52	4.74	4.09	4.11	4.14	5.99	1.32	1.01	1.43
gene-NCGR_LOCUS11208	2.63	3.07	3.18	4.62	4.98	3.53	3.37	3.14	2.31	5.46	2.32	1.7	7.56	7.23	6.39	7.69	6.63	7.2	4.88	5.81	5.09	5.02	2.82	2.13
gene-NCGR_LOCUS11209	0.09	0	0	0.25	0.71	0.5	0.15	0.61	0	0.57	0	0	0.94	0.87	3.13	2.31	1.94	1.59	0	1.94	0	0.59	0.25	0.53
gene-NCGR_LOCUS1121	0.16	0.2	0	0.24	0	0	0.16	0	0	0	0	0	0.42	1.16	1.87	1.22	0.19	1.75	0.16	0	0.84	0	0	0
gene-NCGR_LOCUS11210	1.75	0.7	1.77	1.77	1.18	0.87	0.41	0.88	0.77	0.3	0.28	0.41	0.52	0.92	2.27	0.67	1.57	1.63	1.03	1.77	0	0.1	0	0.19
gene-NCGR_LOCUS11211	0.16	1	0	0.15	0	0	0	0	0	0	0	0.17	4.57	3.72	50.85	47.43	52.38	45.83	24.92	41.02	1.27	16.39	15.62	16.65
gene-NCGR_LOCUS11212	1.46	2.13	2.03	1.42	1.58	1.84	2.07	1.98	2.39	2.03	2.53	2.34	3.72	7.13	5.42	5.96	6.4	5.1	3.59	7.01	10.93	5.76	6.51	5.69
gene-NCGR_LOCUS11213	2.27	3.31	2.08	2.17	3.18	2.95	2.22	1.78	1.7	2.9	1.98	1.43	2.68	4.09	2.48	3.94	3.5	4.28	2.51	2.73	3.21	2.02	0.86	2.59
gene-NCGR_LOCUS11214	6.89	6.93	6.52	2.86	3.23	1.49	7.44	10.03	7.15	4.82	2.17	3.75	15.35	13.03	6.9	9.65	9.92	8.97	10.23	29.45	4.5	31	38.42	24.42
gene-NCGR_LOCUS11215	2.38	2.24	1.43	0	4.16	1.92	0	0	0.95	0	0	1.5	2.97	6.92	2.93	7.16	8.39	10.8	1.58	8.07	3.42	0	0	0
gene-NCGR_LOCUS11216	134.4	163.74	55.31	143.69	285.34	205.31	9.37	26.48	31.13	37.84	55.3	56.44	89.35	250.06	107.97	254.85	232.06	279.67	78.33	99.97	81.32	0.78	2.56	0
gene-NCGR_LOCUS11217	225.65	285.18	153.78	232.77	407.23	237.64	48.5	190.72	138.33	179.07	246.17	145.97	170.7	222.43	156.42	218.94	253.7	242.89	156.1	139.55	85.29	14.42	24.09	5.49
gene-NCGR_LOCUS11218	44.34	52.55	54.43	44.48	37.74	52.06	88.46	67.52	55.76	36.79	29.59	35.5	19.44	25.83	53.71	27.84	28.42	22.88	29.62	21.87	32.86	44.79	39.12	56.2
gene-NCGR_LOCUS11219	20.25	30.14	28.66	28.48	25.48	25.65	51.52	27.67	39	53.27	53.38	73.46	55.7	62.45	73.42	69	52.22	71.28	73.83	66.64	86.18	70.34	69.23	70.15
gene-NCGR_LOCUS1122	23.02	26.37	20.64	18.67	23	20.81	8.33	13.98	8.37	8.4	7.66	6.34	31.6	25.37	44.88	29.77	42.13	20.52	34.48	25.56	29.52	14.33	18.51	12.58
gene-NCGR_LOCUS11220	11.59	9.66	10.1	16.85	14	13.51	16.09	9.19	9.06	8.63	8.51	12.15	47.18	39.61	38.04	38.78	39.51	43.73	39.43	47.82	47.37	29.05	26.21	32.3
gene-NCGR_LOCUS11221	0.38	0.56	0.47	0.72	0.32	0.3	1.77	1.69	0.46	2.63	1.03	2.95	21.05	18.69	9.66	13.62	20.76	8.38	8.39	22.3	4.52	25.4	21.68	30.72
gene-NCGR_LOCUS11222	12.51	15.95	12.2	43.56	45.24	47.41	2.16	2.92	1.36	13.57	4.36	3.02	17.53	13.84	26.62	19.19	19.56	23.27	9.12	7.37	4.76	2.8	3.64	2.21
gene-NCGR_LOCUS11223	0.25	0	0	0	0.78	1.03	0	0.84	0	1.15	0.85	0.27	0.27	3.48	1.96	3.17	3.41	2.8	0.07	3.49	3.59	0.97	0.3	2.16
gene-NCGR_LOCUS11224	5.11	6.86	7.45	11.59	8.26	7.09	11.14	8.05	8.64	7.21	7	13.97	33.88	23.7	21.81	23.95	26.75	24.8	37.38	27.85	34.5	16.86	12.97	20.76
gene-NCGR_LOCUS11225	1.94	1.9	1.99	2.57	0.93	1.28	0.64	1.48	1.13	0.65	0.77	0.4	2.07	3.59	6.36	2.7	3.67	1.98	3.23	2.75	1.53	0.62	0.8	1.29
gene-NCGR_LOCUS11226	0	1.88	0	0	0	0	0	0	0	0	0	0	0	0	0	0	0	0	0	0	0	0	2.7	0
gene-NCGR_LOCUS11227	7.87	8.9	9.28	5.93	6.16	5.62	11.15	10.03	10.53	16.51	12.21	11.49	5.39	4.72	4.58	4.78	5.2	2.97	3.58	5.47	2.41	7.21	6.78	5.75
gene-NCGR_LOCUS11228	0	0.65	0	0	0	0	0	0	0	0	0	0	0	0	0	0	0	0.32	0.36	0	0	0.3	0	0.33
gene-NCGR_LOCUS11229	0	0	1.63	0	0.47	1.74	0	3.22	0	3.38	0	3.59	3.45	0	4.21	1.79	0	3.1	0.28	0	2.67	0	0.25	0
gene-NCGR_LOCUS1123	0	0	0	0.12	0	0	0	0	0	0	0	0.13	0	0.12	0.11	0.13	0.54	0	0	0	4.99	0.22	0	0.12
gene-NCGR_LOCUS11230	0.95	0.5	0.16	0.57	0.76	0.67	0.25	0.34	0.15	0.31	0.31	0.06	3.04	2.29	9.22	7.52	6.13	5.2	6.31	2.77	0.54	4.3	3.9	3.96
gene-NCGR_LOCUS11231	3.76	8.72	8.12	6.65	4.01	4.61	8.77	4.74	6.33	6.93	2.32	2.98	6.01	5.47	5.87	3.9	5.56	4.84	3.71	5.12	7.18	2.63	1.85	1.87
gene-NCGR_LOCUS11232	2.71	2.11	1.18	1.26	3.93	3.31	1.43	2.57	0.87	1.02	0.87	0.46	1.6	2.47	4.6	3.41	3.13	2.2	3.93	1.29	3.45	0.43	0.54	0.35
gene-NCGR_LOCUS11233	3.26	0.17	0.2	4.28	0.24	0.24	0.17	0	0.07	0.16	0.43	0.14	0.61	0.38	3.11	0.41	1.26	0.76	0.89	0.92	0.54	0.28	0	2.23
gene-NCGR_LOCUS11234	8.58	9.22	10.09	14.69	15.28	12.58	11.4	18.61	10.29	7.46	9.16	7.84	26.45	34.12	29.23	28.4	34.48	27.78	22.9	36.87	34.95	35.05	23.72	36.55
gene-NCGR_LOCUS11235	72.83	66.42	67.63	77.27	83.04	77.27	95.51	101.64	98.11	66.91	51.78	72.76	172.42	150.67	150.25	181.9	192.75	149.97	142.7	185.78	137.6	125.07	106.87	163.52
gene-NCGR_LOCUS11236	4.46	6.9	6.92	4.85	3.6	2.79	1.78	3.54	1.7	2.16	2.42	2.01	3.69	2.66	2.86	5.67	4.01	1.84	3.44	2.27	7.14	0.19	1.23	0.63
gene-NCGR_LOCUS11237	0	0	0	0	0	0	0	0	0	0	0	0	0	0	0.09	0	0	0	0	0	0	0	0	0
gene-NCGR_LOCUS11238	9.73	10.39	11.77	15.73	9.23	17.58	11.95	18.4	10.91	22.16	23.42	20.74	51.79	79.21	79.41	77.12	82.15	61.73	44.95	75.32	25.55	77.91	76.42	77.49
gene-NCGR_LOCUS11239	75.55	70.6	79.27	69.79	57.16	107.79	81.51	109.06	99.87	69.15	60.64	41.86	8.67	16.5	11.57	14.93	16.86	10.23	8.64	15.57	14.41	20.96	23.18	19.79
gene-NCGR_LOCUS1124	53.83	44.21	19.08	9.59	18.03	30.14	32.42	27.4	0.42	6.49	1.2	1.81	32.76	69.59	59.58	45.24	63.11	52.24	57.71	76.73	82.48	11.38	36.01	14.41
gene-NCGR_LOCUS11240	0	0	0	0	0	0	0	0	0	0	0	0	0	0	0.11	0	0.09	0	0	0.06	0	0	0.06	0.12
gene-NCGR_LOCUS11241	0.62	0.33	0.61	1.18	0.56	1.2	1.57	0.79	1.05	1.62	1.88	1.66	1.92	4.22	3.74	4.93	5.78	3.94	1.64	3.79	5.59	4.41	4.5	5.95
gene-NCGR_LOCUS11242	0	0	0.17	0	0	0	0	0	0	0	0	0	0	0	0	0	0.38	0	0	0	0	0	0	0
gene-NCGR_LOCUS11243	2.83	3.27	2.24	4.11	4.54	4.02	3.5	2.82	3.87	1.68	1.81	1.63	3.22	2.84	4.34	3.72	4.24	3.09	3.33	2.49	3.23	2.08	2.32	2.95
gene-NCGR_LOCUS11244	40.64	59.79	88.62	9.39	13.35	7.53	156.7	148.26	171.09	198.62	324.69	221.23	124.21	131.61	40.7	61.69	56.23	63.41	84.49	147	100.47	237.55	320.45	180.45
gene-NCGR_LOCUS11245	0	0	0	0	0	0	0	0	0.03	0	0	0.03	0	0	0	0	0	0.03	0	0	0	0	0	0
gene-NCGR_LOCUS11246	1	0.67	0.66	0.98	2.59	0.57	1.14	0.17	0.64	0.11	0.26	0.3	0.19	0	1.49	0.06	0.43	0.84	0.36	0.41	0	0	0	0.15
gene-NCGR_LOCUS11247	53.67	40.96	30.38	45.36	55.58	39.08	53.01	69.77	58.37	41.57	37.71	47.73	221.5	203.93	160.69	178.02	156.46	195.97	148.59	238.4	101.17	172.1	155.21	157.59
gene-NCGR_LOCUS11248	1.5	1.63	1.2	1.8	2.04	2.18	1	1.52	1.54	2.38	1.53	1.2	2.47	2.63	2.73	2.83	3.44	1.71	3.08	1.86	2.81	3.27	3.1	3.55
gene-NCGR_LOCUS11249	10.36	10.2	8.69	11.41	13.69	11.74	13.52	10.39	10.14	11.65	10.96	10.66	11.7	17.3	17.88	15.08	12.48	12.89	12.5	12.98	19.78	12.51	12.83	13.71
gene-NCGR_LOCUS1125	0	0	0	0	0	0	0	0	0	0	0	0	0	0	0	0	0.35	0.24	0.27	0	0.46	0	0	0
gene-NCGR_LOCUS11250	9.75	3.32	8.28	3.42	3.14	3.33	39.04	44.3	24.24	86.94	62.1	66.65	6.54	31.21	7.14	24.59	21.28	24.71	15.49	56.39	11.15	75.85	94.19	53.29
gene-NCGR_LOCUS11251	0	0	0	0	0	0	0	0	0	0	0	0	0	0.37	0	0	0	0	0	0	0	0	2.52	0
gene-NCGR_LOCUS11252	1.52	2.61	1.31	2.04	1.64	0.42	1.11	1.37	0.28	1.04	2.7	1.89	2.57	17.94	11.91	6.14	7.81	7.33	10.13	35.08	23.47	17.41	19.5	14.36
gene-NCGR_LOCUS11253	0.09	0	0	0.08	0.2	0	0	0	0	0	0	0	0	0	0	0	0	0	0	0	0.09	0	0	0
gene-NCGR_LOCUS11254	18.15	16.07	15.16	12.33	14.58	13.21	13.62	15.02	12.55	8.78	7.45	8.07	17.93	19.19	16.36	19.33	18.19	16.79	14.46	15.86	15.34	9.37	7.92	8.21
gene-NCGR_LOCUS11255	0	0	0	0	0	0	0	0	0	0	0	0	0	0	0	0	0	0	0	0	0	0	0	0
gene-NCGR_LOCUS11256	2.46	2.06	2.46	1.55	2.81	2.77	5.7	2.41	3.45	1.39	2.55	2.39	1	0.59	3.01	0.88	1.21	0.82	1.43	0.61	1.02	6.7	3.96	10.27
gene-NCGR_LOCUS11257	3.31	5.79	9.22	3.35	3.43	2.33	6.16	6.66	6.46	4.84	4.66	6.03	9.73	14.34	11.5	10.69	11.47	9.17	4.05	12.04	21.73	13.2	15.17	13.99
gene-NCGR_LOCUS11258	0.23	0.05	0	0	0	0	0	0	0.08	0.04	0	0.05	1.02	0.4	0.33	0.31	0.94	0.12	0.47	1.38	0.2	1.29	1.11	1.06
gene-NCGR_LOCUS11259	0.06	0	0.23	0	1.05	0.34	0.2	0	0	0	0	0	3.69	4.24	5.69	6.51	7.04	6.26	2.47	2.12	4.31	0.55	0.24	1.61
gene-NCGR_LOCUS1126	0	0.06	0.11	0.05	0	0	0	0.05	0	0	0.05	0	0.06	0	0	0.06	0	0	0.12	0	0.06	0	0	0
gene-NCGR_LOCUS11260	0	0	0.18	0	0	0	0	0	0	0	0	0.09	0.55	0.55	0.49	0	1.25	0	0	0	0	0.22	0.28	0
gene-NCGR_LOCUS11261	0	0	0	0	0	0	0	0	0	0	0	0	0.07	0.15	0.64	0.51	0.25	0.33	0.16	0.43	0	0	0	0
gene-NCGR_LOCUS11262	0	0	0	0	0	0	0	0	0	0	0	0	0	0.09	0.85	0.1	0.44	0.23	0.2	0.1	0.05	0.04	0	0.23
gene-NCGR_LOCUS11263	3.01	5.03	3.9	4.9	4.71	3.98	6.81	3.61	5.25	2.31	4.57	4.89	6.6	6.31	4.53	5.56	7.97	5.94	5.38	6.01	6.2	6.72	6.92	5.97
gene-NCGR_LOCUS11264	1.19	1.22	0.96	1.44	1.47	1.11	1.99	1.98	1.51	1.34	1.78	1.09	1.71	1.43	0.94	1.04	1.56	1.02	1.15	0.89	2.6	1.84	1.68	2.24
gene-NCGR_LOCUS11265	0	1.37	3.52	0	0	0	9.46	16.73	9.38	25.86	12.43	16.62	1.26	10.46	1.08	7.32	7.65	13.18	0.84	19.54	3.32	24.89	22.76	12.62
gene-NCGR_LOCUS11266	0	0	0	0	0	0.66	0	0	0	0	0.85	1.84	0	2.04	8.21	6.42	0.68	3.54	0.71	1.81	1.72	0.54	0	0
gene-NCGR_LOCUS11267	1.52	2.61	1.31	2.04	1.64	0.42	1.11	1.37	0.28	1.04	2.7	1.89	2.57	17.94	11.91	6.14	7.81	7.33	10.13	35.08	23.47	17.41	19.5	14.36
gene-NCGR_LOCUS11268	0.07	0	0	0.4	0.37	0	0	0	0	0	0	0.14	0	0	0	0	0	0	0	0	0	0	0	0
gene-NCGR_LOCUS11269	0	0	0	0	0.09	0	0	0	0	0	0	0	0	0	0	0	0	0	0	0.1	0	0	0	0
gene-NCGR_LOCUS1127	0	0	0	0	0	0	0	0	0	0	0	0	0	0	0	0	0	0	0	0	0.72	0	0	0
gene-NCGR_LOCUS11270	1.69	2.34	1.6	1.71	1.63	2.59	1.62	1.52	1.39	0.75	1.06	0.69	1.63	2.83	1.6	2.9	1.47	1.59	1.9	2.59	1.84	0.94	1.15	1.03
gene-NCGR_LOCUS11271	5.45	6.44	6.41	6.62	5.61	5.57	4.39	6.02	3.75	3.9	2.84	0.88	8.71	5.75	8.66	7.86	7.44	5.22	3.83	6.26	2.54	2.63	6.43	3.39
gene-NCGR_LOCUS11272	0	0	0	0	0	0	0	0	0	0.05	0	0	0.12	0	0	0	0	0	0	0	0	0	0	0
gene-NCGR_LOCUS11273	8.7	8.79	7.51	6.51	10.04	7.4	17.9	8.47	12.88	11.6	9.08	13.6	5.39	4.85	10.36	6.36	7.91	5.28	5.95	6.98	7.12	28.03	14.65	42.44
gene-NCGR_LOCUS11274	46.69	31.51	26.41	50.6	49.5	46.07	68.75	72.72	61.24	43.59	47.04	49.3	97.21	114.7	82.61	89.5	92.07	84.48	78.12	127.2	194.14	125.46	108.19	128.9
gene-NCGR_LOCUS11275	0	0	0	0	0	0	0.14	0.05	0.05	0.02	0.09	0	0.36	0.08	0.13	0.56	0.87	0.06	0.17	0.74	0.51	0.67	0.71	0.31
gene-NCGR_LOCUS11276	0.41	0.73	0	0.32	0.57	0.44	0.08	0.21	0.1	0.16	0.44	0.36	4.79	3.27	6.56	5.68	7.02	5.3	3.77	6.24	4.32	1.61	1.32	0.89
gene-NCGR_LOCUS11277	0	0	0	0	0.17	0	0	0	0	0	0	0	0.41	1.1	0.14	1.3	1.15	0.24	0	1.33	0.85	0.81	0.44	0.31
gene-NCGR_LOCUS11278	0	0	0	0	0	0	0	0	0	0	0	0	0.17	0.22	0	0.07	0	0	0	0	0.09	0	0	0
gene-NCGR_LOCUS11279	0	0	0	0	0	0	0	0	0	0	0	0	0	0	0	0	0	0	0	0	0	0.04	0	0.05
gene-NCGR_LOCUS1128	0	0	0	0	0	0	0	0	0	0	0	0	0	0	0.39	1.31	1.51	0.58	0	0.3	0	0	0	0.17
gene-NCGR_LOCUS11280	0	0.18	0	0	0	0	0	0	0	0	0	0	0	0	0	0	0	0	0	0	0	0	0	0
gene-NCGR_LOCUS11281	7.15	8.72	7.74	9.77	10.29	9.24	14.84	8.37	13.76	8.01	9.15	14.06	15.29	12.21	12.34	12.93	13.92	12.59	11.14	9.2	14.71	17.2	14.74	18.71
gene-NCGR_LOCUS11282	3.13	2.62	2.81	2.34	2.94	2.47	3	3.96	2.88	2.51	2.45	3.47	2.67	1.84	3.59	1.98	3.17	1.62	2.4	2.14	4.21	2.91	3.07	3.99
gene-NCGR_LOCUS11283	3.88	2.4	6.12	8.11	12.06	7.7	3.91	5.51	6.73	2.14	5.94	4.79	0.75	1.27	10.52	2.55	6.75	0.57	5.02	1.76	7.97	2.83	4.95	4.54
gene-NCGR_LOCUS11284	9.61	9.25	12.34	12.19	9.69	12.16	11.36	11.59	16.8	15.96	15.36	16.06	46.93	17.37	18.89	20.92	25.15	24.39	16.77	19.64	11.42	16.41	15.83	17.91
gene-NCGR_LOCUS11285	2.97	5.01	4.55	4.78	4.35	4.76	3.11	4.51	3.08	4.96	4.4	4.12	4.9	6.12	6.02	6.14	6.2	5.83	5.09	5.05	10.32	3.11	3.46	3.78
gene-NCGR_LOCUS11286	0	0	0	0	0	0	0	0	0	0	0	0	0	0	0	0	0	0	0	0	0	0	0	0
gene-NCGR_LOCUS11287	24.46	33.03	14.05	17.04	21.38	13.18	32.61	22.95	19.04	30.87	14.81	28.86	152.31	72.66	75.09	56.89	108.2	108.31	51.17	79.47	40.79	81.5	111.85	113.89
gene-NCGR_LOCUS11288	10.57	9.46	11.3	15.55	11.5	10.28	20.23	28.34	19.17	17.66	21.38	19.99	20.67	16.4	11.26	15.83	22.84	8.6	12.3	17.15	9.47	23.9	18.12	22.42
gene-NCGR_LOCUS11289	3.54	3.47	3.49	3.51	4.72	3.12	4.13	3.38	3.73	4.3	3.93	2.9	1.74	1.4	1.59	1.3	1.42	1.39	2.03	1.88	3.42	1.01	0.99	0.73
gene-NCGR_LOCUS1129	16.43	25.92	27.72	24.39	17.83	45.67	24.27	23.06	35.86	16.87	24.69	28	6.45	30.72	9.03	18.18	24.17	11.69	17.87	30.41	19.43	20.81	24.93	17.02
gene-NCGR_LOCUS11290	37.66	33.87	29.41	43.7	43.87	47.34	21.12	24.55	27.28	17.2	14.38	18.71	47.36	43.1	59.83	43.42	39.43	42.18	50.38	37.63	38.02	31.11	29.58	35.81
gene-NCGR_LOCUS11291	4.65	10.64	7.43	4.04	6.96	4.16	2.68	3.87	4.29	2.85	1.92	1.99	5.05	5.55	5.6	4.34	8.76	3.45	4.74	5.8	13.85	1.34	0.63	1.54
gene-NCGR_LOCUS11292	132.73	127.9	82.21	145.36	198.08	145.91	66.01	107.6	78.43	53.62	48.46	43.71	17.25	22.84	22.25	18.94	20.03	20.38	17.26	17.96	18.73	8.88	9.03	8.1
gene-NCGR_LOCUS11293	425.13	437.92	496.84	405.65	456.9	319.8	366.12	495.56	419.72	487.81	472.97	334.76	26.34	25.77	27.06	27.36	22.37	20.09	23.26	21.71	31.7	16.14	13.28	26.44
gene-NCGR_LOCUS11294	0	0	0	0	0	0	0	0	0	0	0	0	37.12	34.65	43.64	23.92	26.74	16.98	34.37	26.27	80.9	24.21	20.23	20.1
gene-NCGR_LOCUS11295	0	0.36	0	0	0	0	0	0	0	0.34	0	1.1	1.75	3.4	0.11	1.55	2.58	1.19	0.24	5.69	5.69	5.22	2.21	6.93
gene-NCGR_LOCUS11296	0.29	0.31	0.15	0.14	0.07	0.07	0.15	0.14	0.5	0.07	0	0.15	0.4	0.07	2.68	0.95	1.11	0	2.98	0.39	0	0.26	0.07	0.43
gene-NCGR_LOCUS11297	14.66	11.74	10.93	12.64	14.18	16.49	13.22	14.91	13.76	7.24	7.01	7.96	19.14	14.28	28.4	19.48	19.67	17.61	23.18	11.62	13.93	13.31	13.58	15.91
gene-NCGR_LOCUS11298	0.26	0.09	0.81	0.09	0	0.15	0.24	0.28	0	0.51	1.19	1.52	3.43	28.76	6.42	21.06	34.2	14.12	3.05	55.49	34.06	24.38	27.61	18.8
gene-NCGR_LOCUS11299	2.04	2	2.09	3.96	1.29	2.77	1.82	1.08	1.02	1.04	1.13	0.82	1.66	2.96	6.06	4.29	5.85	6.18	4.26	4.63	3.3	1.37	2.24	2.67
gene-NCGR_LOCUS113	1.29	1.02	0	0.8	1.97	5.25	3.63	3.85	0.56	0.8	0.47	1.53	1.93	8.82	2.24	4.81	6.77	3.46	1.69	0.9	2.99	1.99	4.05	5.07
gene-NCGR_LOCUS1130	0	0.41	0	0	0	0	0	0	0	0.22	0	0.3	0.58	0.39	0	0.47	0.93	0.14	0.15	0.28	2.43	0.63	0.8	1.31
gene-NCGR_LOCUS11300	3.07	5.53	4.7	3.27	3.92	8.14	2.25	3.17	3.68	3.66	3.2	4.89	0.34	2.22	4.69	2.88	4.66	2.71	3.01	1.17	1.29	1.44	1.61	3.4
gene-NCGR_LOCUS11301	1.18	1.5	2.31	1.93	1.4	1.11	1.69	2.13	1.73	1.27	1.56	2.05	5.3	3.28	3.44	3.52	4.34	2.76	4.69	2.39	5.06	4	3.11	4
gene-NCGR_LOCUS11302	0.51	1.7	1.17	0.28	0.11	0.11	3.24	0.34	5.01	2.61	3.95	3.22	0	0.4	0.16	0	0.2	0.22	0	0.98	0	0.57	0.56	0.91
gene-NCGR_LOCUS11303	0	0.16	0	0	0	0	0	0	0	0	0	0	0	0	0	0	0	0	0	0	0	0	0	0
gene-NCGR_LOCUS11304	0	0.52	0	0	0.58	0.09	0	0	6.5	0.08	0	0.95	0.35	0.16	0.15	0.51	0.43	0.7	0.52	1.32	0	1.71	1.67	1.93
gene-NCGR_LOCUS11305	0	0	0	0	0	0	0	0	0	0	0	0	0	0	0	0	0	0	0	0	0	0	0	0
gene-NCGR_LOCUS11306	0	0	0	0	0	0	0	0	0	0	0	0	0	0	0	0	0	0	0	0	0	0	0	0
gene-NCGR_LOCUS11307	1.8	14.77	14.08	37.4	11.47	11.31	11.04	10.47	21.92	62.13	70.11	21.4	42.67	17.13	24.19	50.29	79.39	43.57	4.23	41.18	0	51.35	48.13	45.59
gene-NCGR_LOCUS11308	0.55	0.15	0.7	0.45	0.41	0.65	0.1	0.5	0.14	0.33	0.58	0.15	2.27	2.28	1.72	1.87	2.35	2.75	0.54	1.91	0.56	0.42	0.55	0.46
gene-NCGR_LOCUS11309	38.8	46.07	31.04	40.88	43.01	48.66	41.14	36.28	38.56	53.66	45.7	42.84	13.46	8.31	27.63	6.64	8.65	7.25	12.13	4.31	12.21	5.24	2.77	8.59
gene-NCGR_LOCUS1131	0.56	0.84	0.94	2.13	1.38	0.61	1.09	2.01	1.31	1.34	3.06	4.5	0.95	0.42	0.59	1.17	0.89	0.58	1.14	0.59	0.63	0.92	1.13	0.79
gene-NCGR_LOCUS11310	0.07	0.08	0.15	0.07	0	0.08	0.08	0	0	0.64	0.77	2.2	0	0.3	0	1.31	3.11	0.29	0.18	1.28	0.08	14.41	5.41	21.76
gene-NCGR_LOCUS11311	0	3.13	0	3.74	0	1.25	0	0	0.61	0	3.33	0	2.38	0	3.12	5.22	4.33	2.28	0.7	3.82	0.5	0	3.39	2.37
gene-NCGR_LOCUS11312	3.9	0	1.39	0	0	0	1.71	3.39	0	5.48	5.5	1.43	0	0	0	0	0.1	0	0	0.65	0	0.63	1.44	3.5
gene-NCGR_LOCUS11313	14.16	13.82	12.1	13.15	18.46	13.64	17.43	13.85	16.16	15.43	14.86	17.1	19.31	21.67	16.87	18.71	22.01	15.25	20.81	20.55	23.41	19.58	16.55	19.98
gene-NCGR_LOCUS11314	0.11	0.59	1.25	0	0	0	0.04	0.18	0	1.71	2.51	6.4	0	3.35	0.23	2.6	5.26	0.22	0.3	3.79	2.14	64.62	29.45	102.27
gene-NCGR_LOCUS11315	0.39	0.96	2.12	1.03	0.22	0.45	1.95	1.55	3.25	2.91	4.59	3.47	1	3.06	1.37	2.02	2.71	1.2	4.03	3.42	1.58	23.67	21.31	21.8
gene-NCGR_LOCUS11316	0.97	2.07	1.4	2.22	1.38	3.47	1.6	1.86	0.82	4.42	5.73	4.22	24.69	33.28	34.93	29.43	25.62	21.92	19.9	46.19	41.66	18.85	11.53	26.67
gene-NCGR_LOCUS11317	10.64	3.86	5.75	1.36	0.99	1.3	6.87	13.71	11	10.84	11.77	10.02	8.74	31.79	10.52	18.4	25.28	13.58	33.96	46.77	31.33	49	53.28	38.88
gene-NCGR_LOCUS11318	1.88	1.31	1.85	2.39	2.41	2.02	2.14	3.25	3.2	2.79	2.56	2.65	3.65	3.19	2.53	3.24	4.28	2.6	3.23	3.06	2.43	3.64	3.57	4.81
gene-NCGR_LOCUS11319	10	9.72	7.75	41.08	27.08	33.15	1.04	1.69	1.4	1.83	8	9.62	17.03	36.44	73.41	56.3	66.19	51.49	33.39	37.1	24.54	22.67	14.22	31.97
gene-NCGR_LOCUS1132	0	0	0	0.11	0	0	0	0	0	0	0	0	0.19	0.55	0	0.05	0.22	0.06	0	0.14	2.06	0	0.08	0.06
gene-NCGR_LOCUS11320	0	0	0	0	0	0	0	0	0	0	0	0	0	0	0	0	0	0	0	0	0	0	0	0
gene-NCGR_LOCUS11321	0	0	0	0	0	0	0	0	0	0	0	0	0	0	0	0	0	0	0	0	0	0	0	0
gene-NCGR_LOCUS11322	0	0	0	0	0	0	0	0	0	0	0	0	0	0	0	0	0	0	0	0	0	0	0	0
gene-NCGR_LOCUS11323	0	0.22	0.22	0.2	0.07	0.21	0.28	0.27	0	0.42	0.25	0.22	4.25	2.23	0.64	2.42	2.15	2.15	1.13	3.16	0.92	2.04	2.88	1.51
gene-NCGR_LOCUS11324	0.07	0.05	0.27	0.03	0.05	0.05	0.44	0.14	0.05	0.64	5.29	2.87	0.29	4.86	1.5	7.54	11.37	4.43	0.91	5.57	10.54	4.28	5.82	3.88
gene-NCGR_LOCUS11325	0.07	0	0	0.07	0.11	0	0.23	0.14	0.36	0.26	0.25	0.27	0.54	0.65	0.16	1.12	2.8	0.32	0.62	0.94	1.32	1.46	1.17	1.33
gene-NCGR_LOCUS11326	21.92	34.87	38.44	12.43	14.67	15.5	38.92	44.09	32.95	96.7	102.01	87.81	4.96	12.1	13.21	7.82	9.37	7.6	5.59	18.62	13.24	32.29	32.35	38.85
gene-NCGR_LOCUS11327	0	0	0	0	0	0	0	0	0	0	0	0	0	0	0	0	0	0	0	0	0	0	0	0
gene-NCGR_LOCUS11328	0.07	0.08	0.07	0	0.07	0	0	0	0.07	0.07	0	0.08	0	0	0.25	0	0.09	0.14	0	0.15	0.14	0	0.21	0.07
gene-NCGR_LOCUS11329	0.51	0.54	0.79	0.99	1.14	0.97	0.93	1.92	0.95	1.74	2.99	2.69	7.86	4.97	11.15	6.3	9.92	4.19	14.55	5.53	8.13	4.09	4.79	3.84
gene-NCGR_LOCUS1133	0	0	0	0	0	0	0	0	0	0	0	0	0	0	0	0	0	0.18	0	0	0	0	0.19	0
gene-NCGR_LOCUS11330	0.09	0.19	0.16	1.18	0.27	0.18	0.92	0.78	1.11	1.13	0.5	0.51	8.51	7.01	4.51	5.02	5.64	3.68	10.99	6.44	7.38	5.59	6	4.77
gene-NCGR_LOCUS11331	5.86	4.03	4.63	4.79	8.63	1.21	2.4	2.26	2.36	2.37	1.07	2.51	21.81	12.33	20.26	10.05	8.32	13.15	8.12	18.41	13.58	0	4.35	2.28
gene-NCGR_LOCUS11332	0.66	1.21	1.32	0	0	0	2.04	0	3.95	3.33	13.41	7.93	16.83	39.13	54.08	38.87	52.12	30.49	78.79	64.18	39.13	131.21	115.97	133.38
gene-NCGR_LOCUS11333	0.43	0.45	1.21	0	0.2	0.43	1.01	2.1	1.28	2.2	3.71	1.68	0.47	0.64	1.06	0.35	0.51	0.41	0.46	0.92	0.85	1.07	1.46	1.6
gene-NCGR_LOCUS11334	6.81	6.63	4.78	8.99	9.89	8.89	7.14	7.75	5.85	3.84	4.43	4.32	23.45	15.57	21.54	20	20.54	19.98	19.07	10.69	7.69	17.29	18.26	19.92
gene-NCGR_LOCUS11335	0.26	0.11	0.11	0.37	0.28	0.23	0.51	0.3	0.44	0.39	0.37	0.4	0.46	0.15	0.4	0.45	1.03	0.1	0.43	0.22	0.81	0.47	0.4	0.75
gene-NCGR_LOCUS11336	0	0	0	0	0	0	0	0	0	0	0	0	0	0	0	0.99	0.27	0	0	0.24	0	0.62	0	0
gene-NCGR_LOCUS11337	2.27	2.77	3.27	2.24	0.91	2.37	4.83	3.62	4.39	6.62	11.01	9.72	0.07	0.76	0.31	0.37	0.28	0.28	0.24	0.63	2.16	0.31	0.46	0.47
gene-NCGR_LOCUS11338	1.23	1.3	0.27	2.2	1.62	1.96	0.15	0.61	0.43	0.31	0.14	0.4	49.37	16.97	31.18	30.78	17.15	35.66	38.43	14.34	3.45	13.38	16.99	7.99
gene-NCGR_LOCUS11339	1.63	3.78	2.7	0	1.61	0	1.12	0.53	2.61	2.19	1.05	1.18	9.4	15.34	7.1	12.59	15.12	14.7	7.11	16.22	4.88	3.44	2.07	4.73
gene-NCGR_LOCUS1134	0.87	0	0	0	0	0.76	0	1.37	0.81	2.07	0	1.77	0	0	0	0	0	0	0	0	0.53	0	0.74	1.47
gene-NCGR_LOCUS11340	1.29	1.21	1.17	3.31	1.59	2.09	1.14	5.04	2.52	0.89	1.06	0.88	10.95	15.97	8.55	15.95	18.25	13.34	7.75	13.7	7.97	5.11	5.92	4.03
gene-NCGR_LOCUS11341	0.62	0.93	0.5	1.53	0.75	1.55	1.35	1.2	1.62	1.27	0.78	0.85	6.71	4.53	3.97	4.42	5.21	3.11	4.86	3.41	2.01	6.38	5.41	8.48
gene-NCGR_LOCUS11342	0	0	0	0	0	0	0	0	0	0	0	0	3.76	7.25	1.63	14.19	21.21	9.75	2.16	24.83	2.39	3.24	0.88	2.76
gene-NCGR_LOCUS11343	0	0	0	0	0	0	0	0	0	0	0	0	0	0	0	0	0	0	0	0	0	0	0	0
gene-NCGR_LOCUS11344	0.35	0.1	1.28	0	0.57	0.2	0	0.25	0.27	2.5	24.81	15.84	0.27	27.71	3.11	29.31	19.07	20.24	0	27.61	12.49	5.62	1.55	2.35
gene-NCGR_LOCUS11345	0.17	0.69	0	0.49	0.16	0	0.35	0.16	0.17	0.17	0.16	0.53	54.18	77.78	24.44	38.79	46.84	25.14	20.81	96.35	9.42	30.9	26.59	39.13
gene-NCGR_LOCUS11346	0	0	0	0	0	0	0	0	0	0	0	0	11.35	18.68	5.56	8.27	14.4	5.79	5.46	32.3	0.57	7.7	10.44	10.09
gene-NCGR_LOCUS11347	0	0	0	0	0.19	0	0.21	0	0	0	0	0.2	39.09	84.54	23.47	52.23	68.98	34.6	18.56	105.81	5.9	52.88	37.54	74.08
gene-NCGR_LOCUS11348	0.16	0	0.09	0.1	0	0	0	0.1	0.1	0.17	0	0.76	26.85	64.32	17.81	30.49	58.44	20.3	9.35	112	4.12	34	27.01	34.94
gene-NCGR_LOCUS11349	0	0	0	0	0	0	0	0	0	0	0.23	0	0	0	0	0	0	0	0	0	0	0	0	0
gene-NCGR_LOCUS1135	2.58	2.84	5.88	3.21	1.48	4.3	8.56	5.79	8.74	14.55	30.52	21.6	0.97	10.13	5.26	8.17	12.21	5.17	4.01	8.96	27.4	17.27	19.19	18.45
gene-NCGR_LOCUS11350	0	0	0	0	0	0	0	0	0	0	0	0	0	0	0	0	0	0	0	0	0	0	0	0
gene-NCGR_LOCUS11351	0.43	0.09	0	0.42	0.17	0	0	0.51	0.17	0.26	0	0	0.19	0.17	0.7	0	0.2	0.17	0.18	0	0.34	0.32	0	0.35
gene-NCGR_LOCUS11352	0.88	0	0.22	0.86	0.61	0.22	0	0	1.31	0	0.42	0.46	0.24	0	1.38	0	0.26	0	0.47	0	0.84	0.2	0.85	0.44
gene-NCGR_LOCUS11353	0.27	0.76	0.67	0.48	0.64	0.44	0.17	0.75	0.22	0.11	0.05	0.11	1.34	0.87	1.09	1.2	0.97	1.49	1.16	0.82	0.99	0.35	0.16	0.88
gene-NCGR_LOCUS11354	14.74	18.23	15.68	16.1	23.13	17.01	18.37	12.86	17.45	13.4	9.3	16.59	31.88	32.93	51.2	33.95	32.98	35.62	30.74	26.91	46.87	15.38	16.55	16.77
gene-NCGR_LOCUS11355	3.65	4.06	2.96	5.08	6.41	4.9	4.11	4.99	4.23	3.39	3.83	4.04	12.94	13.03	11.46	10.68	11.83	10.26	12.92	10.72	19.96	13.25	10.93	16.07
gene-NCGR_LOCUS11356	7.66	8.57	8.81	7.8	9.1	8.4	10.46	8.27	9.01	5.85	7.61	7.18	12.3	9.25	12.58	12.48	13.24	10.05	11.87	9.07	6.57	13.25	13.41	16.37
gene-NCGR_LOCUS11357	0.17	0.42	0.28	0.13	0	0.06	0	0	0	0	0	0	0	0.07	0	0.3	0.41	0	0	0.8	0.26	0.58	0	0.8
gene-NCGR_LOCUS11358	17.55	20.06	18.66	20.93	22.06	21.42	30.88	32.4	29.17	18.83	25.66	29.51	28.29	23.35	16.85	24.63	36	15.12	21.5	23.41	18.39	50.37	36.64	56.25
gene-NCGR_LOCUS11359	0.34	1.11	1	1.16	0.98	0.82	0.53	0.92	1.29	0.84	1.05	0.92	8.57	6.94	7.67	6.78	6.41	5.2	6.63	5.32	4.44	5.78	4.76	4.49
gene-NCGR_LOCUS1136	4.14	3.36	3.25	7.04	6.82	6.56	11.65	5.39	8.63	5.51	5.91	10.14	8.89	9.59	13.84	10.26	13.38	6.74	14.43	7.55	13.07	20.32	15.76	25.09
gene-NCGR_LOCUS11360	2.66	3.59	1.71	1.87	3.18	3.01	1.5	2.44	1.31	2.57	3.19	1.82	4.51	3.64	3.61	4.72	4.76	3.65	3.66	3.53	5.87	3.21	4.11	4.31
gene-NCGR_LOCUS11361	5.67	3.71	3.12	5.87	7.08	6.87	6.16	3.74	7.2	3.21	4.09	3.58	8.41	15.99	25.45	12.97	11.87	13.38	9.71	12.78	13.57	6.19	7.97	5.95
gene-NCGR_LOCUS11362	0.56	0.57	0.58	1.78	0.73	0.76	0	1.01	0.47	0.76	0.18	0.87	0.84	0.84	1.55	0.62	0.78	0.59	1.44	0.71	0.82	0.52	0.74	0.38
gene-NCGR_LOCUS11363	6.41	5.53	4.43	5.64	5.83	6.38	4.4	8.49	5.72	13.87	13.46	11.34	5.08	6	5.58	4.31	6.36	3.22	8.84	9.58	10.3	14.56	18.45	8.34
gene-NCGR_LOCUS11364	2.89	2.91	1.26	4.46	2.78	3.32	2.83	4.15	4.6	4.19	5.13	1.53	4.26	4.91	4.93	5.5	5.04	4.48	3.62	3.8	4.61	2.14	1.36	2.12
gene-NCGR_LOCUS11365	1.42	3.63	1.69	1.8	2.5	1.82	2.35	0.88	1.14	1.63	1.9	1.83	1.76	1.74	2.64	1.21	1.7	0.92	0.77	0.68	0.73	0.9	0.36	0.59
gene-NCGR_LOCUS11366	4.97	5.34	3.85	5.81	6.12	8.18	6.43	9.77	7.76	7.12	7.95	7	18.72	23.61	9.2	12.5	15.23	10.52	12.48	24.12	13.37	53.93	71.44	31.4
gene-NCGR_LOCUS11367	12.44	8.15	10.57	9.41	7.46	14.7	18.28	16.78	17.13	10.65	10.56	8.83	5.58	4.84	12.53	7.41	8.23	5.59	10.88	4.35	10.35	10.07	8.63	11.11
gene-NCGR_LOCUS11368	0.16	1.16	0.8	0.23	0.19	0.08	0.77	0.62	0.38	0.94	1.11	1.91	0.58	2.62	2.16	6.52	8.4	1.52	0.71	3.82	4.18	4.42	1.38	6.27
gene-NCGR_LOCUS11369	0	0.09	0	0.08	0	0.08	0.09	0.08	0.17	0.34	0	0	0.28	0.25	0.15	0.83	0.89	0.57	0.18	0.72	0.67	0.69	0.41	0.84
gene-NCGR_LOCUS1137	0	0	0	0.22	0.11	0	0	0	0	0	0.21	0	0	0.11	0	0.18	0.92	0.11	0	0.64	0.95	1.12	0	1.39
gene-NCGR_LOCUS11370	1.09	1.64	1.52	1.1	0.58	0.61	1.89	1.91	1.64	1.85	1.14	1.76	3.76	1.94	2.53	2.24	1.5	1.51	2.16	2.4	2.29	1.79	3.07	1.89
gene-NCGR_LOCUS11371	0	0	0	0	0	0	0	0	0	0	0	0	0	0	0	0	0	0	0	0	0	0	0	0
gene-NCGR_LOCUS11372	0	0.08	0.08	0.07	0.29	0.37	0	0	0.37	0.53	0.07	0.16	0	0.44	0.13	0.08	0	0.14	0	0	0	0	0	0
gene-NCGR_LOCUS11373	0	0	0	0	0	0	0	0	0	0	0	0	0	0	0	0	0	0	0	0	0	0	0	0
gene-NCGR_LOCUS11374	0	0	0	0	0	0	0	0	0	0	0	0	0	0	0.07	0	0	0	0	0	0.08	0	0	0
gene-NCGR_LOCUS11375	13.83	11.65	6.87	9.43	16.86	11.38	7.22	7.48	6.96	6.25	8.04	10.67	18.74	14.76	17.34	14.69	14.87	16.99	11.71	16.92	18.95	9.43	6.89	8.5
gene-NCGR_LOCUS11376	0.42	0	0.91	0.08	0.04	0.11	0.02	0.08	0.02	0.07	0.02	0.05	0.24	1.02	1.08	0.45	1.14	0.93	0.48	0.42	1.86	0.38	0.3	0.65
gene-NCGR_LOCUS11377	0.3	0.43	0.23	0.48	0.41	0.43	0.32	0.41	0.43	0.13	0.14	0.21	0.82	0.55	0.75	1.52	1.78	1.05	1.01	0.91	1.08	1.51	1.12	1.81
gene-NCGR_LOCUS11378	6.12	4.03	3.4	9.08	14.07	9.54	3.08	6.15	2.13	3.25	2.04	2.38	7.76	5.8	12.27	4.07	9.45	4.12	8.55	5.71	7.86	4.25	3.64	4.25
gene-NCGR_LOCUS11379	0.62	0.41	0.4	0	0.59	0	1.07	0.76	0.18	0.48	0.53	2.29	0.1	1.09	0.24	0.85	0.74	0.23	0.56	3.87	1.33	32.82	24.55	37.93
gene-NCGR_LOCUS1138	1.04	1.19	0.88	0.74	0.81	0.21	0.95	0.62	1.04	0.42	0.54	0.54	1.01	0.14	1.45	0.53	0.25	0.11	0.58	0.22	0.53	0.7	0.83	0.14
gene-NCGR_LOCUS11380	3.47	4.76	3.73	2.36	2.23	3.04	4.14	4.41	6.16	2.42	4.41	4.36	1.39	3.43	1.2	1.81	2.5	1.28	2.19	4.15	5.43	4.06	4.62	4.64
gene-NCGR_LOCUS11381	0	0	0	0	0	0	0	0	0	0	0	0	0	0	0	0.63	0	0	0	0	0	0	0	0
gene-NCGR_LOCUS11382	0	0	0	0	0	0	0	0	0	0	0	0	0	0	0	0	0	0	0	0	0	0	0	0
gene-NCGR_LOCUS11383	0.43	0	0.22	1.05	0.2	0.43	0.22	0.21	0	0	0.2	0	4.32	2.18	8.58	12.15	9.63	7.47	5.1	3.67	1.03	1.16	2.25	2.34
gene-NCGR_LOCUS11384	0.25	0.47	0.45	0.11	0.23	0.2	2.48	2.03	1.58	3.2	4.67	6.98	1.32	16.22	5.01	12.35	12.21	11.5	29.42	29.97	20.17	231.89	280.43	171.25
gene-NCGR_LOCUS11385	2.93	2.95	2.78	2.69	3.87	2.54	3.36	3.52	2.79	6.48	10.06	8.05	5.86	3.1	3.74	3.72	6.49	2.2	4.78	5.69	6.08	7.61	8.93	6.85
gene-NCGR_LOCUS11386	17.12	17.36	19.05	17.05	13.21	15.87	18.75	20.33	20.23	19.68	15.44	13.18	13.89	20.3	22.64	18.29	14.29	19.75	17.37	14.1	16.47	8.23	9.05	10.73
gene-NCGR_LOCUS11387	21.95	19.24	19.3	21.43	26.95	24.27	25.53	20.98	23.3	18.34	19.51	19.87	38.36	25.76	46.27	34.23	36.67	33.04	36.48	23.07	23.33	33.29	30.43	31.99
gene-NCGR_LOCUS11388	0.06	0.03	0.03	0.14	0.45	0.15	0.09	0.09	0.09	0	0	0.03	0.39	0.2	0.45	0.6	0.31	0.67	0.03	0.26	0.09	0.03	0.06	0.14
gene-NCGR_LOCUS11389	0.15	0.15	0	0	0	0	0	1.97	0	0	0	0	0	1.96	0	2	6.9	0.89	0	0.16	39.71	0.27	0	0.92
gene-NCGR_LOCUS1139	9.81	8.58	8.01	9.72	12.02	10.13	12.89	14.17	11.17	9.55	8.05	13.49	18.72	13.32	14.95	15.8	14.2	15.92	10.54	12.06	11.79	9.38	12.92	10.43
gene-NCGR_LOCUS11390	0	0.1	0	0	0	0	0	0	0	0	0	0	0	0	0	0	0	0	0	0	0.09	0	0	0
gene-NCGR_LOCUS11391	0	0	0	0.09	0.19	0.14	0	0.19	0	0	0.09	0.05	0	1.05	0.26	0.47	1.53	0.23	0.1	2.21	4.36	0.88	0.09	1.2
gene-NCGR_LOCUS11392	2.72	3.65	6.2	0.88	0.55	0.86	12.37	7.9	7.29	32.76	48.62	28.21	0.44	32.26	1.37	7.8	12.26	5.64	4.28	70.17	32.25	40.29	52.26	33.04
gene-NCGR_LOCUS11393	2.8	2.07	3.14	2.93	2.35	2.99	4.62	5.09	6.73	5.74	7.71	5.79	1.8	3.03	2.69	1.92	3.2	1.7	1.92	2.55	5.44	1.62	2.42	1.67
gene-NCGR_LOCUS11394	0	0	0	0	0	0	0	0	0	0.37	0	0	0	0	0	0	0	0	0	0	0	0	0	0
gene-NCGR_LOCUS11395	1.23	0.28	0.63	0	0.59	0.52	0.32	0.2	0	0	0	0	0	1.48	0.37	0.22	0.36	0.6	0.33	0.77	1.94	0.19	0.5	0.21
gene-NCGR_LOCUS11396	0	0	0	0	0	0	0	0	0	0	0	0	0	0	0	0	0	0	0	0	0	0	0	0
gene-NCGR_LOCUS11397	33.32	38.45	24.88	51.29	39.53	39.33	47.59	39.77	50.17	27.29	25.79	31.02	112.17	122.07	118.42	103.3	80.98	119.56	98.22	81.71	139.08	71.53	66.64	78.27
gene-NCGR_LOCUS11398	0	0.12	0	0	0	0	0	0	0	0	0	0	1.23	0.78	2.78	1.84	2.57	1.43	2.43	1.19	0.18	1.9	0.54	1.84
gene-NCGR_LOCUS11399	15.88	18.66	60.52	3.33	2.16	1.19	48.07	45.53	57.75	22.84	51.96	54.21	24.25	100.08	15.44	39.93	49	35.41	75.87	145.38	111.35	40.3	45.71	63.21
gene-NCGR_LOCUS114	3.52	2.79	4.59	5.23	6.31	3.72	7.92	3.58	3.56	3.51	5.28	4.9	16.7	12.27	17.25	12.26	7.64	13.89	13.71	7.3	5.83	5.02	4.75	8.39
gene-NCGR_LOCUS1140	6.59	7.96	5.74	6.21	7.85	9.04	5.04	4.21	5.59	3.26	5.12	4.65	5.1	5.73	7	5.53	5.77	6.07	4.59	2.96	4.08	4.91	5.43	2.43
gene-NCGR_LOCUS11400	16.08	14.8	14.06	13.35	7.9	11.09	8.78	25.88	9.37	11.27	10.17	14.81	1.27	9.79	4	3.11	5.29	3.99	2.86	6.53	21.09	2.32	0.9	3.28
gene-NCGR_LOCUS11401	8.66	12.32	8.74	11.53	10.66	10.23	10.77	8.55	11.67	7.96	8.26	8.2	11.34	10.43	9.8	9.7	13.1	9.95	9.3	10.81	10.42	10.21	9.97	12.24
gene-NCGR_LOCUS11402	0.63	1.18	3.33	1.46	0.48	1.26	2.24	2.22	1.38	2.55	2.64	2.24	0.69	2.36	2.38	1.09	1.33	3.11	8.97	3.22	1.98	4.68	5.26	7.76
gene-NCGR_LOCUS11403	0	0	0	0	0	0	0	0	0	0	0	0	0	0	0	0.32	0.35	0	0	0	0	0	0	0
gene-NCGR_LOCUS11404	0	0	0	0.18	0.17	0.19	0	0.18	0	0.19	0.7	0	0	0	0	0	0	0	0	0	0	0	0	0
gene-NCGR_LOCUS11405	5.1	7.6	7.98	6.81	4.85	7.95	7.74	7.48	8.34	5.44	4.41	3.37	9.8	14.51	12.44	13.01	12.73	13.54	5.06	10.23	5.11	7.1	8.86	7.5
gene-NCGR_LOCUS11406	0.25	0.06	0.53	0.48	0.13	0.4	0.32	0.32	0.22	0.13	0.19	0.16	1.42	1.04	1.51	0.72	1.28	1.38	1.29	1.05	0.55	1.59	1.44	2.12
gene-NCGR_LOCUS11407	18.17	20.05	22.3	17.76	22.88	18.56	34.21	19.26	27.3	33.15	27.74	29.57	20.57	17.56	28.63	15.7	29.29	10.09	20.47	18.04	23.57	29.32	29.99	26.07
gene-NCGR_LOCUS11408	13.26	7.21	11.03	6.25	4.35	7.55	10.73	16.01	12.93	9.02	16.23	7.98	3.51	16.5	3.67	16.13	21.46	7.99	21.19	30.37	30.26	17.29	14.54	29.66
gene-NCGR_LOCUS11409	26.89	27.98	28.13	28.19	29.65	31.08	58.98	31.6	55.21	46	47.57	57.59	25.07	30.01	33.86	29.08	29.43	29.45	31.98	19.7	27.2	44.61	46.17	47.04
gene-NCGR_LOCUS1141	0	0	0	0	0	0	0	0	0	0	0	0	3.13	0	0	0	0	1.53	0	0	0	0	0	0
gene-NCGR_LOCUS11410	0.2	2.28	0.25	0.7	0.32	0.27	0.97	1.41	0.92	9.59	35.93	35.28	23.68	22.24	10.7	25.85	41.68	15.06	36.96	89.16	54.1	149.46	206.1	102.05
gene-NCGR_LOCUS11411	0	0.05	0	0	0	0.05	0	0	0.02	0	0.02	0.07	0.03	0.09	0	0.05	0	0	0	0.03	0.88	0.04	0	0.02
gene-NCGR_LOCUS11412	0	0	0	0	0	0	0	0	0	0	0	0	0	0	0	0	0	0	0	0	0	0	0	0
gene-NCGR_LOCUS11413	6.43	8.52	6.54	8.71	8.1	7.4	11.11	5.14	9.47	6.62	6.07	7.96	16.85	20.26	23.05	21.91	20.59	21.96	16.31	15.88	11.6	13.22	15.46	18.06
gene-NCGR_LOCUS11414	0.78	0.29	1.13	0.41	0.12	0.42	0.78	1.9	1.04	0.86	0.64	0.23	0.14	2.78	1.12	2.74	3.43	1.33	0.71	2.77	4.3	1.22	0.34	2.06
gene-NCGR_LOCUS11415	26.11	27.45	25.35	24.2	30.06	24.52	20.15	23.36	18.61	10.49	10.53	13.36	18.53	14.77	25.97	17.57	20.71	11.56	26.33	15.16	33.64	16.17	16.34	18.8
gene-NCGR_LOCUS11416	3.58	1.38	1.34	6.89	4.98	8.13	1.77	1.7	0.87	2.74	2.57	2.85	10.11	24.93	8.87	23.83	49.4	12.45	46.97	56.71	58.18	54.97	44.68	59.59
gene-NCGR_LOCUS11417	2.45	2.16	1.87	1.87	2.43	2.48	2.41	1.66	2.2	0.67	0.52	0.4	1.45	0.62	1.29	1.65	1.94	0.58	1.19	1.23	2.17	1.99	1.21	2.64
gene-NCGR_LOCUS11418	0.83	0.42	0.85	0.2	0	0.63	1.52	1.63	0.42	0.85	0	0.22	0	0	0	0	0	0	0	0	0.4	0.19	0.4	0.21
gene-NCGR_LOCUS11419	12.94	12.43	8.68	14.12	15.39	15.63	9.87	11.58	12.46	6.89	7.39	8.23	23.46	23.81	25.3	22.39	23.98	18.82	26.49	15.89	20.53	22.24	22.77	23.75
gene-NCGR_LOCUS1142	3.04	3.84	3.59	2.14	1.54	2.18	7.72	4.86	6.14	15.72	23.02	21.34	2.56	16.83	8.58	6.4	9.04	4.95	9.27	36.66	16.72	80.85	98.46	63.44
gene-NCGR_LOCUS11420	3.81	2.44	0.35	4.49	0	1.5	0.35	2.42	0.33	0.23	0.24	0	0.39	0.36	1.41	0.81	0	1.46	0.52	0.82	0	0	0	0.23
gene-NCGR_LOCUS11421	14.32	9.73	6.55	12.16	9.28	18.77	4.03	10.56	3.05	3.24	2.32	2.1	3.5	6.22	12.55	9.44	15.45	7.36	6.03	5.65	1.14	3.78	1.82	5.61
gene-NCGR_LOCUS11422	146.8	116.68	125.26	104.21	124.83	117.41	95.29	115.38	99.91	89.35	90.75	75.39	8.68	9.45	13.07	11.92	10.82	10.48	9.57	6.08	19.59	3.54	3.72	3.13
gene-NCGR_LOCUS11423	0.7	0.6	1.12	1.66	1.33	1.53	1.1	2.78	1.16	1.01	1.87	1.38	7.2	27.86	8.51	9.8	11.76	11.26	8.09	13.07	36.55	4.62	4.52	5.19
gene-NCGR_LOCUS11424	0	0	2.39	0	0	0	0	0	0	0	0	0	0	0	0	0	0	0	0	0.95	0	0	0	0
gene-NCGR_LOCUS11425	0.23	0	0.08	0.23	0.23	0.47	0.41	0.08	0.27	0.16	0.19	0.21	1.97	2.94	3.06	2.93	2.14	3.01	1.08	2.6	2.27	1.34	0.54	0.98
gene-NCGR_LOCUS11426	7.44	5.68	4.13	8	7.94	7.18	6.46	7.63	7.47	3.21	3.86	6.12	19.35	18.58	16.64	15.21	16.47	18.16	13.91	14.2	15.16	10.05	10.15	10.66
gene-NCGR_LOCUS11427	6.07	1.77	0	3.09	6.69	3.11	1.04	9.77	4.06	4.09	0	0	14.03	5.82	40.87	8.68	14.36	19.92	8.99	15.94	0.85	12.99	13.18	19.7
gene-NCGR_LOCUS11428	1.98	0.84	0	1.96	2.33	2	0.3	2.77	1.13	0.86	0.27	0.3	10.33	1.67	9.28	4.35	5.37	3.88	3.71	3.94	1.07	5.95	3.55	6.21
gene-NCGR_LOCUS11429	18.17	22.7	20.94	20.98	19.99	18.43	25.93	26.69	19.07	23.14	23.24	28.78	68.78	42.13	44.59	53.48	47.57	60.46	46.8	49.45	62.97	47.07	36.17	49.63
gene-NCGR_LOCUS1143	9.98	12.18	10.76	10.08	13.07	13.4	11.62	10.38	10.75	8.96	9.57	9.08	8.54	11.93	14.74	13.75	14.99	10.14	11.77	10.82	10.35	11.05	10.21	10.82
gene-NCGR_LOCUS11430	0	0.1	0	0	0.1	0	0	0	0	0	0	0.21	4.04	10.07	5.09	5.51	3.15	4.98	2.21	6.67	15.77	1.99	3.68	0.99
gene-NCGR_LOCUS11431	8.59	8.53	7.44	7.87	9.85	7.25	7.06	7.37	9.86	4.24	4.67	3.83	5.81	5.21	8.14	4.73	4.78	4.67	8.06	3.46	6.12	2.88	2.77	3.53
gene-NCGR_LOCUS11432	45.99	45.19	47.25	22.23	26.81	27.58	58.74	77.44	64.71	56.73	82.3	85.75	161.65	242.75	136.29	175.23	169.8	181.27	154.67	262.09	228.26	266.51	309.56	255.1
gene-NCGR_LOCUS11433	0.07	0.08	0.07	0	0.35	0.07	0	0.21	0.07	0.07	0	0.08	0	0.07	0.07	0	0.17	0.21	0.15	0	0	0.13	0.14	0.14
gene-NCGR_LOCUS11434	0	0	0	0	0.15	0	0	0	0	0	0	0	0	0	0	0	0	0	0	0	0.08	0	0	0
gene-NCGR_LOCUS11435	42.73	49.48	46.34	51.1	46.41	44.45	50.63	40.24	51.71	41.45	40.94	43.64	38.21	24.75	39.16	31.63	36.44	28.41	42.24	28.08	43.08	36.23	40.02	41.7
gene-NCGR_LOCUS11436	0	0	0	0	0	0	0	0	0	0	0	0	0	0	0	0	0	0	0	0.37	0	0	0	0
gene-NCGR_LOCUS11437	28.88	19.77	17.55	16.64	13.03	15.54	36.56	42.52	34.87	20.77	26.82	32.27	37.8	94.11	59.65	55.44	58.48	63.71	42.92	77.97	70.64	27.73	24.95	31.86
gene-NCGR_LOCUS11438	0.87	1.41	1.22	1.84	2.46	0.82	3.31	2.03	1.95	2.82	2.17	5.26	1.94	4.89	5.4	3.58	4.8	3.06	4.83	5.64	13.43	7.24	3.43	10.61
gene-NCGR_LOCUS11439	14.23	12.92	14.11	9.09	10.75	11.36	30.96	18.87	28.22	26.95	22.98	26.19	9.79	11.21	14.84	13.26	15.77	9.29	14.23	11.15	10.35	24.63	23.94	33.5
gene-NCGR_LOCUS1144	0.17	0.12	0	0.05	0.17	0.06	0.06	0	0.23	0	0.49	0.06	0	0.06	0.26	0	0	0.06	0.06	0.06	0.06	0.05	0.06	0.06
gene-NCGR_LOCUS11440	0.81	0.61	0.07	0.13	0.23	0.67	0.18	0.1	0.36	0.11	0.1	0.25	9.08	3.62	8.04	8.41	6.93	7.97	5.6	5.61	1.98	4.38	4.62	4.83
gene-NCGR_LOCUS11441	1.09	0.71	0	0	0.33	0	0	0.71	1.81	0.6	0.34	1.26	1.83	5.32	14.23	12.57	19.93	8.31	18.91	5.15	4.45	2.56	2.93	4.38
gene-NCGR_LOCUS11442	3.53	3.78	4.84	5.51	4.54	4.84	3.39	2.31	3.6	3.09	4.63	3.5	4.03	5.53	2.96	6.69	8.57	5.35	2.75	6.98	4.73	3.31	4.29	4.12
gene-NCGR_LOCUS11443	14.6	17.38	12.78	19.01	25.75	21.9	22.3	16.65	17.23	27.61	25.5	26.86	18.56	26.95	33.98	26	28.7	25.86	18.92	18.5	29.37	20.06	19.24	23.31
gene-NCGR_LOCUS11444	26.86	9.36	17.81	7.19	6.13	6.95	188.58	160.21	121.35	512.27	408.53	446.16	29.97	118.53	32.97	43.56	59.36	35.69	145.5	192.74	212.55	536.23	607.47	422.2
gene-NCGR_LOCUS11445	0.02	0.17	0.11	0.02	0.09	0.16	0.07	0.13	0.22	0.69	0.74	0.34	0.17	0.04	0.12	0.05	0.18	0.04	0.09	0.05	0.07	0.14	0.06	0.04
gene-NCGR_LOCUS11446	6.82	9.2	5.68	4.2	8.31	5.81	5.36	4.98	3.73	6.56	5.99	7.67	4.26	5.55	5.23	4.82	11.08	2.56	5.02	3.7	6.27	2.93	2.49	2.35
gene-NCGR_LOCUS11447	0	0	0	0	0	0	0	0	0	0	0	0	0	0	0	0	0	0	0	0	0	0	0	0
gene-NCGR_LOCUS11448	11.07	8.87	7.21	16.05	18.03	12.11	9.76	11.58	10.1	7.41	8.88	7.4	6.87	7.09	11.17	8.04	7.95	8.06	9.7	6.5	10.84	3.41	3.7	2.57
gene-NCGR_LOCUS11449	0.95	3.95	2.83	2.7	1.31	2.02	0.81	2.72	4.65	1.1	0.88	0.81	29.39	29.06	12.22	18.04	18.19	15.37	11.45	18.46	26.26	10.77	11.25	7.73
gene-NCGR_LOCUS1145	0.23	0.04	0.08	0.26	0.07	0.04	0.04	0.15	0.11	0.04	0.22	0.12	0.13	0.11	0.24	0.17	0.31	0.11	0.24	0.16	0.15	0.38	0.26	0.42
gene-NCGR_LOCUS11450	0	0	0	0	0	0	0	0	0	0	0	0	0	0	0.22	0.09	0.09	0.46	0	0.17	0	0.07	0.23	0.24
gene-NCGR_LOCUS11451	0	0	0	0	0	0	0.16	0	0.04	0.04	0	0.14	0.55	1.22	1.55	0.71	1.31	0.88	1.03	1.11	0.12	5.36	5.86	7.99
gene-NCGR_LOCUS11452	0	0	0	0	0	0	0	0	0	0	0	0	0	0	0	0	0	0	0	0	0	0	0	0
gene-NCGR_LOCUS11453	0	0	0	0	0	0	0	0	0	0	0	0	0	0	0	0	0	0	0	0	0	0	0	0
gene-NCGR_LOCUS11454	0	0	0	0	0	0	0	0	0	0	0.17	0.37	0	0	0	0	0	0	0	0	0	0	0.34	0
gene-NCGR_LOCUS11455	5.37	3.47	3.01	4.5	7.07	2.22	8.98	8.17	4.9	3.49	8.05	11.92	6.22	13.1	11.98	19.08	19.45	15.42	15.13	14.07	1.43	28.3	30.17	25.38
gene-NCGR_LOCUS11456	0	0.05	0.1	0.14	0.1	0.25	0	0.15	0	0.1	0.05	0	0.11	0.1	0.14	0.11	0.06	0.05	0	0.21	0.05	0.09	0	0.1
gene-NCGR_LOCUS11457	1.23	1.68	1.73	2.92	1.29	1.65	1.37	2.56	1.95	0.9	1.65	1.4	4.66	7.56	5.02	6.11	5.84	5.35	3.39	6.81	3.69	3.95	2.76	2.64
gene-NCGR_LOCUS11458	0	0	0	0	0	0	0	0	0	0	0	0	0	13.43	0.08	7.67	10.02	4.13	1.9	17.75	8.71	1.19	0.68	2.41
gene-NCGR_LOCUS11459	8.32	8.69	7.13	11.45	8.82	13.71	7.2	6.73	8.7	3.79	7.61	5.17	4.11	18.47	10.3	10.11	10.19	8.61	5.63	10.08	14.14	7.07	6.89	6.73
gene-NCGR_LOCUS1146	2.22	3.13	3.25	1.44	1.4	2.22	2.66	2.47	3.99	3.09	3.19	4.15	0.38	1.03	0.84	0.5	0.48	0.67	0.18	1.31	2.88	1.53	1.36	1.27
gene-NCGR_LOCUS11460	20.67	22.99	25.53	25.17	27.33	26.27	25.4	22.15	22.92	18.54	19.11	18.41	33.94	52.16	55.04	41.6	42.76	40.22	42.8	44.12	76.5	28.18	28.51	33.5
gene-NCGR_LOCUS11461	0.95	0.56	0.32	2.21	2.05	1.38	0.68	0.62	0.63	0.37	0.26	0.77	14.73	22.61	24.13	17.02	12.12	21.64	14.3	16.43	39.94	6.62	4.39	6.72
gene-NCGR_LOCUS11462	21.25	7.85	9.69	12.77	13.8	13.18	44.17	58.17	63.06	44.4	69.26	67.19	36.27	62.16	36.01	36.44	41.78	35.57	56.32	160.85	80.55	254.99	332.42	145.54
gene-NCGR_LOCUS11463	12.55	6.03	7.62	8.43	6.61	8.45	7.62	12.93	7.87	8.22	8.73	7.76	5.52	15.45	10.96	11.7	11.12	14.96	5.57	12	13.11	8.42	6.2	7.3
gene-NCGR_LOCUS11464	0.05	0.49	0.3	0.29	0.21	0.55	0.45	0.32	0.21	0.64	0.74	0.72	14.68	35.85	10.65	18.16	19.05	17.23	10.72	38.43	33.93	18.04	19.66	14.39
gene-NCGR_LOCUS11465	0	0	0	0	0	0	0	0	0	0	0	0	0	0	0	0	0	0	0	0	0	0	0	0
gene-NCGR_LOCUS11466	14.92	13.33	15.23	10.6	12.82	13.66	13.72	13.47	13.59	11.61	11.44	13.14	32.13	35.85	28.15	35.96	41.85	31.83	24.17	38.72	19.46	40.34	37.36	45.35
gene-NCGR_LOCUS11467	8.35	9.5	7.31	5.68	9.48	6.46	3.47	7.88	5.78	4.89	4.36	1.98	7.34	3.9	7.22	5.95	7.58	4.06	9.52	4.15	5.53	5.24	6.02	4.33
gene-NCGR_LOCUS11468	33.08	33.05	25.78	33.77	37.45	24.69	28.77	30.64	25.63	36.96	21.44	25.48	58.15	67.07	59.24	56.68	34.36	67.87	40.44	25.84	63.93	44.56	46.2	34.16
gene-NCGR_LOCUS11469	14.31	14.24	11.96	17.43	17.21	14.15	17.29	12.74	18.01	8.69	9.01	11.95	17.95	14.55	14.83	16.1	14.37	13.06	13.87	13.39	15.15	11.5	12.69	10.97
gene-NCGR_LOCUS1147	9.34	8.63	8.61	6.01	7.91	5.82	11.03	7.63	8.17	13.1	10.83	12.55	2.16	2.82	4.37	2.91	2.98	2.77	2.62	4.18	3.27	1.38	1.35	3.03
gene-NCGR_LOCUS11470	0	0	0	0	0	0	0	0	0	0	0	0	0	0	0	0	0	0	0	0	0	0	0	0
gene-NCGR_LOCUS11471	0	0	0	0	0	0	0	0	0	0	0	0	0	0	0	0.08	0	0	0	0	0	0	0	0
gene-NCGR_LOCUS11472	20.16	21.1	18.76	20.7	22.06	17.36	21.09	17.73	21.08	29.55	26.75	28.44	65.67	41.55	34.98	40.98	40.88	39.99	44.32	38.64	31.61	40.96	44.02	47.11
gene-NCGR_LOCUS11473	3862.82	4530.84	4068.81	5574.08	5113.48	5945.72	1988.34	2743.06	3052.74	2481.45	2627.46	2139.28	7.5	7.36	1.06	0.38	1.38	0.23	0.75	0.63	14.97	0.21	0.23	0.35
gene-NCGR_LOCUS11474	0.2	0.19	0	0.78	0	0	0.41	0	0	0	0	0	0.83	2.29	0	0.85	0.46	0	0.51	1.25	0.72	2.08	0.19	0
gene-NCGR_LOCUS11475	0.19	0.36	0.27	0	0.15	0.31	0.04	0.22	0.15	0.27	0.51	0.36	0.3	2.7	0.79	0.37	0.61	0.63	0.16	0.9	0.23	1.22	0.56	2.02
gene-NCGR_LOCUS11476	51.85	49.38	38.69	56.33	66.96	44.01	25.97	30.17	26.68	16.65	20.27	18.52	56.6	47.33	49.91	41.38	41.95	41.93	49.08	36.3	32.99	17.9	19.71	15.54
gene-NCGR_LOCUS11477	0.2	0.04	0.19	0.17	0.06	0.09	0.4	0.3	0.38	0.46	1.31	1.18	1.05	3.62	0.68	2.37	3.32	1.78	0.47	3.38	1.9	6.27	5.39	6.21
gene-NCGR_LOCUS11478	2.93	2.31	2.24	3.7	4.45	3.75	2.91	2.66	4.08	2.33	0.77	1.11	5.45	5.01	7.69	5.43	6.5	3.46	5.68	6.63	8.72	4.69	4.15	4.56
gene-NCGR_LOCUS11479	6.2	4.97	10.97	5.92	4.06	6.6	10.02	10.34	10.9	21.52	18.55	16.05	2.04	1.55	1.47	1.34	1.83	1.89	1.27	2.34	2.41	0.82	1.55	1.18
gene-NCGR_LOCUS1148	4.57	2.51	1.89	6.12	7.19	3.68	3.68	5.1	6.99	4.64	3.86	4.5	19.54	18.42	15.64	17.95	15.54	15.33	16.26	15.43	35.27	19.1	16.86	28.81
gene-NCGR_LOCUS11480	0.55	0.66	0.61	0.28	0.42	0	1.19	1.16	3.36	1.7	11.84	8.62	1.42	8.01	8.74	8.7	9.8	7.54	11.76	40.92	1.06	98.87	117.26	72.59
gene-NCGR_LOCUS11481	15.29	10.47	17.84	6.41	8.37	10.46	17.59	18.14	23.32	22.29	27.91	22.91	1.64	3.62	2.2	3.49	2.92	3.71	4.91	10.47	1.14	30.05	34.88	22.76
gene-NCGR_LOCUS11482	0.55	0.13	0.16	0.15	0.69	0.8	0.75	0.93	0.16	0.81	0.84	0.5	0	0.71	0.43	1.8	1.28	0.62	0.07	0.77	1.43	0.76	0.24	1.81
gene-NCGR_LOCUS11483	0	0	0.25	0.12	0	0	0.13	0	0	0.62	3.11	5.34	0	0	0	0.4	0	0	0	0	0	0	0	0
gene-NCGR_LOCUS11484	0	0	0	0	0	0	0	0	0	0	0.04	0.06	0.29	1.07	0.08	0.05	0.2	0.12	0.4	0.51	1.52	0.83	1.26	0.43
gene-NCGR_LOCUS11485	10.87	8.31	9.29	13.18	13.13	16.06	17.2	14.76	11.98	12.81	14.15	12.67	12.72	9.39	14.01	9.66	14.27	6.54	15.3	8.43	12.61	23.23	21.73	24.47
gene-NCGR_LOCUS11486	0	0	0	0	0.08	0	0	0	0	0.09	0.08	0	0	0	0	0.29	0.21	0.09	0	0	0	0	0.09	0
gene-NCGR_LOCUS11487	19.82	12.26	12.75	24.87	24.47	21.11	30.69	21.52	20.25	43.41	41.08	32.56	23.71	53.36	37.48	53.85	40.57	57.02	30.04	53.49	27.34	265.64	214.41	297.49
gene-NCGR_LOCUS11488	38.74	35.97	36.7	38.82	41.88	44.4	35.21	35.76	35.45	38.87	37.95	31.39	43.8	50.17	65.66	50.23	51.86	52.69	57.09	41.65	70.56	40.65	47.18	36.56
gene-NCGR_LOCUS11489	0	0	0	0	0	0	0	0	0	0	0	0	0	0	0	0	0	0	0	0	0	0	0	0
gene-NCGR_LOCUS1149	0	0	0	0	0	0	0	0	0	0	0	0	0	0	0	0	0	0	0	0	0	1.52	2.33	1.2
gene-NCGR_LOCUS11490	0	0	0	0	0	0	0	0	0	0	0	0	0	0	0	0	0	0	0	0	0	0	0	0
gene-NCGR_LOCUS11491	0	0	0	0	0	0	0	0.14	0	0	0	0	0.31	0	0	0.62	0.33	0.68	0.3	0	0.42	0	0.28	0
gene-NCGR_LOCUS11492	0	0	0	0	0	0	0	0	0	0	0	0	0	0	0	0	0	0	0	0	0	0	0	0
gene-NCGR_LOCUS11493	0	0	0	0	0	0	0	0	0	0	0	0	0	0	0	0	0	0	0	0	0	0	0	0
gene-NCGR_LOCUS11494	0	0	0	0	0	0	0	0	0	0	0	0	0	0	0	0	0	0	0	0	0	0	0	0
gene-NCGR_LOCUS11495	0	0	0	0	0	0	0	0	0	0	0	0	0	0	0	0	0	0	0	0	0	0	0	0
gene-NCGR_LOCUS11496	0	0.09	0	0	0	0	0.13	0	0.08	0.17	0.83	0.6	0	0.28	0.04	1.75	1.6	0	0.13	0.09	0.5	0.53	0.2	0.37
gene-NCGR_LOCUS11497	1.13	0.98	1.12	1.79	1.6	1.57	2.47	1.55	2.12	2.55	2.41	2.15	0.66	2.43	1.44	1.53	1.29	1.72	1.33	1.79	2.87	4.55	3.93	3.26
gene-NCGR_LOCUS11498	0	0	0	0	0	0	0	0	0	0.1	0.05	0.1	0	0.05	0	0	0	0	0	0	0	0.4	0.85	0
gene-NCGR_LOCUS11499	2.64	3.98	3.13	6.92	2.56	4.02	3.92	7.5	3.91	3.21	4.95	4.28	9.69	50.34	7.9	21.7	20.83	18.27	10.07	37.72	55.17	22.86	22.19	20.08
gene-NCGR_LOCUS115	59.11	50.66	48.94	43.77	58.73	50.8	70.12	49.31	57	44.24	41.75	46.04	35.08	39.05	53.13	37.01	38.01	35.32	43.51	28.73	29.42	29.48	24.69	31.71
gene-NCGR_LOCUS1150	0	0	0	0	0	0	0	0	0	0	0	0	0	0	0	0	0	0	0	0	0	0	0	0
gene-NCGR_LOCUS11500	12.17	11.81	11.81	18.24	19.74	20.06	15.96	11.47	14.52	15.82	14.56	15.04	25.2	25.25	28.87	28.29	24.01	30.58	23.9	17.18	18.57	28.38	27.94	25.37
gene-NCGR_LOCUS11501	0.63	0	0	0	0	0	0	1.21	0	0	0	0	0	2.42	0	0.67	0	0	0	2.65	0	1.09	1.18	2.45
gene-NCGR_LOCUS11502	6.33	6.07	8.84	8.32	4.53	7.66	3.25	6.91	7.02	8.38	6.64	6.61	3.18	10.18	5.26	7.83	7.36	4.52	6.6	15.81	29.97	4.99	4.37	6
gene-NCGR_LOCUS11503	0	0	0	0	0	0	0	0	0	0	0	0	0	1.96	0	0.73	1.6	1.28	0	2.15	0	0.59	0	0
gene-NCGR_LOCUS11504	0	0	0	0	0	0	0	0	0	0	0	0	0	0	0	0	0	0	0	0	0	0	0	0
gene-NCGR_LOCUS11505	37.11	36.22	33.73	42.76	42.65	41.65	36.17	33.15	32.69	17.87	19.97	24.36	22.85	60.03	49.46	42.5	41.5	39.96	41.51	75.27	61.79	47.84	41.71	59.3
gene-NCGR_LOCUS11506	1.04	0.72	1.46	1.56	1.03	1.89	2.74	0.97	2.01	3.21	3.58	3.24	1.3	5.33	2.15	4.3	5.76	4.29	3.2	4.94	3.08	7	6.6	7.36
gene-NCGR_LOCUS11507	12.1	13.13	7.95	8.23	14.38	9.14	7.41	9.16	7.5	4.5	3.6	4.94	17.99	10	15.75	13.3	16.85	8.87	10.8	12.14	12.97	5.79	8.83	7.72
gene-NCGR_LOCUS11508	20.83	24.12	24.92	25.7	25.75	25.71	21.39	24.77	14	11.59	13.71	14.14	25.4	23.7	30.92	21.98	35.55	17.05	26.5	17.97	23.82	11.03	9.86	13.61
gene-NCGR_LOCUS11509	3.27	3.07	2.98	1.76	2.33	2.2	2.19	3.46	1.84	1.71	1.98	1.34	0.52	0.28	1	0.7	0.83	0.42	0.86	0.45	0.38	0.68	0.2	0.36
gene-NCGR_LOCUS1151	43.32	35.28	46.28	56.61	48.21	43.01	79.45	76.71	69.15	51.35	47.83	75.92	184.47	119.26	84.81	115.74	132.8	91.82	107.95	142.67	132.28	163.66	144.36	177.55
gene-NCGR_LOCUS11510	0	0	0	0	0	0	0	0	0	0	9.51	11.81	0	0	4.2	0	0	0	6.42	5.43	0	8.63	9.85	5.29
gene-NCGR_LOCUS11511	0.37	0.8	0.61	0.36	0.65	1.13	0.08	0.37	0.82	0.53	1.37	0.55	0.83	1.19	0.88	1.72	1.24	1.02	0.48	1.04	0.97	0.82	1.4	0.6
gene-NCGR_LOCUS11512	0	0	0	0	0	0.1	0.33	0	0	0.1	0	0.11	0.23	0.41	0	0.56	0.61	0.4	0.66	0.45	0.72	0.72	0.55	1.42
gene-NCGR_LOCUS11513	103.14	111.08	87.23	121.14	140.48	131.67	67.76	77.67	61.87	43.48	53.17	54.4	60.2	56	102.56	61.84	73.42	50.61	73.42	52.46	68.54	49.98	51.27	58.25
gene-NCGR_LOCUS11514	0.31	0.42	0.17	0.3	0.53	0.4	0.33	0.46	0.31	0	0.39	0.08	0.87	0.79	0.43	1.38	0.82	1.59	0.42	0.58	0.39	0.7	1.06	1.47
gene-NCGR_LOCUS11515	13.39	14.18	12.41	16.01	15.78	18.61	16.18	11.95	16.4	12.84	13.37	13.79	26.65	27.53	32.28	23.2	18.06	25.57	27.75	17.77	31.41	13.92	13.82	13.17
gene-NCGR_LOCUS11516	0	0	0	0	0	0	0	0	0	0	0	0	0	0	0	0	0	0	0	0	0	0	0	0
gene-NCGR_LOCUS11517	0.53	0.4	0.46	2.04	2.36	1.18	0.36	1.21	1.11	0.79	1.27	1.54	2.58	4.59	4.44	6.15	3.93	5.23	2.66	3.07	5.56	1.53	1.59	1.45
gene-NCGR_LOCUS11518	0.22	0.23	0.67	0.11	0.42	0.11	0.17	0.21	0.76	0.27	1.15	0.51	0.48	1.4	0.79	1.47	2.18	1.47	0.58	1.51	0.64	2.87	1.7	3.47
gene-NCGR_LOCUS11519	11.09	15.05	12.08	7.12	10.63	8.41	10.09	8.43	11.59	6.98	6.06	7.18	8.06	11.14	13.13	10.76	8.42	9.36	9.11	8.65	9.12	11.93	12.12	12.61
gene-NCGR_LOCUS1152	0.97	2.25	2.47	1.68	1.58	1.31	5.6	2.14	4.87	3.46	4.53	4.66	1.7	3.24	3.07	3.41	4.45	2.91	2.76	2.51	2.85	4.72	3.79	7.78
gene-NCGR_LOCUS11520	25.35	29.25	27.21	29.16	39.5	33.79	33.01	43.16	34.07	29.14	29.82	34.32	26.78	30.72	35.7	24.85	30.27	21.04	31.48	20	17.14	29.49	27.43	33.52
gene-NCGR_LOCUS11521	0	0.15	0	0	0	0	0	0	0	0	0	0	0	0	0	0	0	0	0	0	0	0	0	0
gene-NCGR_LOCUS11522	1.24	5.03	4.83	4.44	1.34	4.16	7.55	4.24	5.15	5.62	5.3	6.94	7.14	25.36	21.82	18.39	17.05	14.09	27.16	26.25	7.34	54.66	33.61	83.97
gene-NCGR_LOCUS11523	73.04	79.52	84.75	86.85	89.67	89.34	92.81	79.57	88.12	65.63	71.4	85.23	61.67	47.15	83.99	52.9	67.38	42.09	84.92	42.55	57.41	43.98	43.36	42.54
gene-NCGR_LOCUS11524	6.87	7.46	10.07	5.19	9.42	9.57	12.13	8.2	8.31	5.85	6.7	8.11	4.66	1.89	12.82	3.24	7.27	1.32	14.96	1.34	6.09	4.31	4.3	5.64
gene-NCGR_LOCUS11525	0	0	0	0	0	0	0	0	0	0	0	0	0	0	0	0	0	0	0	0	0	0	0	0
gene-NCGR_LOCUS11526	0	0	0	0	0	0	0	0	0	0	0	0	0	0	0	0	0	0	0	0	0	0	0	0
gene-NCGR_LOCUS11527	4.72	5.53	3.02	8.87	8.29	7.5	4.61	3.95	5.13	4.24	3.57	4.65	39.7	34.8	28.57	34.38	28.5	36.19	24.69	31.8	20.75	14.8	14.36	14.88
gene-NCGR_LOCUS11528	0.46	0.29	0.41	1.15	1.38	0.09	0.63	0.36	0.82	3.53	3.19	2.88	0.63	0.42	0.61	0.58	1.14	0.88	0.84	0.61	0.62	0.66	0.57	1.15
gene-NCGR_LOCUS11529	0.11	0.35	0.08	0.43	0.24	0	0.46	0.08	0.45	0.34	0	0.79	0.82	0.89	1.42	0.63	0.66	0.88	0.7	1.15	0.9	0.41	1.15	0
gene-NCGR_LOCUS1153	109.25	128.06	130.1	53.31	57.26	75.41	183.9	113.48	138.68	152.31	88.78	135.19	20.5	60.6	64.65	68.99	60.21	48.66	51.76	44.34	25.57	143.77	117.23	174.77
gene-NCGR_LOCUS11530	0.23	0.24	0	0.23	0.28	0.23	0	0	0.28	0	0.09	0.08	4.09	3.7	4.25	3.61	2.66	3.55	2.83	1.52	1.11	2	1.16	0.79
gene-NCGR_LOCUS11531	0.76	0.75	1.18	1.07	0.94	1.43	1.51	1.15	0.83	1.57	2.32	1.74	4.42	6.39	4.23	5.06	4.98	4.41	2.72	4.72	11.81	4.81	4.02	6.42
gene-NCGR_LOCUS11532	392.32	210.21	332.73	122.65	90.09	126.77	474.8	464.96	333.32	423.48	528.85	507.8	91.16	667.41	248.23	299.59	366.53	238.19	310.94	588.66	276.59	775.5	734.31	743.91
gene-NCGR_LOCUS11533	1.49	1.77	1.34	2.78	3.06	2.77	2.19	1.63	1.83	1.06	1.07	1.9	4.65	4.45	8.18	4.67	4.92	5.03	4.69	3.25	6.59	1.84	2.25	2.96
gene-NCGR_LOCUS11534	0.08	0.04	0.09	0.04	0.04	0.12	0.1	0.04	0.12	0	0.1	0.29	0.13	0.15	0.11	0	0.24	0	0.32	0	0.28	0.07	0.19	0.12
gene-NCGR_LOCUS11535	0.25	0.09	0.1	0	0	0.08	0.44	0.08	0.05	0.05	0.14	0.73	0	2.35	0.13	2.27	3.1	1.22	1.99	21.87	59.79	7.25	2.64	11.73
gene-NCGR_LOCUS11536	0	0.15	0	0.14	0.98	0.75	0	0	0	0	0.57	0.62	5.85	1.17	2.54	2.26	2.1	3.29	0.79	2.38	1.89	0.54	0.14	0.44
gene-NCGR_LOCUS11537	33.94	9.65	15.4	9.71	8.3	11.97	68.49	128.96	75	114.86	130.29	99.81	13.68	46.48	21.1	30.47	48.1	17.99	167.66	163.22	153.42	362.98	372	393.51
gene-NCGR_LOCUS11538	25.14	23.83	26.16	28.43	30.4	25.05	27.83	33.45	25.43	21.02	21.19	28.44	30.84	28.06	37.75	31.62	25.19	33.79	22.19	20.33	19.11	11.05	12.36	12.31
gene-NCGR_LOCUS11539	11.98	11.05	11.61	7.47	9.4	12.05	13.37	10.92	13.87	9.29	11.29	8.68	7.85	11.26	12.43	8.29	8.63	8.04	9.23	7.34	6.87	10.83	8.45	12.78
gene-NCGR_LOCUS1154	16.32	15.78	15.03	13.51	15.52	13.81	23.89	19.83	22.8	17.98	18.03	21.86	18.16	16.86	10.44	20.16	25.42	17.43	12.48	14.86	17.6	22.37	17.49	28.81
gene-NCGR_LOCUS11540	0.4	0.32	0.55	1.03	0.4	0.51	1.18	0.84	0.71	0.66	0.47	0.76	2.82	2.8	2.5	2.43	3.83	1.62	1.8	2.32	2.1	3.4	3.02	3.53
gene-NCGR_LOCUS11541	0.21	0.31	0.29	0.52	0.87	0.47	0.91	0.3	0.78	1.3	0.41	0.68	2.21	4.52	12.46	9.93	12.95	5.16	5.48	7.69	2.44	14.23	10.58	16.74
gene-NCGR_LOCUS11542	0.08	0.03	0.08	0.34	0.15	0.13	0.19	0.22	0.25	0.23	0.15	0.4	1.66	2.88	1.72	1.96	2.11	1.5	0.96	2.02	8.65	2.02	2.33	2.63
gene-NCGR_LOCUS11543	1.45	1.63	1.06	5.3	3.81	4.3	1.23	1.81	0.98	0.85	0.64	0.35	5.39	15.31	9.14	7.41	4.8	9.74	3.67	7.63	12.88	1.84	2.54	0.39
gene-NCGR_LOCUS11544	0.82	0.51	0.34	1.03	0.47	0.83	0	0	0.49	0	0.31	0	0.54	0.32	0.15	0	1.36	0.16	0.35	0.53	0.64	0.15	0.16	0.33
gene-NCGR_LOCUS11545	4.81	4.46	4.5	7.72	6.56	6.67	7.68	4.66	7.45	6.64	6.36	8.65	6.17	7.45	8.86	4.93	8.29	3.92	7.38	8.69	6.06	12.65	12.23	15.83
gene-NCGR_LOCUS11546	0.22	0.37	2.81	0	0	0	4.11	1.9	2.72	43.75	100.75	61.66	0	1.47	0	0	0	0	0.3	1.04	0.3	99.26	144.28	19.88
gene-NCGR_LOCUS11547	6.06	5.89	7.66	10.15	8.79	8.21	11.25	10.5	7.91	7.59	7.16	9.9	14.95	15.88	18.18	12.66	15.97	13.77	12.94	15.21	16.14	13.57	12.38	15.93
gene-NCGR_LOCUS11548	0	0	0	0	0	0	0	0	0	0	0	0	0	0	0	0	0	0	0	0	0	0	0	0.2
gene-NCGR_LOCUS11549	0	0	0	0	0	0	0	0	0	0	0	0	0	0	0	0	0	0	0	0	0	0	0	0
gene-NCGR_LOCUS1155	38.65	29.62	34.57	12.52	12.37	16.25	190.55	91.41	112.31	215.83	213.82	194.74	2.09	11.23	12.19	6.36	8.53	5.5	4.82	16.54	14.45	113.79	69.97	161.3
gene-NCGR_LOCUS11550	4.96	6.52	4.83	6.28	5.09	6.17	11.96	11.2	12.09	18.16	13.38	11.85	10.73	15.65	8.62	15.68	13.93	17.13	8.75	15.12	9.13	15.76	14.19	14.69
gene-NCGR_LOCUS11551	0.41	1.93	0.41	1.12	0.35	1.04	1.21	0.46	0.79	2.16	0.91	2.06	4.35	3.36	1.32	2.46	3.66	1.69	1.74	2.09	0.9	1.38	1.44	1
gene-NCGR_LOCUS11552	0	0	0	0	0	0	0	0	0	0	0	0	0	0	0	0	0	0	0	0	0	0	0	0
gene-NCGR_LOCUS11553	0	0	0	0	0	0	0	0	0	0	0	0	0	0	0	0	0	0	0	0	0	0	0	0
gene-NCGR_LOCUS11554	0	0	0	0	0	0	0	0	0	0	0	0	0	0	0	0	0	0	0	0	0	0	0	0
gene-NCGR_LOCUS11555	0	0	0	0	0	0	0	0	0	0	0	0	0	0	0	0	0	0	0	0	0	0	0	0.2
gene-NCGR_LOCUS11556	0	0	0	0	0	0	0	0	0	0	0	0	0	0	0	0	0	0.05	0	0	0	0	0	0
gene-NCGR_LOCUS11557	12.95	11.21	10.02	9.99	11.64	13.91	22.66	19.8	23.24	20.17	17.62	13.02	12.09	17.06	15.97	16.53	17.6	14.26	16.98	22.36	11.75	22.27	26.17	25.72
gene-NCGR_LOCUS11558	17.66	19.65	16.3	25.81	29.08	23.4	26.52	25.35	27.09	17.24	18.69	20.61	65.49	63.02	54.66	60.96	51.67	56.63	48.02	50.12	50.76	54.76	50.31	62.34
gene-NCGR_LOCUS11559	0	0	0	0	0	0	0	0	0	0	0	0	0	10.37	0	0	0	0	0	0.63	10.45	0	0	0
gene-NCGR_LOCUS1156	0	0	0	0	0	0	0	0	0	0	0	0	0	0	0	0	0	0	0	0	0	0	0	0
gene-NCGR_LOCUS11560	1.21	1.02	1.31	0.61	0.58	1.03	1.22	1.57	1.7	1.52	1.93	1.59	0.74	0.84	0.15	0.36	0.55	0.72	0.27	0.35	0.32	0.09	0.49	0.24
gene-NCGR_LOCUS11561	31.54	33.47	61.36	34.93	20.61	28.55	25.84	39.31	28.74	69.6	64.61	61.14	0.21	0.26	0.07	0.61	0.45	0.18	0.08	0.39	0.49	0.14	0.04	0.15
gene-NCGR_LOCUS11562	0.24	0	0	0	0	0	0.25	0.24	0	0	0	0	0.26	0.48	0.22	1.31	1.43	0.23	0.82	1.85	5.41	0.43	0.23	0.73
gene-NCGR_LOCUS11563	5.66	5.66	6.49	5.18	4.51	5.01	4.6	6.29	5.84	3.71	4.53	3.73	6.6	14.44	8.27	8.52	14.73	5.35	8.89	9.01	49.64	8.69	6.45	9.54
gene-NCGR_LOCUS11564	23.01	24.31	21.3	17.75	19.2	15.23	15.58	19.96	16.87	16.05	12.73	12.56	14.23	13.98	9.98	11.21	10.26	8.3	10.57	8.44	4.45	7.77	8.01	5.27
gene-NCGR_LOCUS11565	8.05	6.6	7.54	8.6	9.66	9.23	21.83	11.2	15.75	8.17	10.21	17.63	10.11	7.78	12.58	9.3	13.76	4.46	14.95	7.39	11.73	23.97	19.61	31.13
gene-NCGR_LOCUS11566	0.44	1.46	1.6	1.89	0.46	0.85	5.88	1.58	4.26	18.77	21.12	16.67	1.85	7.12	4.63	5.53	9.88	3.67	2.62	6.95	12.94	14.04	12.85	17.7
gene-NCGR_LOCUS11567	0.16	0.41	0	0.05	0.15	0	0.15	0.09	0	0.1	0	0.45	0.32	0	0	0	0.06	0.09	0.25	0.1	0.05	1.01	1.13	0.58
gene-NCGR_LOCUS11568	0.66	1.01	0.93	0.74	1.36	1.12	0.62	0.79	0.62	0.53	0.1	1.02	2.22	2.74	2.73	2.4	2.43	2.03	1.73	1.76	1.95	1.36	1	1.3
gene-NCGR_LOCUS11569	0	0	0	0	0	0	5.32	0	5.32	13.24	2.34	2.84	0	0	0	0	0	2.41	0	2.68	4.01	4.31	0	0
gene-NCGR_LOCUS1157	0.14	0	0	0.22	0	0.09	0.09	0	0.1	0.47	0.04	0.32	1.4	8.71	5.89	12.07	18.1	7.57	3.84	22.45	18.49	8.22	4.55	15.48
gene-NCGR_LOCUS11570	0	0	0	0	0	0	0	0	0	0	0.05	0	0	0	0	0	0	0	0	0	0	0	0	0
gene-NCGR_LOCUS11571	6.33	7.31	7.75	6.04	7.68	6.33	6.77	6.29	5.24	5.11	4.59	5.08	5.71	4.91	6.08	6.71	7.57	4.51	5.45	5.38	8.21	4.55	4.62	6.53
gene-NCGR_LOCUS11572	49.88	47.91	51.39	67.98	64.37	76.15	73.62	44.14	60.96	53.93	58.97	74.18	78.89	92.98	126.73	94.63	92.46	103.14	95.75	80.74	61.59	87.25	82.75	93.8
gene-NCGR_LOCUS11573	11.01	11.61	10.09	10.69	12.83	13.63	6.05	9.15	6.56	4.52	5.37	4.36	7.77	7.19	11.9	8.06	11.72	6.06	9.5	6.68	12.44	4.21	4.33	5.03
gene-NCGR_LOCUS11574	40.62	19.59	22.72	15.19	16.51	19.52	38.09	51.97	32.08	26.51	22.8	31.41	9.85	110.26	23.63	35.66	45.44	40.14	39.29	99.08	132.13	135.7	180.63	98.15
gene-NCGR_LOCUS11575	8.1	6.02	5.41	7.69	8.37	9.63	13.14	9.84	10.52	27.34	10.93	13.03	19.76	32.51	41.07	28.88	25.42	30.23	31.86	30.22	104.8	41.87	49.57	38.73
gene-NCGR_LOCUS11576	0	0	0	0	0	0	0	0	0	0	0	0	0	0.23	0	0	0	0	0	0.25	1.13	0	0	0.47
gene-NCGR_LOCUS11577	0	0	0	0	0	0	0	0	0	0	0	0.29	0	0	0	0	3.74	0	7.41	3.19	2.37	2.56	8.56	0
gene-NCGR_LOCUS11578	2.86	6.26	3.24	4.37	6.21	6.18	4.44	3.84	2.96	3.08	4.66	3.16	2.73	1.16	2.11	3.14	2.39	2.76	3.45	0.69	2.25	0.91	2.25	1.25
gene-NCGR_LOCUS11579	0	0	0	0	0	0	0	0	0	0	0	0	0	0	0	0	0	0	0	0	0	0	0	0
gene-NCGR_LOCUS1158	0	0	0	0	0	0	0	0	0	0	0	0	0	0	0	0	0	0	0	0	0	0	0	0
gene-NCGR_LOCUS11580	0	0	0	0	0	0	0	0	0	0	0	0	0	0	0	0	0	0	0	0	0	0	0	0
gene-NCGR_LOCUS11581	5.69	7.67	6.22	6.76	7.42	7.58	5.48	6.75	5.98	7.75	6.53	8.02	14.94	17.6	15.2	14.94	14.33	13.5	10.46	19.63	17.7	10.97	10.28	13.03
gene-NCGR_LOCUS11582	0.63	3.45	0.63	6.91	5.71	0.63	3.22	7.27	1.25	0.87	0.58	1.33	22.23	20.9	16.54	20.52	8.76	16.76	8.85	12.82	18.98	5.87	11.25	8.29
gene-NCGR_LOCUS11583	13.63	11.27	10.64	10.97	13.53	14.52	9.79	13.66	10.56	6.86	6.95	6.38	10.51	8.14	12.22	8.58	11.79	6.64	11.99	6.49	10.36	9.55	9.19	11.55
gene-NCGR_LOCUS11584	256.91	300.63	279.19	408.77	273.46	564.19	202.49	244.56	261.45	415.25	419.72	275.84	0.42	1.07	0	0.14	0.65	0.03	0.7	0.03	2.53	0.14	0	0.03
gene-NCGR_LOCUS11585	0	0	0	0	0.09	0.35	0	0	0	0	0.09	0	0	0	3.04	0	0	3.29	7.65	5.17	2.01	3.78	3.02	4.21
gene-NCGR_LOCUS11586	1.33	0.75	0.62	0.27	0.56	0.31	3.23	4.33	3.82	10.4	6.89	7.84	0.31	9.08	0.49	5.28	9.72	1.36	5.76	25.5	50.93	38.48	37.05	45.68
gene-NCGR_LOCUS11587	0	0	0	0	0	0	0	0	0	0	0	0	0	0	0	0	0	0	0	0	0	0	0	0
gene-NCGR_LOCUS11588	5.5	5.58	20.62	1.66	0	0.75	0.68	3.87	7.93	5.73	6.59	1.35	0	0	0	0	0	0	0	0	0	0	0	0
gene-NCGR_LOCUS11589	1.32	2.5	4.09	0.88	1.28	0.84	2.72	1.72	4.27	3.87	4.79	3.43	1.24	3.05	2.78	2.57	3.18	2.11	1.93	5.49	1.81	5.14	5.4	3.63
gene-NCGR_LOCUS1159	246.37	299.41	228.53	415.45	340.08	375.88	39.85	105.15	103.55	40.53	52.34	46.83	0.38	0.34	0	0	0	0	0	0	0.6	0.03	0	0
gene-NCGR_LOCUS11590	13.64	14.38	18.37	8.16	8.66	12.01	19.89	16.89	22.33	23.95	23.76	41.5	0.19	16.33	2.07	4.8	7.77	2.86	16.21	21.81	18.4	71.36	79.07	49.33
gene-NCGR_LOCUS11591	4.74	8.23	6.72	5.62	5.43	5.33	4.94	3.69	5.03	6.35	5.01	5.8	8.57	9.92	13.76	9.23	12.88	7.97	9.17	12.76	24.24	2.41	2.82	2.69
gene-NCGR_LOCUS11592	0	0.63	0	0.84	0	0	0	0	0	0	0.21	0	0	0	0	0	0	0	0	0	0	0	0	0
gene-NCGR_LOCUS11593	175.89	199.56	220.53	225.88	195.03	234.88	158.72	192.94	170.17	193.8	213.52	180.41	14.23	14.43	19.55	16.92	12.1	20.06	13.5	7.97	16.23	9.01	6.85	13.5
gene-NCGR_LOCUS11594	0.18	0.21	0.73	0.2	0.14	0	0	0	0.39	0	1.01	0.42	0	0	0	0	0	0	0	0	0	0	0	0
gene-NCGR_LOCUS11595	0	0	0	0	0	0	0	0	0	0	0	0	0	0	0	0	0	0	0	0	0	0	0	0
gene-NCGR_LOCUS11596	0	0	0	0	0	0	0	0	0	0	0	0	0	0	0	0	0	0	0	0.99	0	0	0	0
gene-NCGR_LOCUS11597	0	0	0	0	0	0	0	0	0	0	0	0	0	0	0	0	0	0	0	0	0.34	0.39	0	0
gene-NCGR_LOCUS11598	5.21	4.14	4.71	4.54	7.28	6.05	5.23	6.68	4.98	3.09	2.54	3.48	2.88	2.73	5.17	3.61	3.8	2.25	4.5	2.24	3.94	4.43	3.23	4.96
gene-NCGR_LOCUS11599	476.76	612.18	572.96	741.14	537.21	1001.84	318.26	449.24	428.67	753.79	749.92	464.39	0.95	2.26	1.18	0	0.56	0.11	0.28	0.23	4.37	0.2	0	0.11
gene-NCGR_LOCUS116	0.61	0.38	0.64	0.42	1.01	1.38	0.1	0.62	0.12	0.38	0.39	0.24	10.24	1.45	1.04	0.26	0.39	0.2	1.25	1.59	0.25	0.49	0.9	0.14
gene-NCGR_LOCUS1160	43.32	41.52	43.54	49.43	50.28	63.28	54.54	47.5	52.43	29.66	36.84	43.95	44.38	34.09	63.96	45.11	46.34	41.41	51.42	29.46	37.66	49.12	43.41	55.16
gene-NCGR_LOCUS11600	0	0	0	0.35	0	0	0	0	0	0.1	0	0.1	0.21	0.56	0	3.14	1.53	0	0	0	0	0	0	0
gene-NCGR_LOCUS11601	0.7	0.71	1.27	0.46	0.28	0.6	15.41	2.77	6.13	17.47	9.73	27.38	0.2	3.76	1.41	4.07	4	0.45	3.34	14.69	14.4	45.34	33.72	64.44
gene-NCGR_LOCUS11602	0.15	0	0	0.28	0	0	0.15	0.29	0.88	0.59	0.28	0.46	0	1.3	0	1.12	0.35	0.14	0	1.72	3.43	1.01	0	0.15
gene-NCGR_LOCUS11603	8.93	28.46	70.48	0.56	3.35	1.5	19.88	17.59	25.79	41.26	35.04	26.2	0	0	0	0	0	0	0	0	0	0	0	0
gene-NCGR_LOCUS11604	0.27	0.86	0.9	0.28	0.28	0.11	1.01	0.07	0.57	0.76	0.44	0.22	0.22	1	0.42	0.41	0.85	0.29	0.4	2.06	0.55	1.54	1.71	1.11
gene-NCGR_LOCUS11605	14.52	23.23	28.94	10.17	9.99	14.79	24.96	22.67	33.71	29.3	33.7	57.09	0.89	35.56	5.06	8.8	11.64	5.62	18.04	35.89	36.3	99.31	118.79	70.32
gene-NCGR_LOCUS11606	0	0.05	0	0	0	0	0.09	0.08	0	0.13	0.12	0.09	0	0.84	0.04	0.32	0.6	0.21	0.13	2.26	0.29	4.64	4.49	4.49
gene-NCGR_LOCUS11607	2.8	0.38	2.01	1.58	4.96	2.01	0	0	0	0	0	0	3.78	3.89	2.12	2.58	3.76	5.69	2.64	2.12	1.46	0	0	0
gene-NCGR_LOCUS11608	1.92	0.63	1.68	0.84	2.79	3.23	2.58	1.06	2.14	0.98	0.21	0.92	17.36	23.5	13.15	16.85	17.21	18.25	6.12	18.07	27.31	13.47	12.12	12.64
gene-NCGR_LOCUS11609	1394.1	1687.6	1651.8	2113.21	1450.38	2149.47	789.22	1211.38	1080.35	1346.49	1528.34	1007.44	2.76	3.46	0.6	0.86	0.94	0.16	0.71	0.12	7.43	0.2	0.27	0.17
gene-NCGR_LOCUS1161	0	0	0	0	0	0	0	0	0	0	0	0	0	0.05	0.18	0.11	0.06	0.05	0	0	0.05	0.09	0	0
gene-NCGR_LOCUS11610	3.66	3.31	2.33	3.1	3.06	3.11	3.69	3.24	2.21	2.69	1.7	1.97	4.07	5.09	5.13	4.49	3.54	2.53	2.71	5.21	4.04	1.6	1.66	1.54
gene-NCGR_LOCUS11611	0	0.15	0	0	0.07	0	0.22	0.14	0	0	0.13	0.07	0.92	1.75	2.31	2.33	2.88	2.09	0.94	4.11	0.33	14.04	12.67	14.31
gene-NCGR_LOCUS11612	3.11	2.91	8.99	2.48	2.51	2.86	31.98	3.52	37.84	33.79	31.5	33.97	3.94	5.94	5.8	5.32	5.38	5.26	9.59	5.51	6.85	9.53	9.44	10.08
gene-NCGR_LOCUS11613	0.15	0.16	0	0.07	0.22	0.15	0.24	0	0.15	0	0.29	0.08	0	3.83	0.07	1.41	2.15	0.51	0.08	1.62	2.61	0.42	0.45	0.83
gene-NCGR_LOCUS11614	0	0	0	0	0	0	0.23	0.3	0	0.19	0.39	0	0.62	2.34	0.51	0.92	1.55	1.35	0.32	1.21	0.57	0.51	0.43	0.26
gene-NCGR_LOCUS11615	0.05	0.42	0	0.13	0.05	0.05	0.23	0	0.39	1.68	0.27	0.48	0.7	2.75	1.1	1.67	1.95	1.48	0.93	2.01	1.26	0.26	0.92	0.38
gene-NCGR_LOCUS11616	16.31	15.45	12.43	14.37	17.88	16.91	16.91	16.42	15.38	12.47	8.58	13.1	18.74	21.68	29.68	20.92	20.1	17.5	23.01	15.96	32.41	13.94	11.21	15.01
gene-NCGR_LOCUS11617	0	0	0.05	0	0	0	0	0	0	0	0	0.07	2.21	1.43	9.12	4.7	4.81	4.57	4.24	4.72	0.15	9.13	4.69	14.26
gene-NCGR_LOCUS11618	0.47	0.32	0.41	0.71	0.41	0.97	0.49	0.59	0.58	0.55	0.29	0.58	2.23	1.11	4.21	3.92	4.07	2.52	2.6	2.86	3.54	0.84	1.06	0.79
gene-NCGR_LOCUS11619	5.44	3.5	3.26	3.73	6.99	8.79	5.57	5.12	4.51	7.41	7.17	8.31	23.71	14.45	26.67	14.95	13.82	13.99	13.76	17.12	13.4	22.71	22.81	17.65
gene-NCGR_LOCUS1162	1.32	0.92	1.45	1.09	1.19	1.83	1.14	1.36	1.02	0.38	0.6	0.5	2.73	2.72	5.05	2.92	3.26	3.4	2.62	1.72	4.31	1.58	1.45	1.5
gene-NCGR_LOCUS11620	0	0	0	0	0	0	0	0	0	0	0	0	0	0	0	0	0	0.1	0	0.11	0	0.09	0	0
gene-NCGR_LOCUS11621	0.48	0.87	0.98	0.4	0.2	0.07	0.63	0.13	0.62	0.21	0.25	0.57	0	0	0.31	0	0.24	0.07	0.07	0	0.07	0.06	0.07	0
gene-NCGR_LOCUS11622	50.82	42.88	41.84	37.57	56.55	45.81	50.78	48.6	51.43	28.35	39.31	29	27.32	36.46	54.51	39.07	42.04	32.13	24.84	34.78	35.32	22.32	17.72	20.07
gene-NCGR_LOCUS11623	5.41	2.9	2.07	12.81	11.08	12.66	1.65	3.14	2.84	1.25	2.54	0.7	12.23	14.09	16.9	19.75	14.9	24.69	10.73	8.23	5.95	2.38	2.61	2.71
gene-NCGR_LOCUS11624	0.68	1.23	0.58	1.01	1.88	0.65	2.57	2.23	1.43	4.12	5.58	2.11	1.17	1.13	0.58	3.2	6.15	1.03	0.67	1.95	3.34	2.24	1.48	2.54
gene-NCGR_LOCUS11625	16.31	28.25	13.47	15.39	7.87	14.74	11.56	14.05	7.54	3.72	7.54	6.81	19.92	35.85	22.43	32.35	29.97	22.49	14.11	22.42	31.31	5.93	7.75	7.85
gene-NCGR_LOCUS11626	0.57	0.67	0.78	1.77	0.74	0.89	1	1.12	0.57	0.64	0.61	0.46	2.04	0.25	1.72	0.76	0.6	0.98	0.8	0.47	0.76	1.28	0.99	0.7
gene-NCGR_LOCUS11627	8.84	8.2	7.29	11.08	10.13	10.08	11.48	9.13	10.86	6.65	7.76	9.28	9.63	7.24	12.58	10.69	10.18	8.65	6.75	5.7	3.33	5.58	4.78	5.27
gene-NCGR_LOCUS11628	0	0	0	0	0	0	0	0	0	0	0	0	0	0	0	0	0	0	0	0	0	0	0	0
gene-NCGR_LOCUS11629	15.01	12.77	15.32	14.9	17.12	18.31	22.69	19.11	22.72	15.57	16.56	16.74	14.59	15.53	23.44	15.78	19.87	11.18	20.95	10.96	14.6	25.85	22	31.67
gene-NCGR_LOCUS1163	0.23	0.1	0	0.04	0.23	0.19	0.19	0.36	0.28	0.05	0.27	0.14	0.26	0.05	0	0.35	0.38	0.09	0.15	0.59	0.51	0.25	0.09	0.14
gene-NCGR_LOCUS11630	1.99	2.14	1.76	0.98	0.83	1.09	2.74	4.81	2.53	2.72	6.01	5.02	2.22	3.54	1.46	1.86	1.99	1.96	3.73	5.22	6.53	4.76	3.83	3.2
gene-NCGR_LOCUS11631	0.01	0.01	0.01	0.04	0.03	0.12	0.01	0	0.05	0.01	0.01	0.07	0	0.05	0.04	0.01	0.05	0.04	0.1	0.01	0.01	0	0.03	0.05
gene-NCGR_LOCUS11632	0	0	0	0	0	0	0	0	0	0	0	0	0	0	0	0	0	0	0	0.07	0	0	0	0
gene-NCGR_LOCUS11633	0	0	0	0	0	0	0	0	0	0	0	0.17	0	0	0	0.18	0	0	0	0	0	0	0	0
gene-NCGR_LOCUS11634	2.28	1.87	4.05	2.65	1.72	2.02	2.16	2.2	2.1	0.59	0.96	0.74	0.5	0.89	1.45	0.8	2.64	0.81	1.51	0.68	0.83	0.9	0.84	0.97
gene-NCGR_LOCUS11635	5.6	5.6	5.94	4.89	6.35	6.4	4.51	7.06	4.61	1.82	1.24	1.27	0.11	0.46	2.03	1.21	1.75	0.74	0.72	0.25	0.3	0.63	0.75	0.86
gene-NCGR_LOCUS11636	19.99	24.92	6.08	4.36	4.18	5.68	32.16	4.8	4.73	2.11	2.02	3.13	3.39	4.83	5.64	3.51	4.89	3.59	3.71	18.09	5.27	3.19	2.35	3.13
gene-NCGR_LOCUS11637	1.64	2.1	1.33	0	0.13	0.13	2.47	4.21	1.65	1.35	1.5	2.04	1.74	2.44	1.09	4.72	11.14	2.97	9.74	10.04	2.15	15.1	16.19	22.4
gene-NCGR_LOCUS11638	1.8	0	0.36	0	0	0	0.37	0.7	0	0	0.34	0	0	0.7	0	0	0	0	0.79	0	0	0.64	0.69	1.06
gene-NCGR_LOCUS11639	0.31	0.3	0	0	0	0	0	0	0	0	0	0	0	0	0	0	0	0	0	0	0	0	0	0
gene-NCGR_LOCUS1164	0.14	0.72	1.02	0.82	0.2	1.24	2.5	1.6	1.81	1.3	0.82	1.62	9.38	6.92	7.12	8.45	11.19	5.42	11.45	9.5	5.52	8.36	5.37	7.25
gene-NCGR_LOCUS11640	2.43	3.85	5.06	2.85	3.54	3.39	2.59	0.87	3.45	1.59	2.76	1.22	4.12	1.84	2.55	2.92	6.61	3.02	2.39	2.39	1.71	3.23	2.81	2.66
gene-NCGR_LOCUS11641	4.06	6.25	6.14	2.77	1.3	1.52	5.92	4.87	4.68	1.51	3.62	1.93	4.74	6.23	4	6.91	7.22	3.96	13.14	11.06	4.58	28.58	21.25	27.49
gene-NCGR_LOCUS11642	0	0	0	0.14	0	0.3	0	0	0	0.23	0	0	0	0	0	0	0	0.05	0	0	0	0	1.99	0
gene-NCGR_LOCUS11643	2.56	1.81	2.1	0.58	0.37	0	2.56	2.5	4.33	1.4	0.94	1.24	0.21	2.71	0.35	1.28	2.09	0.19	3.09	5.47	2.09	4.44	5.62	2.93
gene-NCGR_LOCUS11644	1.28	1.49	1.52	1.6	1.2	1.36	1.29	1.76	2.18	1.96	1.57	2.55	3.99	13.08	1.42	2.11	2.76	2.58	2.32	2.41	2.49	1.69	1.73	1.54
gene-NCGR_LOCUS11645	0.21	0	0.42	0	0.39	0	0	0.2	0	0.21	0.4	0.22	0.45	0.62	0.19	0	0.25	0.2	0.22	0	0	0	0.2	0
gene-NCGR_LOCUS11646	0.63	1.41	1.36	1.3	1.38	1.33	1.49	1.16	0.97	0.3	0.74	0.64	1.69	0.6	3.84	1.52	0.76	1.41	2.94	0.15	0.12	0.59	0.78	0.89
gene-NCGR_LOCUS11647	0	0.11	0	0.16	0.05	0.6	0	0.2	0	0.11	0.37	0.38	1.26	0.3	0.1	0.33	0.07	0.43	0.36	0.59	0.06	0.39	0.31	0.36
gene-NCGR_LOCUS11648	0	0	0	0	0	0	0	0	0	0	0	0	0	0	0	0	0	0	0	0	0	0	0	0
gene-NCGR_LOCUS11649	0	0	0.34	0	0	0	0.67	0.42	0.47	0.74	1.5	1.21	0	0	0	0.33	0.07	0.17	0.13	0.32	0	0.76	1.1	0.8
gene-NCGR_LOCUS1165	0.07	0.07	0.19	0.09	0.22	0.04	0.1	0.12	0.12	0.11	0.18	0.04	0.07	0.06	0.11	0.14	0.07	0.12	0.16	0	0.06	0.19	0.1	0.04
gene-NCGR_LOCUS11650	0.61	0.44	0.95	0.26	0.15	0	0.83	0.58	1.58	1.78	3.28	1.93	0	0.06	0	0	0	0	0	0	0	0	0	0.06
gene-NCGR_LOCUS11651	0	0	0	0	0	0	0	0	0	0	0	0	0	0	0	0	0	0	0	0	0	0	0	0
gene-NCGR_LOCUS11652	0	0	0	0	0	0	0	0	0	0	0	0	0	0	0	0	0.08	0	0	0.31	0	0	0	0.07
gene-NCGR_LOCUS11653	0	0.27	0	0	0	0	0	0	0	0	0.17	0	1.75	2.77	0.08	0	0.79	0.34	0.98	3.28	4.97	0.99	0	0
gene-NCGR_LOCUS11654	0	0	0	0	0	0	0	0	0	0	0	0	0	0	0	0	0	0	0	0	0	0	0	0
gene-NCGR_LOCUS11655	2.45	0	0.55	1.2	0	0.82	0	1.52	0.2	0	0.66	0.65	2.04	1.11	2.42	1.37	0	1.67	3.27	0.4	0.8	0	0	0.79
gene-NCGR_LOCUS11656	0.1	0.15	0.33	0.66	0.3	0.4	0.42	0.14	0.18	0.16	0.14	0.18	0.58	4.79	1.91	3.38	4.89	2.43	1.41	3.59	1.32	2.02	1.76	1.53
gene-NCGR_LOCUS11657	0.18	0.14	0	0.05	0.42	1.2	0.44	0	0.49	0.39	1.73	0.6	0.29	0.22	0.88	0.8	1.56	0.3	0.93	0.43	0	2.24	1.92	1.69
gene-NCGR_LOCUS11658	1.11	0.33	0.65	1.24	0.75	0.96	0	0	0	0	0	0	0	0	0	0	0	0	0	0	0	0	0	0
gene-NCGR_LOCUS11659	11	18.02	13.15	10.98	7.6	17.88	8.27	16.99	17.11	6.45	8.97	5.1	8.92	9.04	5.05	8.67	7.72	8.23	7.49	9.34	10.24	3.99	3.74	3.07
gene-NCGR_LOCUS1166	2.41	2.04	2.49	4.25	3.75	3.94	5.6	4.14	3.62	5.97	9.45	8.65	9.55	19.59	7.33	8.99	9.76	7.6	10.92	15.42	14.13	36.77	45.52	29.02
gene-NCGR_LOCUS11660	0.07	0.23	0.41	0.16	0.1	0	0.32	0.14	0.46	0.33	0.63	0.66	3.31	0.91	0.88	1.16	0.61	0.91	0.92	0.42	1.01	0.87	1.05	0.67
gene-NCGR_LOCUS11661	0.03	0.41	0.4	0	0	0	0.18	0.16	0.3	1.03	0.91	0.44	0.19	0	0.27	0.11	0.12	0.08	0	0.18	0	0.46	0.35	0.7
gene-NCGR_LOCUS11662	0.54	0.9	0.34	0.06	0.12	0.29	0.62	1.22	1.4	1.1	2	1.47	0	0	0	0	0	0	0	0	0	0	0	0
gene-NCGR_LOCUS11663	2.45	2.97	3.3	2.45	3.3	3.55	1.42	0.48	1.44	1.28	0.8	0.66	2.25	2.11	3.2	1.98	5.35	1.84	1.08	2.61	2.96	1.09	1.26	1.24
gene-NCGR_LOCUS11664	0	0	0	0	0	0	0	0	0	0	0.05	0	0	0.07	0	0.14	0.62	0.35	0.07	2.31	0	0.04	0.26	0.33
gene-NCGR_LOCUS11665	0	0	0	0	0	0	0	0	0	0	0	0	0	0	0	0	0	0	0.74	0	0	0	0	0
gene-NCGR_LOCUS11666	0.8	0.27	0.18	0.51	0.65	0.35	6.19	1.02	0	0	0.17	0.55	2.62	11.13	0.08	1.7	1.06	0.34	0.33	7.51	13.61	2.32	2.2	2.08
gene-NCGR_LOCUS11667	0.23	0.16	0.11	0.13	0.29	0.38	0.12	0.14	0.26	0.04	0.51	0.5	0.6	2.48	1.62	2.64	3.15	2.3	0.75	2.8	1.4	1.77	1.33	2.04
gene-NCGR_LOCUS11668	0	0	0.22	0	0.07	0	0	0	0	0	0	0	0	0	0	0	0	0	0	0.13	0.07	0.05	0.06	0.08
gene-NCGR_LOCUS11669	0	0	0	0	0	0	0	0	0	0	0	0	0	0	0	0	0	0	0	0	0	0.02	0	0
gene-NCGR_LOCUS1167	0	0	0	0	0	0	0	0	0	0	0	0	3.57	0	2.08	3.92	1.44	2.28	1.41	0	0	1.04	0	2.37
gene-NCGR_LOCUS11670	0	0	0	0	0	0	0	0	0	0	0	0.32	0	0.95	0.02	0.79	1.14	0.68	0.07	1.74	0.25	0.41	0.16	1.03
gene-NCGR_LOCUS11671	0	0	0	0.09	0	0	0	0	0	0	0.03	0	0.53	0.16	0.09	0.17	0.53	0.12	0.1	0	0	0.03	0.31	0.19
gene-NCGR_LOCUS11672	37.34	32.3	24.83	40.56	60.5	52.79	28.85	19.55	29.42	24.58	23.09	28.66	38.2	46.9	57.26	50.43	53.27	50.84	34.34	47.73	41.86	34.68	27.67	43.41
gene-NCGR_LOCUS11673	13.22	11.21	14.54	13.12	11.79	14.42	13.9	16.18	14.85	10.15	13.78	14.67	20.42	35.18	46.79	34.95	39.78	27.88	26.7	34.4	40.48	25.47	21.45	32.17
gene-NCGR_LOCUS11674	1.95	0.93	0.75	0.56	1.46	0.14	2.39	1.76	0.64	0.29	0.69	1.23	1.25	0.99	0.64	1.79	2.27	1.1	5.37	4.77	0.76	6.8	5.85	7.58
gene-NCGR_LOCUS11675	0.38	0.71	0.51	0.4	1.56	0.69	0.52	0.76	0.36	1.51	0.61	2.43	17.48	8.17	6.33	3.41	3.63	5.55	7.38	5.64	1.63	5.39	8.76	2.56
gene-NCGR_LOCUS11676	9.79	10.07	11.04	10.72	15.87	9.73	9.73	9.99	10.38	7.7	8.98	7.52	20.8	11.82	13.5	16.1	14.17	17.8	12.78	13.06	5.22	9.07	8.6	14.17
gene-NCGR_LOCUS11677	0	0	0	0	0	0	0	0	0	0	0	0	0	0	0.07	0	0	0	0	0	0.08	0	0	0
gene-NCGR_LOCUS11678	0.67	0.36	0.41	0.71	0.91	0.41	0.64	1.06	0.2	0.41	0.39	0.49	0.07	0.2	0.85	0.15	0.24	0.33	0.21	0.14	0.94	0.18	0.13	0
gene-NCGR_LOCUS11679	2.72	1.92	1.85	3.68	3.02	2.83	1.28	1.38	0.98	0.64	0.99	0.9	6.83	5.85	9.23	7.85	5.84	8.84	5.62	4.22	8.42	0.93	0.73	1.4
gene-NCGR_LOCUS1168	1.03	1.55	0.64	1.08	1.39	1.26	1.05	0.88	1.14	0.86	1.13	1.19	0.94	1.14	1.02	1.23	1.59	0.96	0.92	1.06	1.51	0.86	0.85	1.36
gene-NCGR_LOCUS11680	0.08	0.14	0.04	0.04	0.52	0	0	0.22	0.04	0	0	0.52	0.87	1.53	0.7	2.06	2.68	1.1	1.89	0.44	2.14	0.77	0.69	0.92
gene-NCGR_LOCUS11681	0	0	0	0	0	0	0	0	0	0	0	0.31	0	0.29	0	0	0.17	0.14	0	0.63	2.74	0.13	0.29	0.15
gene-NCGR_LOCUS11682	0	0	0	0	0	0	0	0	0	0	0	0	0	0	0	0	0	0	0	0	0	0	0	0
gene-NCGR_LOCUS11683	0.84	0.75	0.73	1.05	2.28	1.75	1.26	1.53	1.08	0.26	0.57	0.89	2.77	1.18	2.3	3.39	2.97	3.63	2.57	2.75	2.69	1.53	1.4	1.2
gene-NCGR_LOCUS11684	0	0	0	0	0	0	0	0	0.54	0	0	0	0	1.05	0.47	0.58	2.55	2.56	0	2.3	0	2.37	3.07	0
gene-NCGR_LOCUS11685	5.36	5.21	4.33	6.95	8.09	6.69	8.03	6.96	8.51	5.53	6.14	7.92	14.68	14.83	11.79	13.59	12.56	14.22	13.82	12.6	14.84	12.25	10.41	11.78
gene-NCGR_LOCUS11686	2.05	2.22	1.87	0.69	2.58	1.8	5.77	6.05	3.48	3.02	3.73	0	10.87	12.27	8.48	15.09	11.38	9.24	8.57	10.41	12.08	11.82	11.69	12.81
gene-NCGR_LOCUS11687	0	0	0	0	0	0	0.08	0	0.07	0	0	0	0	0	0	0	0.17	0	0	0	0	0	0	0
gene-NCGR_LOCUS11688	0	0	0	0	0	0	0	0	0	0	0	0	0	0	0	0	0	0	0	0	0	0	0	0
gene-NCGR_LOCUS11689	0	0	0	0	0	0	0	0	0	0	0	0	0	0	0	0	0	0	0	0	0	0	0	0
gene-NCGR_LOCUS1169	5.93	5.78	3.73	6.69	7.72	8.12	3.87	5.9	3.63	4.14	2.39	3.31	8.79	6.59	12.09	6.55	7.62	7.86	9.91	6.59	7.3	5.95	4.33	6.11
gene-NCGR_LOCUS11690	0	0	0.08	0.14	0.07	0.08	0	0	0.04	0	0	0	1.2	0.89	1.59	0.57	0.53	0.62	1.03	0.44	0.6	0.03	0.29	0.3
gene-NCGR_LOCUS11691	2.37	1.92	1.72	2.6	2.43	2.94	1.77	4.74	2.81	1.4	2.88	3.74	0.59	0.68	0.22	0.4	0.9	0.08	0.27	0.41	0.66	0.27	0.5	0.39
gene-NCGR_LOCUS11692	1.64	1.86	1.82	2.82	0.78	2.2	1.67	2.33	1.65	0.84	1.16	0.83	5.73	7.04	4.35	4.76	4.83	6.37	3.76	6.28	6.52	2.58	3.03	2.38
gene-NCGR_LOCUS11693	100.74	81.77	83.31	92.17	94.56	97.79	108.4	133.56	101.86	74.17	85.95	97.59	280.54	178.24	190.59	195.46	224.66	187.09	164.83	184.31	136.06	222.5	198.88	253.64
gene-NCGR_LOCUS11694	0.4	0.31	0.14	0.06	0.15	0.15	0.87	0.91	0.45	5.41	2	2.34	0	0.09	0.41	0.07	0.21	0.69	0.11	0.28	0.23	0.78	0.46	0.35
gene-NCGR_LOCUS11695	0	0	0	0	0	0	0	0	0	0	0	0	0.11	0	0	0	0	0	0	0.1	0.1	0	0	0.1
gene-NCGR_LOCUS11696	0.91	0.48	0.77	0.21	0.42	0.76	0.12	0.64	1.05	0.78	0.27	0.29	0	0.69	0.15	0.53	0.39	0.21	0.1	0.37	1.11	0.1	0	0.06
gene-NCGR_LOCUS11697	3.1	4.4	3.59	7.36	4.32	6	3.62	4.46	2.31	1.28	0.84	1.72	37.66	23.39	35.56	39.38	36.13	50.99	11.07	19.36	27.62	2.85	1.74	1.22
gene-NCGR_LOCUS11698	15.39	14.03	12.56	17.99	17.98	17.5	21.31	11.32	17.51	10.14	9.27	14.6	13.32	14.61	27.21	14.12	16.25	11.49	16.35	13.63	15.44	12.74	9.87	13.92
gene-NCGR_LOCUS11699	0	0	0	0	0	0	0	0	0	0	0	0	0	0	0	0	0	0	0	0	0	0	0	0
gene-NCGR_LOCUS117	4.88	6.47	6.27	10.8	8.62	7.15	8.76	11.8	6.43	8.33	9.25	7.34	67.37	36.7	22.2	40.18	42.32	33.82	27.82	69.65	39.06	28.03	22.81	50.95
gene-NCGR_LOCUS1170	0	0	0	0	0.08	0	0.09	0.08	0.08	0	0.08	0	0	0	0	0	0	0	0.09	0	0.41	0	0	0
gene-NCGR_LOCUS11700	20.35	15.72	16.57	20.67	20.91	21.68	18.82	20.12	18.64	20.71	17.53	13.47	50.01	35.16	35.36	35.98	41.35	39.67	27.73	35.86	23.21	25.58	24.23	23.43
gene-NCGR_LOCUS11701	28.96	25.59	35.4	29.54	23.84	24.82	15.91	28.77	22.18	6.61	9.22	14.14	21.68	18.37	30.56	25.44	17.27	21.03	17.78	13.93	28.54	7.45	6.44	7.07
gene-NCGR_LOCUS11702	48.52	12.84	20.64	16.37	13.75	13.28	288.43	313.78	149.4	580.53	339.09	402.46	24.24	105.33	35.22	58.58	75.85	40.95	171.58	193.23	284.69	567.94	700.99	445.85
gene-NCGR_LOCUS11703	0	0	0.08	0.18	0.02	0.05	0	0	0	0.1	0.05	0	0	0.28	0	0	0.21	0.09	0.08	0	1.22	0	0	0.21
gene-NCGR_LOCUS11704	54.25	55.49	66.69	49.09	56.33	43.5	109.18	66.52	100.03	57.32	73.13	53.32	41.18	48.55	35.91	69.52	76.83	43.74	28.68	56.44	62.04	45.19	43.77	48.13
gene-NCGR_LOCUS11705	11.46	14.15	13.64	8.85	10.12	8.83	62.51	17.56	47.83	25.2	40.39	40.52	2.64	13.57	3.51	23.73	51.09	11.69	3.4	21.1	34.18	30.81	17.69	43.51
gene-NCGR_LOCUS11706	5.36	5.21	4.33	6.95	8.09	6.69	8.03	6.96	8.51	5.53	6.14	7.92	14.68	14.83	11.79	13.59	12.56	14.22	13.82	12.6	14.84	12.25	10.41	11.78
gene-NCGR_LOCUS11707	3.04	5.63	3.2	4.65	3.45	5.69	11.46	6.44	4.57	5.12	15.94	5.34	22.92	27.91	23.57	19.93	20.65	22.2	10.73	22.63	21.86	23.13	19.75	29.51
gene-NCGR_LOCUS11708	0	0	0	0	0	0	0	0	0	0	0	0	0	0	0	0	0	0	0	0	0	0	0	0
gene-NCGR_LOCUS11709	0	0	0	0	0	0	0	0	0	0	0	0	0	0	0	0	0	0	0	0	0	0	0	0
gene-NCGR_LOCUS1171	0	0	0	0	0	0	0	0	0	0	0	0	0	0	0	0	0	0	0	0	0	0	0	0
gene-NCGR_LOCUS11710	0	0	0	0	0	0	0	0	0	0	0	0	0	0	0	0	0	0	0	0	0	0	0	0
gene-NCGR_LOCUS11711	0	0	0.08	0.14	0.07	0.08	0	0	0.04	0	0	0	1.2	0.89	1.59	0.57	0.53	0.62	1.03	0.44	0.6	0.03	0.29	0.3
gene-NCGR_LOCUS11712	1.34	0.34	0.1	0.41	0.51	0.25	0.55	0.95	0.62	0.61	1.01	1.02	0.08	0	0.05	0.14	0	0.19	0.12	0	0.12	0.15	0.09	0.13
gene-NCGR_LOCUS11713	0.4	0.32	0.23	0	0.55	0.28	0.16	0.11	0	0.08	0.35	0.21	0.21	0	0.1	1.34	1.36	0.36	0.13	0.59	0.34	0	0.25	0.68
gene-NCGR_LOCUS11714	2.06	2.59	4.34	1.22	1.2	2.01	6.93	9.83	7.43	6.69	6.95	5.9	1.1	0.14	2.11	2.48	1.31	3.02	1.69	2.4	1.54	0.39	0.84	2.03
gene-NCGR_LOCUS11715	0	0.23	0.07	0.15	0.05	0	0.19	0.18	0	1.44	0.13	1.04	0	0.33	0.33	0.15	0.52	0.15	0	0.1	0.29	0	0.29	0.15
gene-NCGR_LOCUS11716	0	0	0	0	0	0	0	0	0	0	0	0	0	0	0	0	0.07	0.25	0	0	0	0	0	0.06
gene-NCGR_LOCUS11717	8.66	7.11	9.94	9.14	7.78	9.66	8.16	14.28	7.78	3.11	3.41	2.45	2.71	2.89	4.38	5.28	7.14	3.61	3.18	2.4	5.19	1.13	0.84	1.33
gene-NCGR_LOCUS11718	5.16	9.78	7.06	6.58	6.28	6.58	5.34	3.71	4.35	2.88	2.36	3.05	22.43	12.55	28.98	21.72	18.84	32.1	10.66	13.7	20.65	3.17	3.09	3.35
gene-NCGR_LOCUS11719	4.74	2.38	1.88	3.16	2.99	3.67	3.65	3.22	3.04	1.33	1.69	1.89	1.49	2.68	5.45	0.76	2.1	2.2	2.54	1.2	2.21	2.84	1.61	2.42
gene-NCGR_LOCUS1172	27.55	20.58	24.08	27.82	28.59	23.11	28.98	18.47	33.64	26.35	25.69	34.43	29.86	39.64	32.65	39.17	45.86	34.92	32.33	51.35	31.42	21.79	15.38	24
gene-NCGR_LOCUS11720	0	0	0	0	0	0	0	0	0	0	0	0	0	0	0	0	0	0	0	0	0	0	0	0
gene-NCGR_LOCUS11721	15.54	11.73	9.67	14.49	12.08	15.41	18.35	13.94	14.69	13.76	12.83	9.8	27.66	28.73	25.29	24.82	26.43	22.01	22.2	20.91	13.84	15.16	13.97	18.43
gene-NCGR_LOCUS11722	0.2	0.23	0.15	0	0	0.07	1.85	1.33	0.8	2.62	3.26	3.01	0.14	1.36	0.33	0.17	0.89	0.14	0.6	1.37	1.57	1.6	3.51	1.82
gene-NCGR_LOCUS11723	0	0	0	0	0	0	0	0	0	0	0	0	0	0	0	0	0.25	0	0	0	0	0	0	0
gene-NCGR_LOCUS11724	0.02	0.23	0.08	0.11	0	0	0.05	0	0.1	0	0.26	0.26	0.06	0.54	0	0.32	0	0.1	0.05	0.35	1.33	0.07	0.05	0.09
gene-NCGR_LOCUS11725	53.54	64.85	67.35	52.83	44.66	50.3	103.51	84.34	116.7	57.44	74.82	52.78	60.02	55.29	54.58	80.18	90.73	70.85	41.63	58.86	95.67	48.3	47.43	51.22
gene-NCGR_LOCUS11726	1.64	6.28	11.6	1.09	1.53	1.65	23.26	2.64	13.26	9.43	9.71	16.32	2.64	4.07	2.63	14.52	15.6	1.49	0.84	3.48	2.55	9.75	9.47	8
gene-NCGR_LOCUS11727	0	0	0	0	0	0	0	0	0	0	0	0.41	0	3.08	0.12	1.13	0.31	0	0.14	1.67	3.44	0.71	0.38	0.39
gene-NCGR_LOCUS11728	1.52	2.78	1.67	4.77	3.06	3.32	3.78	4.57	2.48	3.72	4.14	4.23	22.55	8.33	5.09	13.88	14.32	8.21	12.38	14.04	18.88	15.42	9.27	15.11
gene-NCGR_LOCUS11729	1104.55	1238.68	987.43	1270.03	998.16	1239.74	279.16	705.71	390.09	576.4	660.08	395.38	6.08	7.27	10.95	7.37	8.9	8.06	4.31	5.26	10.12	4.72	1.32	8.05
gene-NCGR_LOCUS1173	0	0.18	0.08	0.33	0.24	0.58	0.09	0	0.08	0.17	0.56	0.64	1.04	2.77	1	2.5	1.95	2	0.09	1.42	0.52	1.33	1.16	1.2
gene-NCGR_LOCUS11730	0	0	0.16	0	0	0.31	0	0	0	0	0	0	0	0	0	0	0	0	0	0.18	0.3	0	0	0
gene-NCGR_LOCUS11731	19.88	17.31	24.38	8.86	10.5	7.1	19.25	21.22	24.42	18.99	15.36	7.09	0	0	0	0	0	0	0	0	0	0	0	0
gene-NCGR_LOCUS11732	19.66	24.49	13.38	17.16	17.04	27.18	13.82	17.97	14.47	8.64	12.99	11.81	19.59	22.72	34.1	30.73	34.91	28.26	26.33	24.36	25.72	16.07	13.11	11.58
gene-NCGR_LOCUS11733	0	0	0	0	0	0	0	0	0	0	0	0	0	0	0	0.55	0.39	0	0	0	0	0	0	0
gene-NCGR_LOCUS11734	0.94	0.31	0.14	0.61	0.37	0.53	1.05	0.22	1.21	0.32	0.81	0.05	0	0.57	0.48	0.63	0.74	0.66	0.56	0.9	0.16	0.9	0.77	0.97
gene-NCGR_LOCUS11735	0	0	0	0	0	0	0	0	0	0	0	0	0	0	0	0	0	0	0	0	0	0	0	0
gene-NCGR_LOCUS11736	10.12	3.48	1.1	16.41	17.55	11.66	12.9	6.65	7.87	0.67	6.56	3.15	20.8	23.74	57.6	53.42	56.68	45.7	51	40.53	10.45	45.4	52.63	38.49
gene-NCGR_LOCUS11737	4.16	4.69	3.36	6.36	5.54	6.65	5.59	4.9	4.97	4.43	8.22	6.43	82	157.94	91.64	127.55	153.48	105.04	181.64	140.82	58.2	129.98	139.37	124.23
gene-NCGR_LOCUS11738	0.08	0.05	0	0.08	0	0	0	0.04	0	0.02	0.16	0.16	1.74	13.03	19.08	19.73	23.65	19.13	16.41	30.59	1.48	49.19	59.97	36.76
gene-NCGR_LOCUS11739	0	0.02	0	0	0	0.03	0.02	0.04	0.08	0.18	1.38	0.95	0.23	2.3	0.06	0.19	1.11	0.4	0.99	4.33	1.18	21.59	28.47	16.49
gene-NCGR_LOCUS1174	1.99	1.48	1.18	3.23	1.52	1.62	1.99	2.38	2.1	1.31	1.61	0.79	4.93	4.3	3.09	7.26	6.22	4	3.3	5.41	5.58	5.88	5.38	6.87
gene-NCGR_LOCUS11740	11.96	11.6	7.68	14.74	15.17	12.88	9.73	16.23	11.38	26.02	37	25.03	58.48	89.72	42.58	66.09	91.99	44.08	46.49	69.31	30.84	120.08	146.15	73.51
gene-NCGR_LOCUS11741	0.06	0.23	0	0.04	0	0.08	0	0.3	0.29	0.66	1.34	1.8	4.48	6.63	2.54	5.96	9.9	2.18	13.8	22.59	5.64	49.25	61.31	34.55
gene-NCGR_LOCUS11742	0	0	0	0	0	0	0	0	0	0	0	0	0	0	0	0	0	0	0	0	0	0	0	0
gene-NCGR_LOCUS11743	0	0	0	0	0	0	0	0	0	0	0	0	0	0	0	0	0	0	0	0	0	0	0	0
gene-NCGR_LOCUS11744	0.93	0.97	0.87	1.22	1.18	1.65	1.47	1.61	1.01	3.41	1.64	2.7	1.62	3.16	2.53	3.48	6.81	3.54	2.26	6.59	1.22	7.43	12.07	2.8
gene-NCGR_LOCUS11745	1.84	1.36	2.34	2.57	2.33	3.15	3.4	1.95	3.39	2.56	2.55	0.98	2.49	0.92	3.59	2.41	2.88	0.94	3.39	1.01	2.78	3.81	2.6	8.04
gene-NCGR_LOCUS11746	0.45	0.43	0.59	0.94	0.52	0.97	0.17	0.47	0.12	0.47	0	0.45	2.18	4.15	1.64	2.87	3.38	5.26	1.13	4.29	9.36	0.72	0.44	0.95
gene-NCGR_LOCUS11747	0	0.17	0.39	0.29	0.05	0	0.18	0.22	0	0.31	0.69	0.35	5.74	2.01	5.6	1.85	2.16	2.11	3.91	1.12	0.69	1.52	1.5	1.53
gene-NCGR_LOCUS11748	0	0	0	0	0	0	0	0	0	0	0	0	0	0	0	0	0.28	0	0	0	0	0	0	0
gene-NCGR_LOCUS11749	0.2	0	0	0	0	0	0.32	0.7	0.61	0	0	0	0.56	0.1	0.09	0.67	0.85	0.3	0.22	1.09	0.1	4.02	4.8	1.12
gene-NCGR_LOCUS1175	1.95	1.58	1.61	2.03	2.92	2.87	2.43	1.65	1.82	0.89	0.9	0.98	0.42	1.72	0.37	0.53	0.61	0.54	0.24	1.11	9.7	0.19	0.12	0.05
gene-NCGR_LOCUS11750	0.31	0.97	0.97	1.07	0.75	1.5	1.54	1.63	0.85	1.65	1.66	1.33	22.59	46.55	45.35	35.79	45.02	28.92	98.5	51.08	14.51	60.36	49.51	59.98
gene-NCGR_LOCUS11751	0.47	0.15	0.46	0.53	0.62	0.96	0.43	0.47	0.42	1	2.66	1.48	2.12	13.93	1.43	6.17	7.72	3.38	6.09	13.72	4.71	39.8	39.94	27.78
gene-NCGR_LOCUS11752	0	0	0	0	0.12	0	0	0.12	0	0	0.24	0	0	3.29	3.51	5.33	8.99	5.48	4.67	11.23	0.86	20.75	23.13	13.58
gene-NCGR_LOCUS11753	0	0	0	0	0.37	0	0	0.25	0	0	0.61	0.35	0.74	10.83	2.41	14.49	14.89	12.15	10.02	19.6	1.96	41.52	43.42	31.56
gene-NCGR_LOCUS11754	0	0.02	0.07	0	0	0	0.06	0	0	0.27	0.79	0.36	0	0.89	0	0.46	0	0.1	0.5	2.1	0.42	17.07	20.5	9.9
gene-NCGR_LOCUS11755	0.14	0.25	0.1	0.31	1	0.06	0.05	0.91	0.47	0.35	0.32	0.64	8.17	8.67	8.09	8.93	14.18	4.6	6.9	9.15	2.88	18.64	28.49	12.16
gene-NCGR_LOCUS11756	0.99	0.35	0.08	2.07	0.73	0.53	0.11	1.15	0.99	0.49	0.4	0.72	2.02	2.39	5.17	5.63	7.64	1.83	3.03	3.06	0.52	5.78	6.05	2.58
gene-NCGR_LOCUS11757	0	0.07	0	0.36	1.25	0	0	0.78	0	0.35	0.13	0	5.99	2.1	0.65	5.29	11.15	1.57	0.68	5.38	0.57	4.79	8.15	0.46
gene-NCGR_LOCUS11758	34.76	34.65	34.93	24.34	24.84	24.03	23.55	31.28	28.76	26.73	34.46	29.26	34.26	74.37	28.54	50.91	73.54	28.67	35.15	69.7	38	109.7	113.68	81.65
gene-NCGR_LOCUS11759	0	0.06	0.08	0	0.17	0	0.22	0	0	0.23	0.34	0.16	0	0.88	0.15	0.75	0.51	0.36	0.32	1.61	0.21	11.52	10.08	5.45
gene-NCGR_LOCUS1176	27.84	19.96	17.42	9.98	25.63	22.58	35.22	20.28	44.4	31.49	28.5	17.32	0.05	0.51	0	0.15	0.15	0.22	0	0.17	0.71	0.09	0.12	0
gene-NCGR_LOCUS11760	0	0	0	0	0	0	0	0	0	0	0	0	0	0	0	0	0	0	0	0	0	0	0	0
gene-NCGR_LOCUS11761	2.44	0.75	1.35	1.62	2.02	2.9	0.58	4.02	1.54	5.08	8.77	6.28	0.17	2.06	0.84	0.72	0.85	0.82	1.62	1.47	3.18	5.3	9.9	1.92
gene-NCGR_LOCUS11762	3.23	2.81	3.41	1.79	2.19	1.97	2.32	3.07	3.78	2.79	1.8	3.01	3.85	4.49	4.2	5.84	5.79	3.2	3.8	5.4	2.76	5.39	4.87	3.89
gene-NCGR_LOCUS11763	1.73	1.34	0.1	1.4	4.58	2.6	3.6	5.37	2.26	4.02	4.51	6.63	21.44	13.39	10.06	10.52	9.82	10.01	25.05	13.79	6.16	37.1	52.59	17.15
gene-NCGR_LOCUS11764	0	0	0	0	0	0	0	0	0	0	0	0	0.17	0.16	0	0.35	0	0	0	0.17	0.16	0	0.47	0
gene-NCGR_LOCUS11765	0.93	0.97	0.87	1.22	1.18	1.65	1.47	1.61	1.01	3.41	1.64	2.7	1.62	3.16	2.53	3.48	6.81	3.54	2.26	6.59	1.22	7.43	12.07	2.8
gene-NCGR_LOCUS11766	7.02	6.23	5.32	4.27	6.02	6.01	8.03	6.09	4.03	3.65	5.34	4.99	6.68	6.87	7.77	5.74	10.8	4.47	7.95	5.81	7.9	8.87	8.01	8.84
gene-NCGR_LOCUS11767	0.1	0	0	0	0	0.25	0.1	0.2	0.2	0.2	0	0.51	2.24	1.4	1.53	1.34	1.03	3.23	0.88	1.96	4.5	0.21	0.19	0.44
gene-NCGR_LOCUS11768	0	0	0	0	0.2	0.18	0.18	0	0.09	0.09	0	0	1.52	0	0.8	0	0	0.16	0.52	0.19	0	0.16	0	0
gene-NCGR_LOCUS11769	0	0	0	0	0	0	0	0	0	0	0	0	0.87	0.84	0	2.76	0	1.62	0.95	0	0	0.53	0	0
gene-NCGR_LOCUS1177	5.15	3.85	3.13	4.32	3.98	3.13	3.34	6.45	5.37	3.32	4.16	5.33	12.54	15.78	21.85	18.98	23.28	19.59	22.62	26.26	10.26	11.78	12.28	11.46
gene-NCGR_LOCUS11770	0	0	0.11	0	0	0	0	0.13	0.04	0	0	0.05	1.33	1.03	6.3	5.11	8.58	4.5	3.53	3.66	0	1.88	2.31	1.96
gene-NCGR_LOCUS11771	0.32	0.24	0.41	0.94	0.81	0.74	0.42	0.96	0.13	0.4	0.51	0.37	0.51	1.93	0.21	0.92	1.41	0.6	0.63	2.12	4.51	0.85	1.04	0.31
gene-NCGR_LOCUS11772	10.79	14.35	10.08	8.73	11.73	11.99	6.82	10.02	6.64	6.8	6.74	5.19	14.96	14.72	20.58	13.9	21.85	10.36	16.12	11.93	17.43	5.93	6.42	4.81
gene-NCGR_LOCUS11773	22.76	4.32	20.77	1.44	0.83	1.7	76.44	46.98	83.62	41.89	51.02	77.18	4.03	27.97	4.33	11.12	14.16	10.35	24.55	60.91	12.52	137.55	169	88.53
gene-NCGR_LOCUS11774	0	0	0	0	0	0	0	0	0	0	0	0	0	0	0	0	0	0	0	0	0	0	0	0
gene-NCGR_LOCUS11775	0	0	0	0	0	0	0	0	0	0.06	0	0	0	0.72	0.12	0.94	0.53	0.23	0.32	2.48	1.16	0.9	0.88	0.59
gene-NCGR_LOCUS11776	0	0	0	0	0	0	0	0.15	0	0	0	0	0.16	0	0	0.81	0.18	0.43	0.16	0	0	0	0	0
gene-NCGR_LOCUS11777	0	0	0	0	0	0	0	0	0	0	0	0	0	0.18	0	0.13	0.22	0.18	0.13	0.39	0	0	0	0
gene-NCGR_LOCUS11778	0.11	0	0	0.1	0.1	0.04	0.04	0	0	0	0	0	0.04	0	0.13	0.23	0.21	0.14	0	0.08	0.04	0.03	0.07	0.28
gene-NCGR_LOCUS11779	4.6	4.45	3.98	5.19	6.04	5.35	5.95	7.86	5.01	4.08	4.92	4.67	10.76	8.64	11.21	8.59	7.68	7.65	10.15	4.73	6.46	8.46	7.97	8.96
gene-NCGR_LOCUS1178	32.93	30.81	29.56	36.31	43.59	43.01	49.32	36.57	47.46	25.04	28.12	29.15	43.43	45.8	60.98	44.31	57.87	38.86	56.14	36.95	62.31	50.45	43.75	61.56
gene-NCGR_LOCUS11780	0	0	0	0	0	0	0	0	6.56	0	0	0	0	0	0	0	0	0	0.96	0	0	0	0	0
gene-NCGR_LOCUS11781	36.73	55.14	49.15	25.86	35.28	26.65	21.54	27.6	19.89	14.3	15.14	19.68	19.84	17.28	28.09	19.36	24.19	16.1	20.31	17.47	22.79	7.9	7.78	11.15
gene-NCGR_LOCUS11782	0	0	0	0	0	0	0	0	0	0	0	0	0	0.17	0	0.19	0.41	0.17	0	0.37	0.17	0	0	0.35
gene-NCGR_LOCUS11783	0	0	0	0	0	0	0	0	0	0	0	0	0	0.61	2.73	8.75	10.34	2.36	6.33	21.21	0	16.35	10.02	27.54
gene-NCGR_LOCUS11784	0.15	0	0	0.1	0.05	0.05	0.05	0	0.05	0	0	0	0	0	0.09	0.06	0	0	0	0	0	0	0	0.05
gene-NCGR_LOCUS11785	19.79	9.97	14.58	17.17	14.27	12.77	12.03	21.84	11.15	3.92	3.34	2.26	10.72	16.04	29.79	16.17	22.66	15.3	31.31	25.55	6.67	9.72	7.27	10.91
gene-NCGR_LOCUS11786	24.2	24.9	17.65	40.69	34.24	26.82	20.3	22.93	25.11	16.4	15.85	17.68	33.03	22.67	41.57	21.65	20.91	19.35	31.6	19.93	16.77	12.48	13.38	12.91
gene-NCGR_LOCUS11787	140.64	127.68	152.42	127.4	140.39	110.98	99.63	143.74	129.98	150.38	133.07	121.48	6.53	6.54	9.11	5.97	5.9	6.18	7.21	5.1	6.91	2.62	3.4	3.56
gene-NCGR_LOCUS11788	64.62	84.77	70.55	39.22	45.14	41.71	29.51	56.31	46.94	32.39	40.43	33.85	0	0.36	1.47	0.82	0	0.48	0	1.6	2.04	1	0.88	0
gene-NCGR_LOCUS11789	1.97	2.58	2.87	2.24	1.46	2.53	0.81	1.47	1.4	1.47	1.58	1.57	0.54	0.62	0.61	0.42	0.91	0.75	0.46	0.41	0.83	1.24	0.62	0.92
gene-NCGR_LOCUS1179	17.62	12.99	15.24	19.93	22.49	18.71	24.79	24.47	24.59	20.07	33.21	32.63	152.02	26.3	32.24	27.12	36.55	19.43	32.97	21.91	16.57	67.53	72.06	69.27
gene-NCGR_LOCUS11790	30.83	11.24	13.78	1.96	5.16	7.56	0	0	1.89	0.45	0	0	0	0	0.34	0	0	0	0.79	0	0	0	0.22	0
gene-NCGR_LOCUS11791	2.32	1.51	1.16	3.27	3.4	3.4	2.1	2.95	2.56	0.95	1.38	0.88	9.1	5.81	9.37	6.72	7.07	5.84	7.45	4.64	7.52	7.24	8.22	6.82
gene-NCGR_LOCUS11792	643.71	863.18	737.55	851.01	750.1	681.62	1154.5	1118.66	887.99	1339.9	991.59	1616.32	4279.79	4026.06	3770.78	3843.13	3184.73	4081.74	3393.96	3121.85	3489.15	3173.71	3285.11	2895.25
gene-NCGR_LOCUS11793	0.46	1.35	1.26	0.18	0.85	0.29	2.9	2.41	1.38	1.42	1.35	0.93	4.37	8.57	3.42	4.83	4.42	1.67	4.07	14.72	11.92	11.8	6.05	16.74
gene-NCGR_LOCUS11794	0.09	2.08	0	0.03	0.98	0	0	0	0.59	0	0	1.18	1.99	0.1	0.49	3.52	0.46	5.58	0.86	0.65	38.96	0.12	0	0.13
gene-NCGR_LOCUS11795	154.5	50.51	73.85	57.91	25.33	46.55	25.12	99.62	92.9	17.49	19.6	23.47	48.12	139.53	68.39	159.06	119.31	173.61	92.47	177.36	50.6	41.69	51.15	31.27
gene-NCGR_LOCUS11796	0	0	0	0	0	0	0	0	0	0	0	0	0	0	0	0	0	0	0	0	0	0	0	0
[truncated: 66,332 more rows]
