# Supplementary material for: Physiological and transcriptomic analyses reveal the cadmium tolerance mechanism of Miscanthus lutarioriparia
Source: PLoS One. 2024 May 15;19(5):e0302940. doi: 10.1371/journal.pone.0302940 (PMC11095687; doi:10.1371/journal.pone.0302940)
Supplement: S6 Table — (XLS) [file pone.0302940.s013.xls]

S6 Table. Differentially expressed genes in different samples.
Gene_id	L_0_vs_Cd_1L	L_0_vs_Cd_2L	Cd_1L_vs_Cd_4L	R_0_vs_Cd_2R	Cd_1L_vs_Cd_2L	Cd_1R_vs_Cd_4R	R_0_vs_Cd_4R	R_0_vs_Cd_1R	L_0_vs_Cd_4L	Cd_2R_vs_Cd_4R	Cd_2L_vs_Cd_4L	Cd_1R_vs_Cd_2R	Sum	Gene name	Gene description
28318	3034	3915	14813	192	8129	15190	13277	419	11507	9479	5112	1117	28318
MSTRG.47094	no|down	no|down	no|down	no|down	no|down	no|down	no|down	no|up	yes|down	no|down	no|down	no|down	1
gene-NCGR_LOCUS47618	no|up	no|down	yes|down	no|up	no|down	yes|down	yes|down	no|up	no|down	yes|down	no|down	no|down	4	NCGR_LOCUS47618	CAD6264313.1
gene-NCGR_LOCUS18920	no|up	no|down	yes|down	no|down	no|down	no|down	no|down	no|down	yes|down	no|down	yes|down	no|up	3	NCGR_LOCUS18920	CAD6227994.1
gene-NCGR_LOCUS47615	no|down	yes|down	no|down	no|down	no|down	yes|down	yes|down	no|up	no|down	yes|down	no|up	no|down	4	NCGR_LOCUS47615	CAD6264310.1
gene-NCGR_LOCUS47613	no|down	no|down	no|up	no|up	no|up	yes|down	yes|down	no|down	no|down	yes|down	no|up	no|up	3	NCGR_LOCUS47613	CAD6264308.1
gene-NCGR_LOCUS47612	no|up	no|down	no|down	no|down	no|down	yes|down	yes|down	no|up	no|down	yes|down	no|down	no|down	3	NCGR_LOCUS47612	CAD6264307.1
gene-NCGR_LOCUS47611	no|up	no|down	yes|down	no|up	yes|down	no|up	no|up	no|up	yes|down	no|up	no|down	no|down	3	NCGR_LOCUS47611	CAD6264306.1
gene-NCGR_LOCUS47610	no|down	no|up	yes|up	no|up	no|up	yes|up	yes|up	no|down	no|up	yes|up	no|up	yes|up	5	NCGR_LOCUS47610	CAD6264305.1
gene-NCGR_LOCUS61043	no|up	no|down	no|down	no|up	no|down	yes|down	no|down	no|up	no|down	no|down	no|down	no|down	1	NCGR_LOCUS61043	CAD6336945.1
MSTRG.58111	no|up	no|down	no|down	no|up	no|down	yes|down	no|down	no|up	no|down	no|down	no|down	no|down	1
gene-NCGR_LOCUS61047	no|up	no|up	yes|down	no|down	no|down	yes|down	yes|down	no|down	no|down	yes|down	no|down	no|up	4	NCGR_LOCUS61047	CAD6336949.1
MSTRG.11448	no|down	no|up	yes|up	no|down	no|up	no|up	no|up	no|down	no|up	no|up	no|up	no|down	1
gene-NCGR_LOCUS22761	no|up	no|up	no|down	no|up	no|down	no|down	yes|down	no|down	no|down	yes|down	no|down	no|up	2	NCGR_LOCUS22761	CAD6233354.1
gene-NCGR_LOCUS22764	yes|down	no|up	yes|up	no|up	yes|up	yes|up	yes|up	no|down	yes|up	yes|up	yes|up	no|up	8	NCGR_LOCUS22764	CAD6233360.1
MSTRG.45182	no|down	no|down	no|down	no|up	no|down	no|up	no|up	no|up	yes|down	no|up	no|down	no|down	1
gene-NCGR_LOCUS22768	no|up	no|up	no|up	no|down	no|down	no|up	no|up	no|down	yes|up	no|up	no|up	no|up	1	NCGR_LOCUS22768	CAD6233368.1
MSTRG.16989	no|down	no|down	no|down	no|up	no|down	no|down	yes|down	no|down	no|down	yes|down	no|up	no|up	2
gene-NCGR_LOCUS48135	no|down	yes|down	yes|down	no|down	yes|down	yes|down	yes|down	no|down	yes|down	yes|down	yes|down	no|down	8	NCGR_LOCUS48135	CAD6264830.1
gene-NCGR_LOCUS37065	no|down	no|up	yes|up	no|down	yes|up	no|down	no|down	no|down	yes|up	no|up	no|up	no|down	3	NCGR_LOCUS37065	CAD6253440.1
gene-NCGR_LOCUS64709	no|up	no|up	no|up	no|down	no|up	yes|up	yes|up	no|down	no|up	yes|up	no|up	no|up	3	NCGR_LOCUS64709	CAD6340611.1
gene-NCGR_LOCUS18808	no|down	yes|up	yes|up	no|down	yes|up	no|up	no|up	no|up	yes|up	yes|up	no|down	no|down	5	NCGR_LOCUS18808	CAD6227867.1
gene-NCGR_LOCUS18802	no|down	no|up	yes|up	no|up	no|up	no|down	no|up	no|up	no|up	no|down	no|up	no|down	1	NCGR_LOCUS18802	CAD6227861.1
gene-NCGR_LOCUS18803	no|up	no|up	yes|down	no|down	no|down	no|up	no|up	no|down	no|down	no|up	no|down	no|down	1	NCGR_LOCUS18803	CAD6227862.1
gene-NCGR_LOCUS47340	no|up	no|up	no|down	no|down	no|down	yes|up	no|up	no|down	no|down	no|up	no|down	no|up	1	NCGR_LOCUS47340	CAD6264035.1
gene-NCGR_LOCUS67883	no|up	no|down	no|down	no|down	yes|down	no|down	no|down	no|down	no|down	no|up	no|up	no|down	1	NCGR_LOCUS67883	CAD6343785.1
gene-NCGR_LOCUS11329	no|up	no|up	yes|up	no|up	no|up	no|down	no|down	no|down	yes|up	no|down	yes|up	no|up	3	NCGR_LOCUS11329	CAD6217302.1
gene-NCGR_LOCUS14138	no|down	no|up	no|down	no|down	no|up	no|up	no|up	no|up	no|down	yes|up	no|down	no|down	1	NCGR_LOCUS14138	CAD6220705.1
gene-NCGR_LOCUS11324	no|down	no|up	yes|up	no|up	no|up	no|down	no|up	no|up	yes|up	no|up	yes|up	no|down	3	NCGR_LOCUS11324	CAD6217292.1
gene-NCGR_LOCUS14137	no|down	no|up	yes|up	no|up	yes|up	yes|up	yes|up	no|down	yes|up	no|up	yes|up	yes|up	7	NCGR_LOCUS14137	CAD6220703.1
gene-NCGR_LOCUS11326	yes|down	no|up	yes|up	no|up	yes|up	yes|up	yes|up	no|down	yes|up	yes|up	yes|up	no|up	8	NCGR_LOCUS11326	CAD6217296.1
gene-NCGR_LOCUS44421	no|down	no|up	no|up	no|up	no|up	yes|up	no|up	no|up	no|up	no|up	no|down	no|up	1	NCGR_LOCUS44421	CAD6260999.1
gene-NCGR_LOCUS14133	no|down	no|down	yes|up	no|up	no|down	yes|up	yes|up	no|up	no|up	no|up	no|up	no|up	3	NCGR_LOCUS14133	CAD6220695.1
gene-NCGR_LOCUS30872	yes|down	yes|up	yes|up	no|up	yes|up	yes|up	yes|up	no|down	yes|up	yes|up	yes|up	yes|up	10	NCGR_LOCUS30872	CAD6246624.1
MSTRG.43179	no|down	no|up	yes|up	no|down	no|up	yes|up	no|up	no|down	no|up	yes|up	no|up	no|down	3		None
MSTRG.43176	yes|down	no|up	yes|up	no|up	yes|up	yes|up	yes|up	no|down	yes|up	no|up	no|up	no|up	6		None
gene-NCGR_LOCUS3907	no|up	no|down	no|down	no|down	no|down	yes|up	no|up	no|down	no|down	no|up	no|up	no|up	1	NCGR_LOCUS3907	CAD6206168.1
gene-NCGR_LOCUS2699	no|up	no|down	yes|down	no|up	no|down	yes|down	no|down	no|up	yes|down	no|down	no|down	no|down	3	NCGR_LOCUS2699	CAD6204706.1
gene-NCGR_LOCUS39932	no|up	no|up	no|up	no|up	no|up	yes|up	yes|up	no|up	no|up	no|up	no|up	no|up	2	NCGR_LOCUS39932	CAD6256425.1
gene-NCGR_LOCUS39931	no|up	no|down	yes|down	no|down	no|down	yes|down	yes|down	no|up	yes|down	yes|down	no|down	no|down	5	NCGR_LOCUS39931	CAD6256424.1
gene-NCGR_LOCUS39930	no|up	no|no test	no|down	no|up	yes|down	no|up	yes|up	no|up	no|up	no|up	no|up	no|down	2	NCGR_LOCUS39930	CAD6256423.1
MSTRG.15176	no|up	no|down	yes|down	no|down	no|down	yes|down	yes|down	no|up	no|down	no|down	no|down	no|down	3		None
gene-NCGR_LOCUS2691	no|down	no|down	yes|down	no|down	no|down	no|down	no|down	no|up	yes|down	no|up	yes|down	no|down	3	NCGR_LOCUS2691	CAD6204698.1
gene-NCGR_LOCUS2690	no|up	no|down	yes|down	no|down	no|down	no|down	no|down	no|up	no|down	no|up	no|down	yes|down	2	NCGR_LOCUS2690	CAD6204697.1
gene-NCGR_LOCUS13786	no|down	no|up	yes|up	no|up	yes|up	yes|down	no|down	no|down	no|up	yes|down	no|up	no|up	4	NCGR_LOCUS13786	CAD6220237.1
gene-NCGR_LOCUS6933	no|down	no|up	yes|up	no|up	no|up	yes|up	yes|up	no|down	no|up	yes|up	no|up	no|up	4	NCGR_LOCUS6933	CAD6210898.1
gene-NCGR_LOCUS2695	no|up	no|down	yes|down	no|down	no|down	no|no test	no|down	no|down	yes|down	no|down	yes|down	no|up	3	NCGR_LOCUS2695	CAD6204702.1
gene-NCGR_LOCUS2694	no|up	no|down	yes|down	no|up	yes|down	yes|down	yes|down	no|down	no|down	yes|down	no|down	no|up	5	NCGR_LOCUS2694	CAD6204701.1
gene-NCGR_LOCUS13782	no|up	no|up	no|down	no|down	no|up	no|down	yes|down	no|down	no|up	no|down	no|down	no|down	1	NCGR_LOCUS13782	CAD6220233.1
gene-NCGR_LOCUS65258	no|no test	no|up	no|no test	no|up	no|up	yes|up	yes|up	no|up	no|no test	no|up	no|down	no|up	2	NCGR_LOCUS65258	CAD6341160.1
gene-NCGR_LOCUS62666	no|up	no|up	yes|up	no|up	no|up	yes|up	yes|up	no|up	yes|up	yes|up	yes|up	no|up	6	NCGR_LOCUS62666	CAD6338568.1
gene-NCGR_LOCUS62665	no|no test	no|no test	no|up	no|up	no|no test	no|up	yes|up	no|up	no|up	no|up	no|up	no|up	1	NCGR_LOCUS62665	CAD6338567.1
gene-NCGR_LOCUS32586	no|down	no|down	no|down	no|up	no|down	no|down	no|down	no|up	no|down	yes|down	no|down	no|up	1	NCGR_LOCUS32586	CAD6248456.1
MSTRG.10528	no|down	no|down	no|down	no|up	no|down	yes|down	yes|down	no|down	no|down	yes|down	no|up	no|up	3
gene-NCGR_LOCUS32581	no|no test	no|no test	no|no test	no|up	no|no test	yes|down	no|up	yes|up	no|no test	no|down	no|no test	no|down	2	NCGR_LOCUS32581	CAD6248450.1
gene-NCGR_LOCUS67059	no|down	no|up	no|down	no|up	no|up	yes|up	no|up	no|down	no|down	no|up	no|down	no|up	1	NCGR_LOCUS67059	CAD6342961.1
gene-NCGR_LOCUS67056	yes|up	no|down	yes|down	no|up	yes|down	no|down	no|down	no|down	no|down	yes|down	no|down	no|up	4	NCGR_LOCUS67056	CAD6342960.1
gene-NCGR_LOCUS45614	no|down	no|up	no|up	no|down	no|up	yes|up	yes|up	no|down	no|up	yes|up	no|up	no|up	3	NCGR_LOCUS45614	CAD6262241.1
gene-NCGR_LOCUS45617	no|up	no|up	no|up	no|up	no|up	no|up	no|up	no|down	yes|up	no|up	no|up	no|up	1	NCGR_LOCUS45617	CAD6262245.1
gene-NCGR_LOCUS12784	no|down	no|up	yes|up	no|down	no|up	yes|up	no|up	no|down	no|up	no|up	no|up	no|up	2	NCGR_LOCUS12784	CAD6218975.1
gene-NCGR_LOCUS45611	yes|up	no|down	no|down	no|down	yes|down	no|down	yes|down	no|down	no|up	yes|down	no|up	no|up	4	NCGR_LOCUS45611	CAD6262238.1
gene-NCGR_LOCUS45610	yes|down	no|up	yes|up	no|up	yes|up	yes|up	yes|up	no|down	yes|up	yes|up	yes|up	no|up	8	NCGR_LOCUS45610	CAD6262237.1
gene-NCGR_LOCUS12781	yes|up	no|down	yes|down	no|down	yes|down	yes|down	yes|down	no|up	no|down	no|down	no|up	no|down	5	NCGR_LOCUS12781	CAD6218972.1
gene-NCGR_LOCUS12780	no|up	yes|up	yes|up	no|down	no|up	yes|up	no|up	no|down	yes|up	yes|up	no|up	no|up	5	NCGR_LOCUS12780	CAD6218971.1
gene-NCGR_LOCUS45618	no|down	no|down	yes|up	no|down	no|down	no|down	no|down	no|down	yes|up	no|down	yes|up	no|up	3	NCGR_LOCUS45618	CAD6262246.1
gene-NCGR_LOCUS51105	no|down	no|down	no|down	no|down	no|down	yes|down	yes|down	no|up	no|down	yes|down	no|up	no|down	3	NCGR_LOCUS51105	CAD6267800.1
gene-NCGR_LOCUS27234	no|down	no|down	yes|down	no|up	no|down	no|up	no|down	no|down	yes|down	no|down	no|down	no|up	2	NCGR_LOCUS27234	CAD6240716.1
MSTRG.33453	no|down	no|down	no|down	no|down	no|up	no|up	no|up	no|down	yes|down	no|up	no|down	no|no test	1		None
gene-NCGR_LOCUS33290	no|down	no|down	no|up	no|up	no|down	no|up	no|down	no|down	no|up	no|down	yes|up	no|up	1	NCGR_LOCUS33290	CAD6249469.1
MSTRG.38300	no|up	no|up	yes|down	no|up	no|down	no|up	no|down	no|down	no|down	no|down	no|down	no|up	1		None
MSTRG.38301	no|up	no|down	yes|down	no|down	no|down	yes|down	yes|down	no|down	no|down	yes|down	no|down	no|up	4
gene-NCGR_LOCUS10494	yes|down	yes|up	yes|up	no|up	yes|up	yes|up	yes|up	no|down	yes|up	no|up	no|up	yes|up	8	NCGR_LOCUS10494	CAD6215226.1
gene-NCGR_LOCUS55487	no|down	no|up	no|up	no|up	no|up	no|down	yes|up	no|up	no|up	no|down	no|down	no|up	1	NCGR_LOCUS55487	CAD6272212.1
gene-NCGR_LOCUS50474	yes|down	no|down	no|up	no|up	no|up	no|up	no|up	no|up	no|down	no|up	no|down	no|down	1	NCGR_LOCUS50474	CAD6267169.1
gene-NCGR_LOCUS50473	no|up	no|up	yes|down	no|up	no|down	no|down	no|down	no|up	yes|down	no|down	yes|down	no|down	3	NCGR_LOCUS50473	CAD6267168.1
gene-NCGR_LOCUS55483	no|down	no|up	yes|up	no|down	yes|up	no|up	no|down	no|down	yes|up	no|up	no|up	no|up	3	NCGR_LOCUS55483	CAD6272208.1
gene-NCGR_LOCUS17440	no|up	yes|down	yes|down	no|down	yes|down	yes|down	yes|down	no|down	yes|down	yes|down	yes|down	no|down	8	NCGR_LOCUS17440	CAD6225361.1
gene-NCGR_LOCUS41750	no|down	no|down	no|down	no|down	no|down	yes|down	yes|down	no|up	no|down	no|down	no|no test	no|down	2	NCGR_LOCUS41750	CAD6258273.1
gene-NCGR_LOCUS41751	no|down	no|down	no|down	no|down	no|down	yes|down	yes|down	no|down	no|down	yes|down	no|down	no|down	3	NCGR_LOCUS41751	CAD6258274.1
MSTRG.62483	no|up	no|down	no|down	no|down	no|down	yes|down	yes|down	no|down	no|down	no|down	no|up	no|down	2		None
gene-NCGR_LOCUS41753	yes|down	yes|up	yes|up	no|up	yes|up	yes|up	yes|up	no|down	yes|up	yes|up	yes|up	yes|up	10	NCGR_LOCUS41753	CAD6258276.1
gene-NCGR_LOCUS41754	no|down	yes|up	yes|up	no|down	yes|up	yes|up	yes|up	no|down	yes|up	yes|up	no|up	no|down	7	NCGR_LOCUS41754	CAD6258277.1
gene-NCGR_LOCUS41971	no|down	yes|down	no|down	no|up	no|down	no|down	no|down	no|down	no|down	no|down	no|up	no|up	1	NCGR_LOCUS41971	CAD6258499.1
gene-NCGR_LOCUS58277	no|up	no|up	yes|up	no|down	no|up	yes|up	yes|up	no|down	yes|up	yes|up	yes|up	no|up	6	NCGR_LOCUS58277	CAD6334179.1
gene-NCGR_LOCUS41759	no|down	yes|up	no|up	no|down	yes|up	no|down	no|down	no|up	no|up	no|down	no|down	no|down	2	NCGR_LOCUS41759	CAD6258282.1
gene-NCGR_LOCUS41979	no|down	no|down	yes|down	no|down	no|down	no|down	no|down	no|down	yes|down	no|down	no|down	no|up	2	NCGR_LOCUS41979	CAD6258507.1
gene-NCGR_LOCUS21955	no|down	no|up	yes|up	no|up	yes|up	yes|up	yes|up	no|up	yes|up	yes|up	no|up	no|up	6	NCGR_LOCUS21955	CAD6232270.1
gene-NCGR_LOCUS54578	no|down	yes|down	no|down	no|up	no|down	no|down	yes|down	no|down	yes|down	yes|down	no|down	no|up	4	NCGR_LOCUS54578	CAD6271292.1
gene-NCGR_LOCUS15174	no|up	no|up	no|up	no|up	no|up	yes|up	yes|up	no|up	no|up	no|up	no|down	no|up	2	NCGR_LOCUS15174	CAD6222590.1
gene-NCGR_LOCUS12438	no|down	no|up	no|up	no|up	no|up	yes|up	yes|up	no|down	no|up	no|up	no|down	no|up	2	NCGR_LOCUS12438	CAD6218574.1
gene-NCGR_LOCUS21952	no|down	no|down	yes|up	no|down	no|down	no|down	no|down	no|up	no|up	no|down	yes|up	no|down	2	NCGR_LOCUS21952	CAD6232267.1
gene-NCGR_LOCUS8756	no|up	no|down	yes|up	no|up	no|down	yes|up	yes|up	no|up	yes|up	yes|up	yes|up	no|up	6	NCGR_LOCUS8756	CAD6213047.1
gene-NCGR_LOCUS54573	yes|down	yes|up	yes|up	no|down	yes|up	no|up	no|down	no|down	yes|up	no|up	no|up	no|up	5	NCGR_LOCUS54573	CAD6271287.1
gene-NCGR_LOCUS12437	no|down	no|up	no|up	no|up	no|up	yes|up	yes|up	no|down	no|up	no|up	no|up	no|up	2	NCGR_LOCUS12437	CAD6218573.1
gene-NCGR_LOCUS8755	no|down	no|down	no|down	no|up	no|down	yes|down	yes|down	no|up	no|down	yes|down	no|up	no|down	3	NCGR_LOCUS8755	CAD6213046.1
gene-NCGR_LOCUS54577	yes|down	no|up	yes|up	no|up	yes|up	yes|up	no|up	no|down	no|up	no|up	no|down	no|up	4	NCGR_LOCUS54577	CAD6271291.1
gene-NCGR_LOCUS12433	no|up	no|up	no|down	no|up	no|down	yes|down	no|down	no|up	no|up	no|down	no|up	no|down	1	NCGR_LOCUS12433	CAD6218569.1
gene-NCGR_LOCUS7806	no|no test	no|no test	no|no test	no|up	no|no test	yes|down	yes|up	yes|up	no|no test	no|down	no|no test	no|up	3	NCGR_LOCUS7806	CAD6211998.1
gene-NCGR_LOCUS31582	no|down	no|up	no|up	no|up	no|up	no|up	yes|up	no|up	no|up	no|up	no|up	no|up	1	NCGR_LOCUS31582	CAD6247382.1
gene-NCGR_LOCUS31580	no|up	no|down	yes|down	no|down	no|down	yes|down	yes|down	no|up	yes|down	no|down	yes|down	no|down	5	NCGR_LOCUS31580	CAD6247380.1
gene-NCGR_LOCUS31587	no|up	no|up	yes|up	no|down	no|down	no|down	no|down	no|up	yes|up	no|up	yes|up	yes|down	4	NCGR_LOCUS31587	CAD6247388.1
gene-NCGR_LOCUS26290	no|up	no|down	no|down	no|down	no|down	no|down	yes|down	no|down	no|down	no|down	no|up	no|down	1	NCGR_LOCUS26290	CAD6239314.1
gene-NCGR_LOCUS20603	no|down	yes|up	yes|up	no|up	yes|up	yes|up	yes|up	no|up	yes|up	no|up	no|up	no|up	6	NCGR_LOCUS20603	CAD6230218.1
gene-NCGR_LOCUS20602	yes|down	no|down	yes|up	no|down	no|up	no|up	no|up	no|down	no|up	no|up	yes|up	no|down	3	NCGR_LOCUS20602	CAD6230216.1
gene-NCGR_LOCUS31589	no|down	no|up	yes|up	no|up	yes|up	yes|up	yes|up	no|down	no|up	no|up	no|down	yes|up	5	NCGR_LOCUS31589	CAD6247391.1
gene-NCGR_LOCUS20606	no|down	no|up	yes|up	no|up	no|up	yes|up	yes|up	no|down	no|up	yes|up	no|up	no|up	4	NCGR_LOCUS20606	CAD6230223.1
gene-NCGR_LOCUS20604	no|down	no|down	no|up	no|down	no|down	yes|up	yes|up	no|down	no|up	yes|up	no|up	no|down	3	NCGR_LOCUS20604	CAD6230220.1
gene-NCGR_LOCUS49619	no|up	no|down	no|down	no|down	no|down	no|down	yes|down	no|down	no|down	yes|down	no|up	no|up	2	NCGR_LOCUS49619	CAD6266314.1
gene-NCGR_LOCUS49618	no|down	no|up	yes|up	no|down	yes|up	no|down	no|down	no|down	yes|up	no|down	no|up	no|up	3	NCGR_LOCUS49618	CAD6266313.1
gene-NCGR_LOCUS10149	no|down	no|up	yes|up	no|up	yes|up	yes|up	yes|up	no|up	yes|up	no|up	no|up	no|up	5	NCGR_LOCUS10149	CAD6214864.1
gene-NCGR_LOCUS52642	no|up	no|down	no|down	no|down	yes|down	no|down	no|down	no|down	no|up	no|down	no|up	no|down	1	NCGR_LOCUS52642	CAD6269338.1
gene-NCGR_LOCUS39209	no|up	no|up	yes|up	no|up	no|up	yes|up	no|up	no|down	yes|up	no|up	yes|up	no|up	4	NCGR_LOCUS39209	CAD6255668.1
gene-NCGR_LOCUS14560	no|down	no|up	yes|up	no|up	yes|up	yes|up	yes|up	no|no change	yes|up	no|up	no|up	yes|up	6	NCGR_LOCUS14560	CAD6221175.1
gene-NCGR_LOCUS45583	no|up	no|down	no|down	no|up	yes|down	no|down	no|up	no|up	no|up	no|down	no|up	no|up	1	NCGR_LOCUS45583	CAD6262209.1
gene-NCGR_LOCUS10141	no|up	no|down	yes|down	no|down	no|down	no|down	no|down	no|down	yes|down	no|down	no|down	no|down	2	NCGR_LOCUS10141	CAD6214856.1
gene-NCGR_LOCUS15877	no|down	no|down	yes|up	no|down	no|up	no|down	no|up	no|up	no|up	no|up	no|up	no|down	1	NCGR_LOCUS15877	CAD6223469.1
gene-NCGR_LOCUS10147	no|up	no|up	yes|up	no|up	no|up	yes|down	no|up	no|up	yes|up	no|down	no|up	no|up	3	NCGR_LOCUS10147	CAD6214862.1
gene-NCGR_LOCUS49614	no|up	no|up	no|up	no|up	no|up	yes|up	yes|up	no|up	no|up	no|up	no|down	no|down	2	NCGR_LOCUS49614	CAD6266309.1
gene-NCGR_LOCUS10145	yes|up	no|up	yes|down	no|up	no|down	no|down	no|down	no|down	no|down	no|down	no|down	no|up	2	NCGR_LOCUS10145	CAD6214860.1
gene-NCGR_LOCUS18378	no|down	no|up	yes|up	no|down	yes|up	yes|up	no|up	no|down	no|up	no|up	no|down	no|down	3	NCGR_LOCUS18378	CAD6226611.1
gene-NCGR_LOCUS57889	no|up	no|down	yes|down	no|up	no|down	yes|down	no|down	no|up	yes|down	no|down	no|down	no|down	3	NCGR_LOCUS57889	CAD6333791.1
gene-NCGR_LOCUS57888	no|down	no|up	yes|up	no|up	no|up	yes|up	yes|up	no|down	no|up	yes|up	no|up	no|up	4	NCGR_LOCUS57888	CAD6333790.1
gene-NCGR_LOCUS9809	no|up	no|up	no|up	no|down	no|down	no|down	no|down	no|down	yes|up	no|down	no|up	no|down	1	NCGR_LOCUS9809	CAD6214392.1
gene-NCGR_LOCUS15879	no|up	no|up	no|up	no|up	no|up	yes|up	yes|up	no|up	no|up	no|up	no|down	no|up	2	NCGR_LOCUS15879	CAD6223471.1
gene-NCGR_LOCUS57883	no|down	no|up	yes|up	no|up	no|up	yes|up	yes|up	no|down	yes|up	no|up	no|up	no|up	4	NCGR_LOCUS57883	CAD6333785.1
gene-NCGR_LOCUS9804	no|down	no|up	yes|up	no|up	yes|up	no|up	no|up	no|up	no|up	no|down	no|down	no|up	2	NCGR_LOCUS9804	CAD6214387.1
gene-NCGR_LOCUS57880	no|up	no|down	yes|down	no|down	no|down	yes|down	yes|down	no|up	no|down	yes|down	no|down	no|down	4	NCGR_LOCUS57880	CAD6333782.1
gene-NCGR_LOCUS18374	no|up	no|down	no|down	no|up	no|down	yes|down	yes|down	no|down	no|down	yes|down	no|up	no|up	3	NCGR_LOCUS18374	CAD6226607.1
gene-NCGR_LOCUS18375	yes|up	yes|down	yes|down	no|down	yes|down	yes|down	yes|down	no|up	yes|down	yes|down	no|down	no|down	8	NCGR_LOCUS18375	CAD6226608.1
gene-NCGR_LOCUS18377	no|up	no|down	yes|down	no|down	yes|down	yes|down	yes|down	no|up	yes|down	no|down	no|down	no|down	5	NCGR_LOCUS18377	CAD6226610.1
gene-NCGR_LOCUS913	no|up	no|down	yes|down	no|up	yes|down	no|down	no|up	no|up	no|down	no|up	no|no test	no|down	2	NCGR_LOCUS913	CAD6202654.1
gene-NCGR_LOCUS912	no|down	no|up	no|up	no|down	yes|up	no|down	no|down	no|up	no|down	no|up	no|down	no|down	1	NCGR_LOCUS912	CAD6202652.1
MSTRG.63522	no|down	no|up	no|up	no|up	no|up	no|up	yes|up	no|up	no|up	no|up	no|down	no|down	1
gene-NCGR_LOCUS910	no|down	yes|down	no|down	no|up	no|down	no|down	no|up	no|up	no|down	no|up	no|up	no|down	1	NCGR_LOCUS910	CAD6202648.1
gene-NCGR_LOCUS918	no|up	no|down	yes|up	no|down	no|down	no|up	no|up	no|up	yes|up	no|up	yes|up	no|down	3	NCGR_LOCUS918	CAD6202664.1
gene-NCGR_LOCUS54680	yes|down	yes|up	yes|up	no|up	yes|up	yes|up	yes|up	no|up	yes|up	no|up	no|up	no|up	7	NCGR_LOCUS54680	CAD6271394.1
gene-NCGR_LOCUS54681	no|up	no|down	yes|down	no|up	no|down	yes|down	yes|down	no|down	yes|down	yes|down	no|down	no|up	5	NCGR_LOCUS54681	CAD6271395.1
gene-NCGR_LOCUS54684	no|up	no|up	no|up	no|down	no|up	yes|up	yes|up	no|down	no|up	yes|up	no|down	no|up	3	NCGR_LOCUS54684	CAD6271398.1
gene-NCGR_LOCUS28729	no|up	no|down	no|up	no|up	yes|down	no|down	yes|up	no|up	no|up	no|down	yes|up	no|up	3	NCGR_LOCUS28729	CAD6243750.1
gene-NCGR_LOCUS54687	no|up	no|up	no|up	no|up	no|up	yes|up	no|up	no|down	no|up	no|up	no|up	no|up	1	NCGR_LOCUS54687	CAD6271401.1
gene-NCGR_LOCUS28724	no|down	no|up	yes|up	no|down	no|up	no|down	no|down	no|down	yes|up	no|down	no|up	no|down	2	NCGR_LOCUS28724	CAD6243740.1
gene-NCGR_LOCUS31051	no|up	no|up	yes|up	no|up	no|up	no|up	no|up	no|down	yes|up	no|up	yes|up	no|up	3	NCGR_LOCUS31051	CAD6246808.1
gene-NCGR_LOCUS31052	no|up	no|down	yes|up	no|up	no|down	no|up	no|up	no|down	yes|up	no|up	yes|up	no|up	3	NCGR_LOCUS31052	CAD6246810.1
gene-NCGR_LOCUS28727	no|down	no|up	yes|up	no|up	no|up	yes|up	yes|up	no|down	no|up	no|up	no|up	yes|up	4	NCGR_LOCUS28727	CAD6243746.1
gene-NCGR_LOCUS31055	no|up	yes|down	yes|down	no|down	yes|down	yes|down	yes|down	yes|up	no|down	yes|down	yes|up	no|down	8	NCGR_LOCUS31055	CAD6246813.1
gene-NCGR_LOCUS28722	no|up	no|down	no|down	no|down	no|down	yes|down	yes|down	no|down	no|down	yes|down	no|down	no|down	3	NCGR_LOCUS28722	CAD6243735.1
gene-NCGR_LOCUS52640	no|down	no|down	no|down	no|down	no|down	yes|down	yes|down	no|down	no|down	yes|down	no|down	no|down	3	NCGR_LOCUS52640	CAD6269336.1
MSTRG.22137	no|up	no|down	no|down	no|up	yes|down	no|down	no|down	no|down	no|up	no|down	yes|up	no|up	2		None
gene-NCGR_LOCUS52490	no|up	no|down	no|down	no|down	no|down	yes|down	yes|down	no|up	no|down	yes|down	no|down	no|down	3	NCGR_LOCUS52490	CAD6269185.1
MSTRG.33370	no|down	no|up	no|up	no|up	no|up	yes|up	yes|up	no|down	no|up	no|up	no|up	no|up	2
gene-NCGR_LOCUS44548	no|down	no|up	no|up	no|up	no|up	yes|down	yes|down	no|up	no|up	yes|down	no|up	no|down	3	NCGR_LOCUS44548	CAD6261127.1
MSTRG.30933	no|down	no|up	yes|up	no|up	no|up	yes|up	yes|up	no|down	no|up	no|up	no|up	no|up	3
MSTRG.30932	no|no test	no|no test	no|up	no|up	no|no test	yes|up	no|up	no|down	no|up	no|up	no|up	no|up	1		None
gene-NCGR_LOCUS53133	no|up	no|down	yes|down	no|down	no|down	yes|down	yes|down	no|down	yes|down	yes|down	no|down	no|down	5	NCGR_LOCUS53133	CAD6269835.1
MSTRG.24992	no|up	no|up	yes|up	no|no test	no|down	no|no test	no|no test	no|no test	yes|up	no|no test	yes|up	no|no test	3		None
gene-NCGR_LOCUS22769	no|down	no|up	no|up	no|up	no|up	no|up	yes|up	no|up	no|up	no|up	no|down	no|down	1	NCGR_LOCUS22769	CAD6233370.1
gene-NCGR_LOCUS53132	no|up	no|down	no|down	no|down	no|down	yes|down	yes|down	no|up	no|down	yes|down	no|down	no|down	3	NCGR_LOCUS53132	CAD6269834.1
gene-NCGR_LOCUS30254	no|down	no|down	no|up	no|up	no|down	yes|down	no|down	no|up	no|up	no|down	no|up	no|down	1	NCGR_LOCUS30254	CAD6245976.1
gene-NCGR_LOCUS59836	no|down	no|up	yes|up	no|down	yes|up	yes|up	no|up	no|down	yes|up	yes|up	no|up	no|up	5	NCGR_LOCUS59836	CAD6335738.1
MSTRG.27275	no|down	no|up	no|up	no|down	no|up	yes|down	no|down	no|up	no|down	no|down	no|down	no|down	1
gene-NCGR_LOCUS16798	no|up	no|down	no|up	no|down	no|down	no|up	no|up	no|down	yes|up	no|up	yes|up	no|down	2	NCGR_LOCUS16798	CAD6224514.1
gene-NCGR_LOCUS8412	no|no test	no|up	no|no test	no|down	no|up	yes|up	yes|up	no|up	no|no test	yes|up	no|down	no|down	3	NCGR_LOCUS8412	CAD6212640.1
gene-NCGR_LOCUS19500	no|no test	no|no test	no|up	no|up	no|no test	yes|up	yes|up	no|up	no|up	yes|up	no|up	no|up	3	NCGR_LOCUS19500	CAD6228855.1
gene-NCGR_LOCUS16793	no|up	no|up	yes|up	no|up	no|up	no|up	no|up	no|up	yes|up	no|up	yes|up	no|up	3	NCGR_LOCUS16793	CAD6224509.1
gene-NCGR_LOCUS16794	no|up	yes|up	no|down	no|up	no|up	no|down	no|up	no|up	no|up	no|down	no|down	no|down	1	NCGR_LOCUS16794	CAD6224510.1
gene-NCGR_LOCUS16796	no|up	no|down	yes|down	no|down	no|down	no|down	no|down	no|down	no|down	no|down	no|down	no|down	1	NCGR_LOCUS16796	CAD6224512.1
gene-NCGR_LOCUS16425	no|up	no|down	yes|down	no|up	no|down	no|down	no|down	no|down	no|down	yes|down	no|down	no|up	2	NCGR_LOCUS16425	CAD6224114.1
gene-NCGR_LOCUS16422	no|down	no|up	yes|up	no|up	no|up	no|down	no|down	no|up	no|up	no|down	no|up	no|up	1	NCGR_LOCUS16422	CAD6224111.1
gene-NCGR_LOCUS7801	no|down	no|up	yes|up	no|up	no|up	no|down	no|up	no|up	yes|up	no|down	no|up	no|up	2	NCGR_LOCUS7801	CAD6211993.1
gene-NCGR_LOCUS46199	no|down	no|up	yes|up	no|up	no|up	no|up	no|up	no|down	yes|up	no|up	no|up	no|up	2	NCGR_LOCUS46199	CAD6262874.1
gene-NCGR_LOCUS46198	no|up	no|down	no|up	no|up	no|down	yes|up	yes|up	no|down	no|up	yes|up	no|up	no|up	3	NCGR_LOCUS46198	CAD6262873.1
gene-NCGR_LOCUS8416	no|no test	no|up	no|no test	no|no test	no|up	yes|up	yes|up	no|up	no|no test	yes|up	no|down	no|down	3	NCGR_LOCUS8416	CAD6212644.1
gene-NCGR_LOCUS46192	no|down	no|up	yes|up	no|up	no|up	yes|up	yes|up	no|up	yes|up	yes|up	yes|up	yes|up	7	NCGR_LOCUS46192	CAD6262867.1
gene-NCGR_LOCUS16428	no|down	no|down	yes|down	no|down	no|down	no|down	no|down	no|up	yes|down	no|up	no|down	no|down	2	NCGR_LOCUS16428	CAD6224117.1
gene-NCGR_LOCUS16429	no|down	no|down	yes|down	no|down	no|down	no|down	no|down	no|up	yes|down	no|up	yes|down	no|down	3	NCGR_LOCUS16429	CAD6224118.1
gene-NCGR_LOCUS56130	yes|up	no|up	no|down	no|up	no|down	no|down	no|down	no|down	no|up	no|down	no|down	no|up	1	NCGR_LOCUS56130	CAD6272860.1
gene-NCGR_LOCUS56131	yes|down	no|up	yes|up	no|up	yes|up	yes|up	yes|up	no|up	yes|up	yes|up	no|up	no|up	7	NCGR_LOCUS56131	CAD6272861.1
MSTRG.55186	no|up	no|down	no|down	no|up	no|down	yes|down	yes|down	no|down	no|down	yes|down	no|up	no|up	3		None
gene-NCGR_LOCUS29238	no|down	no|down	yes|up	no|down	no|down	no|down	no|up	no|up	no|up	no|up	yes|up	no|down	2	NCGR_LOCUS29238	CAD6244620.1
gene-NCGR_LOCUS16708	no|no test	no|no test	no|up	no|up	no|no test	yes|up	yes|up	no|up	no|up	no|down	no|up	no|up	2	NCGR_LOCUS16708	CAD6224413.1
gene-NCGR_LOCUS27659	no|up	no|down	yes|down	no|down	yes|down	yes|down	no|down	no|up	no|down	no|down	no|down	no|down	3	NCGR_LOCUS27659	CAD6242076.1
gene-NCGR_LOCUS29894	no|down	no|up	yes|up	no|up	no|up	no|down	no|down	no|down	no|up	no|down	no|up	no|up	1	NCGR_LOCUS29894	CAD6245593.1
gene-NCGR_LOCUS29897	no|down	no|up	no|up	no|up	no|up	yes|up	yes|up	no|up	no|up	no|up	no|up	no|up	2	NCGR_LOCUS29897	CAD6245596.1
gene-NCGR_LOCUS64086	no|up	no|up	no|up	no|up	no|up	yes|up	yes|up	no|up	yes|up	yes|up	no|up	no|down	4	NCGR_LOCUS64086	CAD6339988.1
gene-NCGR_LOCUS29891	no|down	no|up	yes|up	no|up	yes|up	no|up	yes|up	no|up	no|up	no|up	no|up	no|up	3	NCGR_LOCUS29891	CAD6245590.1
gene-NCGR_LOCUS27650	yes|down	no|down	yes|up	no|up	yes|up	yes|up	yes|up	no|down	yes|up	no|up	yes|up	no|up	7	NCGR_LOCUS27650	CAD6242066.1
gene-NCGR_LOCUS27653	no|up	no|down	yes|down	no|down	yes|down	no|up	no|down	no|down	yes|down	no|down	yes|down	no|up	4	NCGR_LOCUS27653	CAD6242069.1
gene-NCGR_LOCUS46927	no|up	no|up	no|up	no|up	no|up	yes|up	yes|up	no|down	no|up	no|up	no|up	no|up	2	NCGR_LOCUS46927	CAD6263622.1
gene-NCGR_LOCUS66832	no|no test	no|up	yes|up	no|down	no|up	no|up	no|down	no|down	yes|up	no|up	yes|up	no|down	3	NCGR_LOCUS66832	CAD6342734.1
gene-NCGR_LOCUS66833	no|up	no|up	yes|up	no|up	no|up	yes|up	yes|up	no|down	yes|up	no|up	yes|up	no|up	5	NCGR_LOCUS66833	CAD6342735.1
gene-NCGR_LOCUS66831	no|down	no|up	yes|up	no|down	no|up	no|up	no|down	no|down	no|up	no|down	no|up	no|up	1	NCGR_LOCUS66831	CAD6342733.1
gene-NCGR_LOCUS66837	no|down	no|up	no|up	no|up	yes|up	no|no test	no|down	no|down	no|down	no|down	no|down	no|up	1	NCGR_LOCUS66837	CAD6342739.1
gene-NCGR_LOCUS66834	no|down	no|up	yes|up	no|up	yes|up	yes|up	no|up	no|up	yes|up	no|up	no|up	no|up	4	NCGR_LOCUS66834	CAD6342736.1
gene-NCGR_LOCUS33751	no|no test	no|no test	no|no test	no|up	no|no test	no|up	no|up	no|up	no|no test	no|down	no|no test	yes|up	1	NCGR_LOCUS33751	CAD6249953.1
gene-NCGR_LOCUS13208	no|up	no|up	yes|up	no|up	no|down	yes|up	no|up	no|down	yes|up	no|up	yes|up	no|up	4	NCGR_LOCUS13208	CAD6219570.1
gene-NCGR_LOCUS61676	no|up	no|up	yes|up	no|down	no|up	no|down	no|down	no|up	yes|up	no|down	no|up	no|down	2	NCGR_LOCUS61676	CAD6337578.1
gene-NCGR_LOCUS33755	no|down	no|up	yes|up	no|up	no|up	no|up	no|up	no|down	no|up	no|down	no|up	no|up	1	NCGR_LOCUS33755	CAD6249957.1
gene-NCGR_LOCUS33754	no|down	no|down	no|up	no|down	no|up	yes|up	yes|up	no|down	no|up	yes|up	no|up	no|down	3	NCGR_LOCUS33754	CAD6249956.1
gene-NCGR_LOCUS33757	yes|down	yes|up	yes|up	no|up	yes|up	yes|up	yes|up	no|down	yes|up	yes|up	yes|up	yes|up	10	NCGR_LOCUS33757	CAD6249959.1
gene-NCGR_LOCUS33756	yes|down	no|up	yes|up	no|up	yes|up	yes|up	yes|up	no|down	no|up	yes|up	no|up	yes|up	7	NCGR_LOCUS33756	CAD6249958.1
gene-NCGR_LOCUS33759	no|down	no|up	no|up	no|up	yes|up	yes|up	yes|up	no|down	no|up	no|up	no|down	no|up	3	NCGR_LOCUS33759	CAD6249961.1
gene-NCGR_LOCUS64706	no|down	no|down	no|down	no|down	no|down	yes|down	yes|down	no|down	yes|down	yes|down	no|down	no|down	4	NCGR_LOCUS64706	CAD6340608.1
gene-NCGR_LOCUS25720	no|up	no|up	no|up	no|up	no|up	yes|up	yes|up	no|up	yes|up	yes|up	no|up	no|up	4	NCGR_LOCUS25720	CAD6238491.1
gene-NCGR_LOCUS13205	no|down	no|up	yes|up	yes|up	yes|up	yes|up	yes|up	no|up	yes|up	yes|up	no|up	yes|up	8	NCGR_LOCUS13205	CAD6219567.1
gene-NCGR_LOCUS25726	no|down	no|up	yes|up	no|up	yes|up	yes|up	yes|up	no|up	no|up	yes|up	no|up	no|up	5	NCGR_LOCUS25726	CAD6238503.1
gene-NCGR_LOCUS25725	no|up	no|up	no|up	no|up	no|down	yes|up	yes|up	no|up	no|up	yes|up	no|up	no|up	3	NCGR_LOCUS25725	CAD6238501.1
gene-NCGR_LOCUS25724	no|down	no|up	yes|up	no|up	yes|up	yes|up	yes|up	no|up	yes|up	yes|up	yes|up	no|up	7	NCGR_LOCUS25724	CAD6238499.1
gene-NCGR_LOCUS56862	yes|down	no|up	yes|up	no|down	yes|up	no|down	no|down	no|up	no|up	no|up	no|up	no|down	3	NCGR_LOCUS56862	CAD6332764.1
gene-NCGR_LOCUS22514	no|down	no|up	no|up	no|up	yes|up	no|up	no|up	no|up	no|up	no|up	no|down	no|up	1	NCGR_LOCUS22514	CAD6233032.1
gene-NCGR_LOCUS56860	yes|down	no|up	yes|up	no|down	yes|up	no|up	yes|up	no|up	yes|up	no|up	yes|up	no|down	6	NCGR_LOCUS56860	CAD6332762.1
gene-NCGR_LOCUS22516	no|up	no|down	no|down	no|up	no|down	no|down	yes|up	yes|up	no|up	no|up	no|up	no|down	2	NCGR_LOCUS22516	CAD6233034.1
gene-NCGR_LOCUS22511	no|down	yes|up	yes|up	no|up	yes|up	yes|up	yes|up	no|down	yes|up	yes|up	yes|up	no|up	8	NCGR_LOCUS22511	CAD6233029.1
gene-NCGR_LOCUS22510	yes|down	no|up	yes|up	no|up	yes|up	no|up	no|up	no|down	no|up	no|down	no|up	no|up	3	NCGR_LOCUS22510	CAD6233028.1
gene-NCGR_LOCUS56864	yes|up	no|down	yes|down	no|down	yes|down	yes|down	yes|down	no|down	yes|down	yes|down	no|down	no|down	7	NCGR_LOCUS56864	CAD6332766.1
gene-NCGR_LOCUS56689	yes|down	no|up	yes|up	no|up	yes|up	yes|up	yes|up	no|down	no|up	yes|up	no|down	no|up	6	NCGR_LOCUS56689	CAD6332591.1
gene-NCGR_LOCUS58846	no|up	no|up	no|down	no|up	no|up	no|down	yes|up	no|up	no|up	no|up	no|down	no|down	1	NCGR_LOCUS58846	CAD6334748.1
gene-NCGR_LOCUS58847	no|down	no|up	yes|up	no|down	no|up	yes|up	yes|up	no|down	no|up	yes|up	no|up	no|up	4	NCGR_LOCUS58847	CAD6334749.1
gene-NCGR_LOCUS56868	no|down	no|up	no|up	no|down	no|up	yes|up	no|up	no|down	no|up	no|up	no|up	no|up	1	NCGR_LOCUS56868	CAD6332770.1
gene-NCGR_LOCUS56869	no|up	no|down	yes|down	no|up	yes|down	no|down	no|down	no|up	yes|down	no|down	no|down	no|up	3	NCGR_LOCUS56869	CAD6332771.1
MSTRG.35434	no|down	no|down	yes|down	no|up	no|down	no|no test	no|down	no|down	yes|down	no|down	no|down	no|up	2
gene-NCGR_LOCUS56680	no|down	yes|up	yes|up	no|up	yes|up	no|up	yes|up	no|up	yes|up	no|up	no|up	no|down	5	NCGR_LOCUS56680	CAD6332582.1
gene-NCGR_LOCUS58841	yes|down	no|up	no|up	no|up	yes|up	no|down	no|up	no|up	no|down	no|down	no|down	no|down	2	NCGR_LOCUS58841	CAD6334743.1
gene-NCGR_LOCUS39327	no|up	no|up	no|down	no|up	no|up	yes|down	no|down	no|up	no|down	no|down	yes|down	no|down	2	NCGR_LOCUS39327	CAD6255790.1
MSTRG.4458	no|down	no|down	no|up	no|down	no|down	yes|down	yes|down	no|down	no|down	no|down	no|up	no|up	2		None
MSTRG.4251	no|down	no|down	no|down	no|up	no|down	yes|down	yes|down	no|up	no|down	yes|down	no|up	no|up	3
MSTRG.25644	no|up	no|down	yes|down	no|down	no|down	no|down	no|down	no|down	no|down	no|down	no|down	no|down	1		None
MSTRG.25643	no|down	no|down	no|up	no|up	no|down	yes|down	yes|down	no|down	no|down	yes|down	no|up	no|up	3		None
gene-NCGR_LOCUS35344	no|down	no|up	yes|up	no|up	no|up	no|up	no|down	no|down	yes|up	no|down	yes|up	no|up	3	NCGR_LOCUS35344	CAD6251603.1
gene-NCGR_LOCUS35345	no|down	no|up	yes|up	no|down	no|up	no|up	no|up	no|up	no|up	no|up	no|up	no|down	1	NCGR_LOCUS35345	CAD6251604.1
gene-NCGR_LOCUS35341	yes|down	yes|up	yes|up	no|up	yes|up	no|up	no|up	no|down	yes|up	no|up	yes|up	no|up	6	NCGR_LOCUS35341	CAD6251600.1
gene-NCGR_LOCUS35343	no|up	no|down	no|up	no|down	no|down	no|up	yes|up	no|up	no|up	yes|up	yes|up	no|down	3	NCGR_LOCUS35343	CAD6251602.1
gene-NCGR_LOCUS51481	no|up	no|up	yes|up	no|down	no|up	yes|up	no|up	no|down	yes|up	yes|up	no|up	no|down	4	NCGR_LOCUS51481	CAD6268176.1
gene-NCGR_LOCUS51480	no|down	no|up	no|up	no|down	no|up	yes|up	yes|up	no|down	no|up	yes|up	no|up	no|down	3	NCGR_LOCUS51480	CAD6268175.1
gene-NCGR_LOCUS51482	no|down	no|up	no|up	no|up	no|up	yes|up	yes|up	no|down	no|down	yes|up	no|down	no|up	3	NCGR_LOCUS51482	CAD6268177.1
gene-NCGR_LOCUS51485	no|down	no|up	no|up	no|up	no|up	yes|up	yes|up	no|up	no|up	no|up	no|down	no|up	2	NCGR_LOCUS51485	CAD6268180.1
gene-NCGR_LOCUS11458	no|no test	no|no test	no|no test	no|up	no|no test	yes|down	no|down	no|up	no|no test	yes|down	no|no test	no|up	2	NCGR_LOCUS11458	CAD6217473.1
MSTRG.64668	no|down	no|down	no|down	no|down	no|down	yes|down	yes|down	no|up	no|down	no|down	no|no test	no|down	2
gene-NCGR_LOCUS51488	no|down	no|up	no|up	no|up	yes|up	yes|up	no|up	no|down	no|down	no|up	yes|down	no|up	3	NCGR_LOCUS51488	CAD6268183.1
gene-NCGR_LOCUS5913	yes|up	yes|up	no|down	no|up	no|down	yes|up	yes|up	no|down	yes|up	yes|up	no|down	no|up	6	NCGR_LOCUS5913	CAD6209733.1
gene-NCGR_LOCUS37278	no|up	yes|up	no|up	no|down	no|up	no|up	no|up	no|down	no|up	no|up	no|down	no|down	1	NCGR_LOCUS37278	CAD6253654.1
gene-NCGR_LOCUS11325	no|up	no|up	no|up	no|up	no|up	no|up	yes|up	no|up	yes|up	no|up	no|up	no|down	2	NCGR_LOCUS11325	CAD6217294.1
gene-NCGR_LOCUS37273	no|down	yes|up	no|up	no|up	yes|up	no|up	no|up	no|down	no|up	no|up	no|down	no|up	2	NCGR_LOCUS37273	CAD6253649.1
gene-NCGR_LOCUS37277	no|down	no|down	no|up	no|down	no|up	yes|down	yes|down	no|down	no|down	yes|down	no|down	no|up	3	NCGR_LOCUS37277	CAD6253653.1
gene-NCGR_LOCUS42471	no|up	yes|up	no|up	no|up	no|up	no|up	no|up	no|up	no|up	no|down	no|down	no|up	1	NCGR_LOCUS42471	CAD6259028.1
gene-NCGR_LOCUS42474	no|up	no|up	no|down	no|down	no|up	no|up	no|up	no|up	no|up	yes|up	no|down	yes|down	2	NCGR_LOCUS42474	CAD6259031.1
gene-NCGR_LOCUS15116	no|down	yes|up	yes|up	no|up	yes|up	yes|up	yes|up	no|up	yes|up	yes|up	no|up	no|up	7	NCGR_LOCUS15116	CAD6222471.1
gene-NCGR_LOCUS42478	no|down	no|up	yes|up	no|down	yes|up	no|up	no|up	no|down	yes|up	no|up	no|up	no|up	3	NCGR_LOCUS42478	CAD6259035.1
gene-NCGR_LOCUS42479	no|up	no|up	no|down	no|up	no|down	yes|down	yes|down	no|down	no|up	no|down	no|up	no|up	2	NCGR_LOCUS42479	CAD6259036.1
gene-NCGR_LOCUS15173	no|no test	no|up	no|up	no|up	no|up	yes|up	yes|up	no|up	no|up	no|up	no|up	yes|up	3	NCGR_LOCUS15173	CAD6222588.1
gene-NCGR_LOCUS19956	no|down	no|up	yes|up	no|up	no|up	no|up	no|up	no|down	no|up	no|up	no|up	no|up	1	NCGR_LOCUS19956	CAD6229362.1
gene-NCGR_LOCUS58122	no|down	no|down	no|up	no|down	no|up	no|down	yes|down	no|down	no|down	no|down	no|down	no|up	1	NCGR_LOCUS58122	CAD6334024.1
gene-NCGR_LOCUS19953	no|down	yes|up	yes|up	no|up	yes|up	yes|up	yes|up	no|down	yes|up	yes|up	no|up	no|up	7	NCGR_LOCUS19953	CAD6229356.1
gene-NCGR_LOCUS5556	no|down	no|down	no|down	no|down	no|down	yes|down	yes|down	no|down	no|down	no|down	no|up	no|down	2	NCGR_LOCUS5556	CAD6209349.1
gene-NCGR_LOCUS19950	no|down	yes|down	no|down	no|up	no|down	yes|down	yes|down	no|down	yes|down	yes|down	no|down	no|up	5	NCGR_LOCUS19950	CAD6229350.1
gene-NCGR_LOCUS15175	no|up	no|up	no|down	no|down	no|down	yes|down	no|down	no|up	no|down	no|down	no|down	no|down	1	NCGR_LOCUS15175	CAD6222592.1
gene-NCGR_LOCUS35690	no|down	no|up	yes|up	no|up	yes|up	yes|up	yes|up	no|down	yes|up	no|up	no|up	no|up	5	NCGR_LOCUS35690	CAD6251958.1
gene-NCGR_LOCUS35696	yes|down	no|down	no|up	no|down	yes|up	no|up	no|up	no|down	yes|down	no|up	yes|down	no|down	4	NCGR_LOCUS35696	CAD6251964.1
gene-NCGR_LOCUS35697	yes|down	no|up	yes|up	no|up	yes|up	no|up	no|up	no|up	no|up	no|up	no|down	no|up	3	NCGR_LOCUS35697	CAD6251965.1
gene-NCGR_LOCUS35695	no|down	no|up	no|up	no|down	no|up	yes|down	yes|down	no|down	no|up	yes|down	no|up	no|down	3	NCGR_LOCUS35695	CAD6251963.1
gene-NCGR_LOCUS61366	no|up	no|down	no|down	no|up	no|down	yes|down	no|up	no|up	no|down	no|down	no|up	no|down	1	NCGR_LOCUS61366	CAD6337268.1
gene-NCGR_LOCUS15177	no|up	no|up	yes|down	no|down	no|down	no|down	yes|down	no|down	no|down	no|down	yes|down	no|up	3	NCGR_LOCUS15177	CAD6222596.1
gene-NCGR_LOCUS4988	no|up	no|up	no|down	no|up	no|up	yes|down	no|down	no|up	no|down	no|down	no|down	no|down	1	NCGR_LOCUS4988	CAD6207458.1
gene-NCGR_LOCUS4987	no|down	no|up	yes|up	no|up	yes|up	no|down	no|down	no|up	no|up	no|down	no|down	no|up	2	NCGR_LOCUS4987	CAD6207457.1
gene-NCGR_LOCUS4986	yes|down	no|up	yes|up	no|down	yes|up	yes|up	yes|up	no|up	no|up	yes|up	no|up	no|down	6	NCGR_LOCUS4986	CAD6207456.1
gene-NCGR_LOCUS4984	no|down	no|down	yes|up	no|up	no|up	no|down	no|down	no|down	no|up	no|down	no|up	no|up	1	NCGR_LOCUS4984	CAD6207454.1
gene-NCGR_LOCUS4982	no|down	no|down	yes|up	no|up	no|up	yes|up	no|up	no|down	no|up	no|down	no|up	yes|up	3	NCGR_LOCUS4982	CAD6207452.1
gene-NCGR_LOCUS25616	no|up	yes|up	no|up	no|up	no|up	yes|up	yes|up	no|up	yes|up	yes|up	no|down	no|down	5	NCGR_LOCUS25616	CAD6238376.1
gene-NCGR_LOCUS44133	no|no test	no|up	no|no test	no|up	no|up	yes|up	yes|up	no|up	no|no test	no|up	no|down	no|up	2	NCGR_LOCUS44133	CAD6260707.1
gene-NCGR_LOCUS44132	yes|down	yes|up	yes|up	no|up	yes|up	yes|up	no|up	no|down	yes|up	yes|up	no|up	no|up	7	NCGR_LOCUS44132	CAD6260706.1
gene-NCGR_LOCUS44130	no|down	no|up	no|up	no|down	no|up	yes|up	no|up	no|down	no|up	no|up	no|down	no|down	1	NCGR_LOCUS44130	CAD6260704.1
gene-NCGR_LOCUS44137	no|no test	no|no test	no|no test	no|up	no|no test	yes|up	yes|up	no|down	no|no test	no|up	no|no test	no|up	2	NCGR_LOCUS44137	CAD6260711.1
gene-NCGR_LOCUS44135	no|up	no|up	yes|down	no|up	no|up	yes|up	no|up	no|down	no|down	no|up	yes|down	no|up	3	NCGR_LOCUS44135	CAD6260709.1
gene-NCGR_LOCUS44134	no|down	no|up	yes|up	no|up	no|up	yes|up	yes|up	no|down	no|up	no|up	no|up	no|up	3	NCGR_LOCUS44134	CAD6260708.1
gene-NCGR_LOCUS27150	yes|down	no|up	yes|up	no|up	yes|up	no|down	no|up	no|up	no|up	no|down	no|up	no|up	3	NCGR_LOCUS27150	CAD6240630.1
gene-NCGR_LOCUS65025	no|up	no|up	no|up	no|up	no|up	no|down	yes|up	yes|up	yes|up	no|up	no|up	no|down	3	NCGR_LOCUS65025	CAD6340927.1
gene-NCGR_LOCUS65026	no|up	yes|up	yes|up	no|up	yes|up	yes|up	yes|up	no|down	yes|up	yes|up	no|up	no|up	7	NCGR_LOCUS65026	CAD6340928.1
gene-NCGR_LOCUS27151	no|down	no|up	yes|up	no|down	yes|up	no|down	no|down	no|up	no|up	no|down	no|up	no|down	2	NCGR_LOCUS27151	CAD6240631.1
gene-NCGR_LOCUS65020	no|up	yes|up	no|up	no|down	no|up	no|up	no|up	no|down	yes|up	no|up	no|down	no|up	2	NCGR_LOCUS65020	CAD6340922.1
MSTRG.53804	no|down	no|down	no|up	no|down	no|up	yes|down	yes|down	no|down	no|up	yes|down	no|up	no|up	3		None
gene-NCGR_LOCUS57832	no|down	no|down	no|up	no|up	no|up	yes|down	yes|down	no|down	no|down	yes|down	no|down	no|up	3	NCGR_LOCUS57832	CAD6333734.1
MSTRG.53800	no|up	no|down	yes|down	no|down	yes|down	no|down	yes|down	no|down	no|down	no|down	no|down	no|down	3		None
gene-NCGR_LOCUS65029	yes|down	no|down	yes|up	no|down	yes|up	yes|up	yes|up	no|down	no|up	yes|up	yes|up	no|up	7	NCGR_LOCUS65029	CAD6340931.1
gene-NCGR_LOCUS5052	no|up	no|up	yes|up	no|down	no|up	yes|up	yes|up	no|down	yes|up	yes|up	no|up	no|down	5	NCGR_LOCUS5052	CAD6207524.1
gene-NCGR_LOCUS5051	no|up	no|down	yes|down	no|down	no|down	yes|down	yes|down	no|down	no|down	no|down	no|down	no|down	3	NCGR_LOCUS5051	CAD6207523.1
gene-NCGR_LOCUS67534	no|down	no|down	no|down	no|up	no|down	no|down	yes|down	no|down	no|down	yes|down	no|down	no|up	2	NCGR_LOCUS67534	CAD6343436.1
gene-NCGR_LOCUS5057	no|up	no|down	yes|down	no|up	yes|down	yes|down	no|down	no|up	no|down	no|down	no|down	no|down	3	NCGR_LOCUS5057	CAD6207529.1
gene-NCGR_LOCUS67536	no|up	no|down	yes|down	no|up	yes|down	no|down	yes|down	no|down	no|down	no|down	no|up	no|up	3	NCGR_LOCUS67536	CAD6343438.1
gene-NCGR_LOCUS67538	no|up	no|up	yes|up	no|up	no|up	yes|up	yes|up	no|up	yes|up	no|up	yes|up	no|up	5	NCGR_LOCUS67538	CAD6343440.1
gene-NCGR_LOCUS67539	no|up	yes|up	no|up	no|up	no|up	no|up	no|up	no|down	yes|up	no|up	no|up	no|up	2	NCGR_LOCUS67539	CAD6343441.1
gene-NCGR_LOCUS40835	no|no test	no|up	no|up	no|up	no|up	yes|up	yes|up	no|down	no|up	yes|up	no|up	yes|up	4	NCGR_LOCUS40835	CAD6257350.1
gene-NCGR_LOCUS40833	no|up	no|down	yes|down	no|up	yes|down	yes|down	no|down	no|up	no|down	yes|down	no|down	no|down	4	NCGR_LOCUS40833	CAD6257348.1
gene-NCGR_LOCUS59070	no|up	yes|up	yes|up	no|down	yes|up	yes|up	yes|up	no|down	yes|up	yes|up	no|down	no|up	7	NCGR_LOCUS59070	CAD6334972.1
gene-NCGR_LOCUS59071	no|down	no|up	yes|up	no|up	no|up	no|up	no|up	no|down	yes|up	no|up	no|up	no|up	2	NCGR_LOCUS59071	CAD6334973.1
gene-NCGR_LOCUS36588	no|down	no|up	no|down	no|up	no|up	yes|down	yes|down	no|down	no|down	yes|down	no|down	no|up	3	NCGR_LOCUS36588	CAD6252942.1
gene-NCGR_LOCUS59074	no|down	no|down	no|up	no|up	no|down	no|down	yes|up	yes|up	no|up	no|down	no|up	no|up	2	NCGR_LOCUS59074	CAD6334976.1
gene-NCGR_LOCUS59076	no|down	no|up	no|down	no|down	no|up	yes|down	no|down	no|up	no|down	no|down	no|down	no|down	1	NCGR_LOCUS59076	CAD6334978.1
gene-NCGR_LOCUS58432	no|up	no|no test	no|up	no|up	no|down	no|up	no|up	no|up	yes|up	no|down	no|up	no|up	1	NCGR_LOCUS58432	CAD6334334.1
gene-NCGR_LOCUS36584	no|down	yes|up	yes|up	no|up	yes|up	yes|up	yes|up	no|down	yes|up	yes|up	yes|up	no|up	8	NCGR_LOCUS36584	CAD6252938.1
gene-NCGR_LOCUS15957	no|up	no|up	no|up	no|up	no|up	yes|up	no|up	no|down	no|up	no|up	no|up	no|up	1	NCGR_LOCUS15957	CAD6223551.1
gene-NCGR_LOCUS64073	no|down	no|down	no|up	no|down	no|down	yes|up	no|up	no|down	no|up	no|up	no|up	no|down	1	NCGR_LOCUS64073	CAD6339975.1
gene-NCGR_LOCUS20858	no|up	no|up	no|up	no|up	no|down	no|down	no|down	no|down	yes|up	no|down	yes|up	no|up	2	NCGR_LOCUS20858	CAD6230628.1
gene-NCGR_LOCUS20857	no|up	no|down	yes|down	no|down	yes|down	yes|down	yes|down	no|down	yes|down	yes|down	no|down	no|down	6	NCGR_LOCUS20857	CAD6230627.1
gene-NCGR_LOCUS20854	no|down	no|up	yes|up	no|up	yes|up	yes|up	yes|up	no|up	yes|up	yes|up	no|up	no|up	6	NCGR_LOCUS20854	CAD6230624.1
gene-NCGR_LOCUS20855	no|down	no|down	yes|down	no|down	no|down	yes|down	yes|down	no|down	yes|down	yes|down	no|down	no|down	5	NCGR_LOCUS20855	CAD6230625.1
gene-NCGR_LOCUS20852	no|down	no|down	yes|up	no|down	no|up	no|up	no|up	no|up	yes|up	no|up	yes|up	no|down	3	NCGR_LOCUS20852	CAD6230622.1
gene-NCGR_LOCUS15112	no|down	no|down	no|up	no|down	no|down	yes|down	yes|down	no|up	no|up	no|down	no|up	no|down	2	NCGR_LOCUS15112	CAD6222463.1
MSTRG.15172	no|down	no|down	yes|down	no|down	no|down	no|up	no|down	no|down	yes|down	no|up	no|down	no|up	2		None
gene-NCGR_LOCUS34569	yes|up	yes|down	yes|down	no|up	yes|down	yes|down	yes|down	no|up	no|down	yes|down	yes|up	no|down	8	NCGR_LOCUS34569	CAD6250798.1
gene-NCGR_LOCUS32718	no|down	no|up	no|down	no|up	no|up	yes|down	yes|down	no|down	no|down	yes|down	no|down	no|up	3	NCGR_LOCUS32718	CAD6248835.1
gene-NCGR_LOCUS37185	no|no test	no|up	no|up	no|down	no|up	yes|up	no|down	no|down	no|up	no|up	no|down	no|up	1	NCGR_LOCUS37185	CAD6253560.1
gene-NCGR_LOCUS37186	no|down	no|up	no|up	no|down	no|up	yes|up	no|down	no|down	no|up	no|up	no|up	no|up	1	NCGR_LOCUS37186	CAD6253561.1
gene-NCGR_LOCUS55228	no|no test	no|no test	no|up	no|up	no|no test	yes|up	yes|up	no|up	no|up	no|up	no|up	no|up	2	NCGR_LOCUS55228	CAD6271943.1
gene-NCGR_LOCUS34563	no|down	no|down	no|up	no|up	no|up	yes|up	no|up	no|down	no|down	no|up	no|down	no|up	1	NCGR_LOCUS34563	CAD6250792.1
gene-NCGR_LOCUS64077	no|up	yes|down	yes|down	no|down	yes|down	no|up	no|up	no|down	yes|down	no|up	no|down	no|up	4	NCGR_LOCUS64077	CAD6339979.1
gene-NCGR_LOCUS34566	no|up	no|down	yes|down	no|up	no|down	no|down	no|down	no|down	no|down	no|down	no|down	no|up	1	NCGR_LOCUS34566	CAD6250795.1
MSTRG.36427	no|up	no|down	yes|down	no|up	no|down	no|up	no|down	no|down	no|down	no|down	no|down	no|up	1		None
gene-NCGR_LOCUS21729	no|up	no|up	yes|up	no|up	no|down	yes|up	yes|up	no|up	yes|up	yes|up	yes|up	no|down	6	NCGR_LOCUS21729	CAD6231848.1
MSTRG.28582	no|down	no|down	no|down	no|up	no|down	no|down	no|down	no|down	no|down	yes|down	no|down	no|up	1		None
gene-NCGR_LOCUS13788	no|up	no|up	no|down	no|up	no|up	yes|down	yes|down	no|down	no|down	yes|down	no|down	no|up	3	NCGR_LOCUS13788	CAD6220240.1
gene-NCGR_LOCUS67284	no|down	no|down	no|down	no|up	no|down	no|down	no|down	no|down	yes|down	yes|down	no|down	no|up	2	NCGR_LOCUS67284	CAD6343186.1
gene-NCGR_LOCUS67282	no|down	no|up	no|down	no|down	no|up	yes|up	no|up	no|down	no|down	yes|up	no|down	no|up	2	NCGR_LOCUS67282	CAD6343184.1
gene-NCGR_LOCUS67283	yes|down	no|up	yes|up	no|down	yes|up	yes|up	yes|up	no|down	yes|up	yes|up	yes|up	no|up	8	NCGR_LOCUS67283	CAD6343185.1
MSTRG.36429	no|down	no|down	no|down	no|up	no|down	no|down	no|down	no|up	yes|down	no|down	no|down	no|up	1		None
gene-NCGR_LOCUS67281	no|up	no|down	yes|down	no|down	no|down	yes|down	yes|down	no|down	no|down	yes|down	no|down	no|up	4	NCGR_LOCUS67281	CAD6343183.1
gene-NCGR_LOCUS44076	no|no test	no|up	no|no test	no|up	no|up	no|up	yes|up	no|up	no|no test	no|up	no|down	no|down	1	NCGR_LOCUS44076	CAD6260650.1
gene-NCGR_LOCUS21891	no|up	no|up	yes|down	no|up	no|down	no|down	no|down	no|down	no|down	no|down	no|down	no|up	1	NCGR_LOCUS21891	CAD6232170.1
gene-NCGR_LOCUS7989	no|up	no|up	yes|down	no|up	no|down	no|down	no|down	no|down	no|down	no|down	no|down	no|up	1	NCGR_LOCUS7989	CAD6212181.1
gene-NCGR_LOCUS45264	no|up	no|up	no|up	no|up	no|up	no|up	yes|up	no|up	no|up	no|up	no|up	no|down	1	NCGR_LOCUS45264	CAD6261878.1
gene-NCGR_LOCUS7987	no|up	no|down	yes|down	no|down	no|down	yes|down	yes|down	no|down	yes|down	yes|down	no|down	no|down	5	NCGR_LOCUS7987	CAD6212179.1
gene-NCGR_LOCUS7984	no|up	no|down	no|up	no|up	no|down	yes|down	no|down	no|up	no|up	no|down	no|up	no|up	1	NCGR_LOCUS7984	CAD6212176.1
gene-NCGR_LOCUS45267	no|no test	no|no test	no|no test	no|up	no|no test	no|up	yes|up	no|up	no|no test	no|up	no|no test	no|down	1	NCGR_LOCUS45267	CAD6261881.1
gene-NCGR_LOCUS45260	no|up	no|up	yes|down	no|down	no|down	no|down	no|down	no|down	no|down	no|down	no|down	no|up	1	NCGR_LOCUS45260	CAD6261874.1
gene-NCGR_LOCUS7983	no|up	no|down	yes|down	no|up	no|down	no|down	no|down	no|down	yes|down	no|down	no|down	no|up	2	NCGR_LOCUS7983	CAD6212175.1
gene-NCGR_LOCUS45262	no|up	no|down	no|down	no|down	no|down	yes|down	yes|down	no|down	no|down	no|down	no|down	no|down	2	NCGR_LOCUS45262	CAD6261876.1
gene-NCGR_LOCUS7981	no|down	no|up	yes|up	no|up	no|up	no|up	no|down	no|down	yes|up	no|down	no|up	no|up	2	NCGR_LOCUS7981	CAD6212173.1
gene-NCGR_LOCUS6930	no|down	no|up	no|up	no|down	no|up	yes|down	no|down	no|up	no|up	no|up	no|down	yes|down	2	NCGR_LOCUS6930	CAD6210895.1
gene-NCGR_LOCUS36632	yes|down	no|up	yes|up	no|up	yes|up	no|down	no|up	no|up	no|up	no|down	no|up	no|up	3	NCGR_LOCUS36632	CAD6252986.1
gene-NCGR_LOCUS790	no|down	no|down	no|up	no|down	no|down	yes|up	yes|up	no|down	no|up	yes|up	no|up	no|down	3	NCGR_LOCUS790	CAD6202502.1
gene-NCGR_LOCUS30392	no|up	no|down	no|up	no|up	no|down	yes|up	yes|up	no|down	no|up	no|up	no|up	no|up	2	NCGR_LOCUS30392	CAD6246120.1
gene-NCGR_LOCUS13785	no|up	no|up	no|up	no|up	no|up	yes|up	yes|up	no|up	no|up	yes|up	no|up	no|down	3	NCGR_LOCUS13785	CAD6220236.1
gene-NCGR_LOCUS36638	no|down	no|down	yes|up	no|up	no|up	no|down	no|up	no|up	yes|up	no|up	yes|up	no|down	3	NCGR_LOCUS36638	CAD6252992.1
gene-NCGR_LOCUS2693	no|up	no|down	yes|down	no|up	yes|down	no|down	no|down	no|down	yes|down	no|down	no|down	no|up	3	NCGR_LOCUS2693	CAD6204700.1
gene-NCGR_LOCUS2202	yes|down	no|down	no|up	no|up	no|up	no|down	no|down	no|down	no|down	no|down	no|down	no|up	1	NCGR_LOCUS2202	CAD6204160.1
gene-NCGR_LOCUS2203	no|up	no|up	yes|up	no|down	no|up	no|up	no|down	no|down	yes|up	no|up	no|up	no|down	2	NCGR_LOCUS2203	CAD6204163.1
gene-NCGR_LOCUS2201	no|down	no|down	yes|down	no|up	no|down	yes|down	yes|down	no|down	yes|down	yes|down	yes|down	no|up	6	NCGR_LOCUS2201	CAD6204158.1
gene-NCGR_LOCUS2207	no|down	no|down	no|down	no|down	no|down	no|down	yes|down	no|down	no|down	no|down	no|down	no|up	1	NCGR_LOCUS2207	CAD6204171.1
gene-NCGR_LOCUS2204	no|up	no|up	yes|down	no|down	no|down	yes|down	yes|down	no|up	no|down	no|down	no|down	no|down	3	NCGR_LOCUS2204	CAD6204164.1
gene-NCGR_LOCUS55225	no|down	no|up	yes|up	no|down	no|up	no|up	no|up	no|up	yes|up	yes|up	yes|up	no|down	4	NCGR_LOCUS55225	CAD6271940.1
gene-NCGR_LOCUS2208	no|up	no|down	no|down	no|down	no|down	yes|down	yes|down	no|down	no|down	no|down	no|down	no|down	2	NCGR_LOCUS2208	CAD6204173.1
gene-NCGR_LOCUS12535	no|up	no|up	no|up	no|down	no|up	no|up	no|up	no|down	yes|up	no|up	no|up	no|up	1	NCGR_LOCUS12535	CAD6218684.1
MSTRG.20697	no|down	no|up	yes|up	no|down	no|up	yes|up	yes|up	no|down	yes|up	yes|up	yes|up	no|down	6
gene-NCGR_LOCUS66372	no|up	no|up	no|up	no|down	no|up	no|up	no|down	no|down	yes|up	no|down	no|up	no|up	1	NCGR_LOCUS66372	CAD6342274.1
gene-NCGR_LOCUS48360	no|down	no|down	no|no change	no|up	no|no test	yes|down	no|down	no|up	no|down	no|down	no|no change	no|down	1	NCGR_LOCUS48360	CAD6265055.1
gene-NCGR_LOCUS48366	no|down	no|up	yes|up	no|up	yes|up	yes|up	yes|up	no|up	no|up	no|up	no|up	no|up	4	NCGR_LOCUS48366	CAD6265061.1
gene-NCGR_LOCUS48367	no|down	no|down	no|up	no|up	no|up	yes|up	yes|up	no|down	no|down	no|up	no|up	no|up	2	NCGR_LOCUS48367	CAD6265062.1
gene-NCGR_LOCUS48368	no|no test	no|no test	no|no test	no|down	no|no test	yes|down	no|down	no|up	no|no test	no|down	no|no test	no|down	1	NCGR_LOCUS48368	CAD6265063.1
gene-NCGR_LOCUS48369	no|up	no|down	no|up	no|up	no|down	no|down	yes|up	yes|up	no|up	no|down	no|up	no|up	2	NCGR_LOCUS48369	CAD6265064.1
gene-NCGR_LOCUS40169	no|up	no|down	no|down	no|down	no|down	yes|down	yes|down	no|up	no|down	no|down	no|up	no|down	2	NCGR_LOCUS40169	CAD6256666.1
MSTRG.55400	no|down	no|down	yes|down	no|down	no|down	no|down	no|down	no|up	yes|down	no|down	no|down	no|down	2
gene-NCGR_LOCUS40165	no|up	no|up	yes|down	no|down	no|down	no|down	no|down	no|down	no|down	no|down	no|down	no|up	1	NCGR_LOCUS40165	CAD6256661.1
MSTRG.28093	no|up	no|down	yes|down	no|up	no|down	no|down	no|down	no|down	yes|down	no|down	no|down	no|up	2
MSTRG.28095	no|up	no|down	no|down	no|up	no|down	yes|down	no|down	no|up	no|down	no|down	no|down	no|down	1
gene-NCGR_LOCUS8322	no|down	no|up	no|down	no|up	no|up	yes|down	no|down	no|up	no|down	yes|down	no|down	no|up	2	NCGR_LOCUS8322	CAD6212544.1
MSTRG.53118	no|down	no|down	no|up	no|up	no|up	yes|up	yes|up	no|up	no|up	yes|up	no|up	no|up	3
gene-NCGR_LOCUS8328	no|up	no|up	no|down	no|down	no|down	yes|down	yes|down	no|down	no|down	yes|down	no|down	no|down	3	NCGR_LOCUS8328	CAD6212550.1
MSTRG.25521	no|down	no|down	yes|up	no|up	no|no test	yes|up	yes|up	no|no test	yes|up	yes|up	yes|up	no|up	6
gene-NCGR_LOCUS10798	no|down	no|down	yes|up	no|up	no|up	no|down	no|down	no|down	no|up	yes|down	no|up	no|up	2	NCGR_LOCUS10798
gene-NCGR_LOCUS33033	no|up	yes|down	yes|down	no|down	yes|down	yes|down	yes|down	no|down	yes|down	yes|down	no|up	no|up	7	NCGR_LOCUS33033	CAD6249190.1
gene-NCGR_LOCUS10796	yes|down	no|up	yes|up	no|up	yes|up	no|no test	no|down	no|down	no|up	no|down	no|down	no|up	3	NCGR_LOCUS10796	CAD6216615.1
gene-NCGR_LOCUS39059	yes|down	yes|up	yes|up	no|up	yes|up	yes|up	yes|up	no|down	yes|up	yes|up	no|up	yes|up	9	NCGR_LOCUS39059	CAD6255517.1
gene-NCGR_LOCUS10795	no|down	no|up	yes|up	no|up	no|up	no|down	yes|down	no|down	yes|up	yes|down	yes|up	no|up	5	NCGR_LOCUS10795	CAD6216614.1
gene-NCGR_LOCUS33038	no|down	no|up	no|up	no|up	no|up	yes|down	no|up	no|up	no|up	no|up	no|up	no|down	1	NCGR_LOCUS33038	CAD6249196.1
gene-NCGR_LOCUS55560	no|down	yes|up	yes|up	yes|up	yes|up	yes|up	yes|up	no|down	yes|up	no|up	yes|up	yes|up	9	NCGR_LOCUS55560	CAD6272285.1
MSTRG.17325	no|up	no|down	yes|down	no|down	yes|down	no|down	yes|down	no|down	no|down	no|down	no|down	no|up	3		None
gene-NCGR_LOCUS33850	no|up	no|no test	no|down	no|up	no|down	no|up	yes|up	no|up	no|no test	no|up	no|no test	no|down	1	NCGR_LOCUS33850	CAD6250056.1
gene-NCGR_LOCUS15316	no|down	no|down	no|down	no|up	no|down	no|down	no|down	no|down	yes|down	yes|down	no|down	no|up	2	NCGR_LOCUS15316	CAD6222792.1
MSTRG.64555	no|down	no|down	no|down	no|down	no|down	no|down	no|down	no|down	yes|down	no|down	no|down	no|up	1		None
MSTRG.64557	no|up	no|down	no|up	no|up	no|down	yes|up	yes|up	no|down	no|up	no|up	no|up	no|up	2
MSTRG.64553	no|down	no|down	no|down	no|down	no|up	no|down	yes|down	no|down	no|down	no|down	no|down	no|up	1		None
gene-NCGR_LOCUS27000	no|down	no|up	no|up	no|up	no|up	yes|up	yes|up	no|down	no|up	no|up	no|up	no|up	2	NCGR_LOCUS27000	CAD6240375.1
gene-NCGR_LOCUS27001	no|up	no|up	yes|up	no|up	no|up	yes|up	yes|up	no|down	yes|up	yes|up	no|up	no|up	5	NCGR_LOCUS27001	CAD6240376.1
MSTRG.19724	no|down	no|down	no|down	no|up	no|down	no|down	yes|down	no|down	yes|down	yes|down	no|down	no|up	3		None
gene-NCGR_LOCUS27008	no|down	no|up	yes|up	no|down	no|up	yes|up	yes|up	no|down	yes|up	yes|up	no|up	no|down	5	NCGR_LOCUS27008	CAD6240383.1
gene-NCGR_LOCUS27009	no|up	no|up	no|down	no|down	no|up	no|down	yes|down	yes|down	no|down	no|down	no|down	no|up	2	NCGR_LOCUS27009	CAD6240384.1
MSTRG.1991	no|up	no|down	no|down	no|down	no|down	yes|down	no|down	no|up	no|down	no|down	no|down	no|down	1
MSTRG.1997	no|down	no|down	no|down	no|down	no|down	no|up	no|down	no|down	yes|down	no|up	no|down	no|up	1		None
gene-NCGR_LOCUS53249	no|down	yes|up	yes|up	no|down	yes|up	yes|up	yes|up	no|down	yes|up	yes|up	no|down	no|up	7	NCGR_LOCUS53249	CAD6269952.1
gene-NCGR_LOCUS59923	no|down	no|up	yes|up	no|down	yes|up	no|down	no|down	no|down	yes|up	no|down	yes|up	no|down	4	NCGR_LOCUS59923	CAD6335825.1
gene-NCGR_LOCUS7368	no|up	no|down	yes|down	no|down	yes|down	no|down	yes|down	no|down	yes|down	no|down	yes|down	no|down	5	NCGR_LOCUS7368	CAD6211397.1
gene-NCGR_LOCUS7369	no|up	no|up	no|down	no|down	no|down	no|down	no|down	no|down	no|down	yes|down	no|down	no|up	1	NCGR_LOCUS7369	CAD6211398.1
gene-NCGR_LOCUS59925	no|down	no|down	no|up	no|down	no|up	yes|up	no|up	no|down	no|down	no|up	no|up	no|down	1	NCGR_LOCUS59925	CAD6335827.1
gene-NCGR_LOCUS16651	no|up	no|up	no|up	no|up	no|up	yes|up	yes|up	no|down	no|up	yes|up	no|up	no|up	3	NCGR_LOCUS16651	CAD6224351.1
gene-NCGR_LOCUS7363	no|down	no|down	yes|down	no|down	no|down	yes|down	yes|down	no|up	yes|down	yes|down	no|down	no|down	5	NCGR_LOCUS7363	CAD6211392.1
gene-NCGR_LOCUS53243	no|down	no|down	no|up	no|down	no|down	yes|down	yes|down	no|down	no|up	yes|down	no|up	no|down	3	NCGR_LOCUS53243	CAD6269946.1
gene-NCGR_LOCUS16652	no|up	no|up	yes|down	no|down	yes|down	yes|down	yes|down	no|up	no|down	no|down	no|down	no|down	4	NCGR_LOCUS16652	CAD6224352.1
gene-NCGR_LOCUS53245	no|down	no|down	no|down	no|up	no|down	yes|down	yes|down	no|down	yes|down	yes|down	no|down	no|up	4	NCGR_LOCUS53245	CAD6269948.1
gene-NCGR_LOCUS7367	yes|down	no|up	yes|up	no|up	yes|up	no|up	no|up	no|up	yes|up	no|down	yes|up	no|up	5	NCGR_LOCUS7367	CAD6211396.1
gene-NCGR_LOCUS7364	no|up	no|up	yes|up	no|up	no|down	no|up	no|up	no|up	yes|up	no|down	yes|up	no|up	3	NCGR_LOCUS7364	CAD6211393.1
gene-NCGR_LOCUS54832	no|down	no|down	no|up	no|up	no|up	yes|up	yes|up	no|up	no|down	yes|up	no|down	no|down	3	NCGR_LOCUS54832	CAD6271546.1
MSTRG.41614	no|up	yes|down	yes|down	no|up	yes|down	no|up	no|up	no|up	yes|down	no|down	no|up	no|up	4
gene-NCGR_LOCUS30130	no|up	no|up	no|up	no|up	no|up	yes|up	yes|up	no|down	no|up	no|up	no|up	no|up	2	NCGR_LOCUS30130	CAD6245845.1
gene-NCGR_LOCUS2408	no|up	no|down	yes|down	no|down	no|down	no|down	yes|down	no|down	yes|down	no|down	yes|down	no|down	4	NCGR_LOCUS2408	CAD6204414.1
gene-NCGR_LOCUS5767	no|down	no|up	no|up	no|up	yes|up	yes|up	no|up	no|down	no|up	no|up	no|down	no|up	2	NCGR_LOCUS5767	CAD6209562.1
gene-NCGR_LOCUS32632	no|down	no|up	yes|up	no|up	no|up	yes|up	yes|up	no|up	yes|up	no|up	no|up	no|up	4	NCGR_LOCUS32632	CAD6248504.1
gene-NCGR_LOCUS64167	no|up	no|up	no|down	no|down	no|down	yes|down	yes|down	no|up	no|up	no|down	no|up	yes|down	3	NCGR_LOCUS64167	CAD6340069.1
gene-NCGR_LOCUS64164	no|up	no|down	yes|down	no|down	yes|down	yes|down	yes|down	no|up	no|down	yes|down	no|down	no|down	5	NCGR_LOCUS64164	CAD6340066.1
gene-NCGR_LOCUS64163	no|down	no|up	yes|up	no|down	no|up	no|up	yes|up	no|up	yes|up	yes|up	no|up	no|down	4	NCGR_LOCUS64163	CAD6340065.1
gene-NCGR_LOCUS35936	no|down	no|up	no|up	no|up	no|up	no|down	no|down	no|down	no|down	yes|down	no|down	no|up	1	NCGR_LOCUS35936	CAD6252209.1
gene-NCGR_LOCUS38095	no|up	yes|up	yes|up	no|down	yes|up	yes|up	yes|up	no|up	yes|up	yes|up	no|down	no|down	7	NCGR_LOCUS38095	CAD6254491.1
gene-NCGR_LOCUS58940	no|up	yes|down	yes|down	no|down	yes|down	yes|down	yes|down	no|up	yes|down	yes|down	no|down	no|down	7	NCGR_LOCUS58940	CAD6334842.1
gene-NCGR_LOCUS30727	no|down	no|down	yes|up	no|up	no|up	no|up	no|up	no|up	yes|up	no|up	yes|up	no|down	3	NCGR_LOCUS30727	CAD6246471.1
MSTRG.44391	no|up	no|down	yes|down	no|up	yes|down	yes|down	yes|down	no|down	yes|down	yes|down	no|down	no|up	6		None
MSTRG.63212	no|down	no|down	no|down	no|up	no|down	yes|down	no|down	no|up	no|down	yes|down	no|down	no|down	2
gene-NCGR_LOCUS12939	no|up	no|up	yes|up	no|up	no|up	no|up	no|up	no|up	yes|up	no|up	no|up	no|up	2	NCGR_LOCUS12939	CAD6219156.1
gene-NCGR_LOCUS52112	no|up	yes|down	no|down	no|up	yes|down	yes|down	yes|down	no|up	no|down	yes|down	no|up	no|up	5	NCGR_LOCUS52112	CAD6268807.1
gene-NCGR_LOCUS12931	no|up	no|down	yes|up	no|up	no|down	yes|up	yes|up	no|up	yes|up	yes|up	yes|up	no|up	6	NCGR_LOCUS12931	CAD6219139.1
gene-NCGR_LOCUS12932	no|down	no|up	yes|up	no|up	no|up	no|up	yes|up	yes|up	yes|up	no|up	no|up	no|down	4	NCGR_LOCUS12932	CAD6219142.1
gene-NCGR_LOCUS32728	no|up	no|up	no|up	no|down	no|up	yes|down	no|down	no|up	no|up	no|down	no|down	no|down	1	NCGR_LOCUS32728	CAD6248845.1
gene-NCGR_LOCUS52115	no|down	no|down	no|up	no|down	no|up	yes|down	no|down	no|down	no|down	no|down	no|up	no|down	1	NCGR_LOCUS52115	CAD6268810.1
MSTRG.18892	no|up	no|down	yes|down	no|down	no|down	yes|down	yes|down	no|up	yes|down	yes|down	yes|down	no|down	6		None
MSTRG.18893	no|up	no|down	yes|down	no|down	no|down	yes|down	yes|down	no|down	yes|down	no|down	yes|down	no|down	5
gene-NCGR_LOCUS9460	no|down	no|up	no|down	no|up	no|up	yes|down	no|down	no|up	no|down	yes|down	no|down	no|up	2	NCGR_LOCUS9460	CAD6213987.1
MSTRG.18899	no|down	yes|down	yes|down	yes|down	yes|down	yes|down	yes|down	no|up	yes|down	no|down	no|down	yes|down	8
MSTRG.22584	no|down	yes|down	no|down	no|down	no|down	no|no test	no|down	no|down	yes|down	no|no test	no|up	no|no test	2		None
gene-NCGR_LOCUS20932	no|up	no|down	no|up	no|up	no|down	yes|up	yes|up	no|up	no|up	no|up	no|up	no|up	2	NCGR_LOCUS20932	CAD6230702.1
gene-NCGR_LOCUS41656	no|down	no|down	no|up	no|down	no|up	yes|down	yes|down	no|down	no|down	no|down	no|down	no|down	2	NCGR_LOCUS41656	CAD6258175.1
gene-NCGR_LOCUS45613	no|up	no|up	yes|up	no|down	no|up	no|up	no|up	no|down	yes|up	no|up	no|up	no|up	2	NCGR_LOCUS45613	CAD6262240.1
gene-NCGR_LOCUS28336	no|up	no|down	yes|down	no|up	no|down	no|up	no|up	no|up	no|down	no|up	no|down	no|down	1	NCGR_LOCUS28336	CAD6243038.1
gene-NCGR_LOCUS25535	no|down	no|down	yes|up	no|up	no|up	no|up	no|up	no|up	no|up	no|down	no|up	no|up	1	NCGR_LOCUS25535	CAD6238249.1
gene-NCGR_LOCUS25531	no|up	no|up	no|down	no|down	no|down	no|down	yes|down	no|down	no|up	no|down	no|down	no|down	1	NCGR_LOCUS25531	CAD6238245.1
MSTRG.16588	no|down	no|down	yes|up	no|down	no|down	no|up	no|up	no|down	no|up	no|up	yes|up	no|up	2		None
gene-NCGR_LOCUS29884	no|down	no|up	no|up	no|down	no|up	yes|up	no|up	no|down	no|up	no|up	no|up	no|up	1	NCGR_LOCUS29884	CAD6245583.1
MSTRG.39398	no|down	no|down	no|up	no|down	no|down	no|down	yes|down	no|down	no|up	no|down	no|up	no|up	1
gene-NCGR_LOCUS54835	no|up	no|up	no|up	no|up	no|up	yes|up	yes|up	no|down	no|up	yes|up	no|down	no|up	3	NCGR_LOCUS54835	CAD6271549.1
MSTRG.16585	no|down	no|down	no|down	no|up	no|down	yes|down	no|down	no|up	no|down	no|down	no|down	no|down	1
gene-NCGR_LOCUS17263	no|down	no|down	no|down	no|up	no|down	no|up	no|up	no|down	yes|down	no|down	no|down	no|up	1	NCGR_LOCUS17263	CAD6225100.1
gene-NCGR_LOCUS9468	no|up	yes|up	no|up	no|up	no|up	no|up	no|up	no|up	no|up	no|up	no|down	no|up	1	NCGR_LOCUS9468	CAD6213996.1
gene-NCGR_LOCUS17267	yes|down	no|down	yes|up	no|down	yes|up	yes|up	yes|up	no|up	no|down	yes|up	no|down	no|down	6	NCGR_LOCUS17267	CAD6225104.1
gene-NCGR_LOCUS17266	no|down	no|up	no|up	no|up	no|up	yes|up	yes|up	no|up	no|up	yes|up	no|up	no|up	3	NCGR_LOCUS17266	CAD6225103.1
gene-NCGR_LOCUS17265	no|down	yes|up	yes|up	no|up	yes|up	yes|up	yes|up	no|up	yes|up	yes|up	no|up	no|up	7	NCGR_LOCUS17265	CAD6225102.1
gene-NCGR_LOCUS17264	no|up	no|down	yes|down	no|up	no|down	no|down	no|down	no|down	no|down	no|down	no|down	no|up	1	NCGR_LOCUS17264	CAD6225101.1
gene-NCGR_LOCUS451	no|down	no|up	yes|up	no|down	no|up	yes|up	yes|up	no|up	yes|up	yes|up	yes|up	no|down	6	NCGR_LOCUS451	CAD6202161.1
MSTRG.11054	no|down	no|up	yes|up	no|up	yes|up	yes|up	yes|up	no|down	no|up	yes|up	no|up	no|up	5		None
MSTRG.11057	yes|down	no|up	yes|up	no|up	yes|up	yes|up	no|up	no|down	no|up	yes|down	no|down	yes|up	6
gene-NCGR_LOCUS455	no|down	no|up	yes|up	no|down	no|up	no|up	no|down	no|down	yes|up	no|up	no|up	no|down	2	NCGR_LOCUS455	CAD6202165.1
gene-NCGR_LOCUS29172	no|no test	no|no test	no|no test	no|up	no|no test	no|down	yes|down	no|down	no|no test	yes|down	no|no test	no|up	2	NCGR_LOCUS29172	CAD6244490.1
gene-NCGR_LOCUS29173	no|down	no|down	yes|up	no|up	no|up	no|up	no|up	no|up	yes|up	no|down	yes|up	no|up	3	NCGR_LOCUS29173	CAD6244492.1
MSTRG.34917	no|down	no|down	no|down	no|up	no|down	no|down	no|down	no|down	yes|down	yes|down	no|down	no|up	2
gene-NCGR_LOCUS29171	no|down	no|up	yes|up	no|up	no|up	no|up	yes|up	no|up	yes|up	yes|up	yes|up	no|down	5	NCGR_LOCUS29171	CAD6244487.1
MSTRG.39399	no|down	no|down	no|up	no|down	no|down	no|down	yes|down	no|down	no|down	no|down	no|up	no|up	1		None
gene-NCGR_LOCUS29177	no|up	no|up	no|up	no|down	no|up	yes|up	yes|up	no|up	yes|up	yes|up	no|up	no|down	4	NCGR_LOCUS29177	CAD6244503.1
gene-NCGR_LOCUS26849	no|down	yes|up	yes|up	no|up	yes|up	yes|up	yes|up	no|down	yes|up	yes|up	no|up	no|up	7	NCGR_LOCUS26849	CAD6240179.1
gene-NCGR_LOCUS63998	no|up	no|down	no|down	no|down	no|down	yes|down	yes|down	no|down	no|down	no|down	no|up	no|down	2	NCGR_LOCUS63998	CAD6339900.1
gene-NCGR_LOCUS26845	no|up	no|up	yes|up	no|up	no|up	no|up	no|up	no|down	yes|up	no|up	yes|up	no|up	3	NCGR_LOCUS26845	CAD6240171.1
gene-NCGR_LOCUS19579	no|down	no|down	no|down	no|up	no|down	no|down	no|down	no|down	yes|down	no|down	no|down	no|up	1	NCGR_LOCUS19579	CAD6228934.1
gene-NCGR_LOCUS57344	no|up	no|up	yes|up	no|down	no|down	no|up	no|up	no|up	yes|up	no|up	yes|up	no|down	3	NCGR_LOCUS57344	CAD6333246.1
MSTRG.3264	no|up	no|up	yes|down	no|down	no|down	no|down	no|down	no|down	no|down	no|up	no|down	no|down	1
MSTRG.3260	no|down	no|down	no|down	no|up	no|up	yes|down	yes|down	no|up	no|down	yes|down	no|down	no|up	3
gene-NCGR_LOCUS52265	no|down	no|down	no|down	no|down	no|down	yes|down	yes|down	no|down	no|down	no|down	no|down	no|down	2	NCGR_LOCUS52265	CAD6268960.1
gene-NCGR_LOCUS42016	no|down	no|down	no|up	no|down	no|down	yes|up	no|up	no|down	no|up	no|up	no|up	no|up	1	NCGR_LOCUS42016	CAD6258546.1
MSTRG.47875	no|down	no|down	no|down	no|up	no|down	no|up	no|down	no|down	yes|down	no|down	no|down	no|up	1
gene-NCGR_LOCUS45381	no|up	no|down	no|down	no|up	no|down	no|down	no|down	no|down	no|down	yes|down	no|down	no|up	1	NCGR_LOCUS45381	CAD6261998.1
gene-NCGR_LOCUS42868	no|down	yes|up	yes|up	no|up	yes|up	no|up	no|up	no|down	yes|up	no|down	no|up	no|up	4	NCGR_LOCUS42868	CAD6259428.1
gene-NCGR_LOCUS34776	no|down	no|down	no|down	no|up	no|down	no|down	no|down	no|down	yes|down	no|down	no|down	no|up	1	NCGR_LOCUS34776	CAD6251009.1
gene-NCGR_LOCUS42865	no|down	no|up	yes|up	no|down	no|up	no|up	no|up	no|down	no|up	no|up	no|up	no|down	1	NCGR_LOCUS42865	CAD6259425.1
gene-NCGR_LOCUS34770	no|up	no|down	no|down	no|down	no|down	yes|down	no|down	no|up	no|down	no|down	no|down	no|down	1	NCGR_LOCUS34770	CAD6251003.1
gene-NCGR_LOCUS50322	no|down	yes|down	no|down	no|up	no|down	no|up	no|up	no|down	yes|down	no|down	no|down	no|up	2	NCGR_LOCUS50322	CAD6267017.1
MSTRG.42576	no|down	no|down	yes|down	no|down	no|down	yes|down	yes|down	no|down	yes|down	yes|down	no|down	no|up	5		None
gene-NCGR_LOCUS17294	no|down	no|up	yes|up	no|up	yes|up	no|up	no|up	no|up	no|up	no|up	no|up	no|up	2	NCGR_LOCUS17294	CAD6225137.1
gene-NCGR_LOCUS43825	no|down	no|up	no|up	no|up	yes|up	no|down	no|up	no|up	no|up	no|up	no|down	no|down	1	NCGR_LOCUS43825	CAD6260391.1
gene-NCGR_LOCUS25398	yes|down	yes|up	yes|up	no|down	yes|up	no|up	no|down	no|down	yes|up	no|up	no|up	no|down	5	NCGR_LOCUS25398	CAD6238039.1
gene-NCGR_LOCUS47035	no|down	no|up	yes|up	no|up	no|up	yes|up	yes|up	no|up	yes|up	yes|up	no|up	no|down	5	NCGR_LOCUS47035	CAD6263730.1
gene-NCGR_LOCUS59857	no|up	no|up	no|up	no|up	no|up	yes|up	yes|up	no|down	no|up	no|down	no|up	no|up	2	NCGR_LOCUS59857	CAD6335759.1
MSTRG.57027	no|up	no|up	no|down	no|down	no|down	no|down	yes|down	no|down	no|down	no|down	no|down	no|up	1		None
gene-NCGR_LOCUS18964	no|down	no|up	yes|up	no|down	no|up	no|down	yes|down	no|down	no|up	no|down	no|up	no|up	2	NCGR_LOCUS18964	CAD6228072.1
gene-NCGR_LOCUS18966	no|down	yes|up	yes|up	no|up	yes|up	yes|up	yes|up	no|down	yes|up	yes|up	yes|up	no|up	8	NCGR_LOCUS18966	CAD6228076.1
gene-NCGR_LOCUS18968	no|down	yes|up	yes|up	no|up	yes|up	yes|up	yes|up	no|up	no|up	no|up	no|down	no|up	5	NCGR_LOCUS18968	CAD6228080.1
gene-NCGR_LOCUS28070	no|down	no|up	yes|up	no|up	no|up	yes|up	yes|up	no|down	yes|up	no|up	no|up	no|up	4	NCGR_LOCUS28070	CAD6242643.1
gene-NCGR_LOCUS47326	no|up	no|down	yes|down	no|down	no|down	no|down	no|down	no|down	no|down	no|down	no|down	no|down	1	NCGR_LOCUS47326	CAD6264021.1
gene-NCGR_LOCUS48114	no|up	yes|up	no|up	no|up	no|up	no|up	no|up	no|down	no|up	no|up	no|down	no|up	1	NCGR_LOCUS48114	CAD6264809.1
gene-NCGR_LOCUS17885	no|down	no|down	no|no test	no|down	no|up	no|down	yes|down	no|up	yes|down	no|down	no|down	no|down	2	NCGR_LOCUS17885	CAD6226013.1
gene-NCGR_LOCUS48111	no|up	no|no test	no|down	no|up	no|down	yes|down	no|down	no|up	no|up	yes|down	no|up	no|up	2	NCGR_LOCUS48111	CAD6264806.1
gene-NCGR_LOCUS48110	no|up	no|down	no|down	no|up	no|down	no|down	no|down	no|up	no|down	yes|down	no|down	no|up	1	NCGR_LOCUS48110	CAD6264805.1
gene-NCGR_LOCUS12892	no|up	no|up	no|up	no|up	no|down	no|down	no|down	no|up	yes|up	no|down	no|up	no|up	1	NCGR_LOCUS12892	CAD6219094.1
gene-NCGR_LOCUS48112	yes|down	yes|up	yes|up	no|up	yes|up	yes|up	yes|up	no|up	yes|up	yes|up	yes|up	no|up	9	NCGR_LOCUS48112	CAD6264807.1
gene-NCGR_LOCUS10499	no|down	no|up	no|up	no|up	no|up	no|up	yes|up	no|up	no|up	no|up	no|down	no|up	1	NCGR_LOCUS10499	CAD6215231.1
gene-NCGR_LOCUS53724	no|down	no|down	no|up	no|up	no|up	yes|down	yes|down	no|up	no|up	yes|down	no|up	no|down	3	NCGR_LOCUS53724	CAD6270432.1
gene-NCGR_LOCUS48119	no|down	yes|up	yes|up	no|up	yes|up	yes|up	yes|up	no|down	yes|up	yes|up	yes|up	yes|up	9	NCGR_LOCUS48119	CAD6264814.1
gene-NCGR_LOCUS48118	no|no test	no|up	yes|up	no|up	no|up	yes|up	yes|up	no|up	yes|up	yes|up	yes|up	no|up	6	NCGR_LOCUS48118	CAD6264813.1
gene-NCGR_LOCUS30097	yes|up	no|up	yes|down	no|up	no|down	yes|down	yes|down	no|down	no|down	yes|down	no|down	no|up	5	NCGR_LOCUS30097	CAD6245810.1
gene-NCGR_LOCUS59557	no|down	yes|up	yes|up	no|up	yes|up	yes|up	yes|up	no|up	yes|up	yes|up	no|up	no|up	7	NCGR_LOCUS59557	CAD6335459.1
gene-NCGR_LOCUS4048	no|up	no|down	yes|down	no|up	no|down	yes|down	no|down	no|up	yes|down	yes|down	yes|down	no|up	5	NCGR_LOCUS4048	CAD6206324.1
gene-NCGR_LOCUS30094	no|down	no|up	yes|up	no|down	yes|up	no|up	no|up	no|down	no|up	no|up	no|down	no|up	2	NCGR_LOCUS30094	CAD6245807.1
gene-NCGR_LOCUS30093	no|down	no|up	no|up	no|down	no|up	no|up	no|up	no|up	no|up	yes|up	no|up	no|down	1	NCGR_LOCUS30093	CAD6245806.1
gene-NCGR_LOCUS30090	no|down	no|down	no|down	no|up	no|down	no|down	yes|down	no|down	no|down	yes|down	no|down	no|up	2	NCGR_LOCUS30090	CAD6245803.1
gene-NCGR_LOCUS4040	no|down	no|up	yes|up	no|up	no|up	yes|up	yes|up	no|down	yes|up	yes|up	no|up	no|up	5	NCGR_LOCUS4040	CAD6206316.1
gene-NCGR_LOCUS55958	no|up	no|down	no|down	no|up	no|down	yes|up	no|up	no|down	no|down	no|up	no|down	no|up	1	NCGR_LOCUS55958	CAD6272685.1
gene-NCGR_LOCUS4046	no|up	no|down	yes|down	no|down	yes|down	yes|down	yes|down	no|down	yes|down	no|down	yes|down	no|down	6	NCGR_LOCUS4046	CAD6206322.1
gene-NCGR_LOCUS59555	no|up	no|up	yes|down	no|up	no|down	no|down	no|down	no|down	no|down	yes|down	no|down	no|up	2	NCGR_LOCUS59555	CAD6335457.1
gene-NCGR_LOCUS30098	no|up	yes|up	yes|up	no|up	yes|up	yes|up	yes|up	no|up	yes|up	yes|up	no|up	no|down	7	NCGR_LOCUS30098	CAD6245811.1
gene-NCGR_LOCUS10327	no|down	no|up	yes|up	no|down	no|up	no|down	no|down	no|down	no|up	no|up	no|up	no|down	1	NCGR_LOCUS10327	CAD6215043.1
gene-NCGR_LOCUS57714	no|down	no|down	no|up	no|up	no|no test	yes|up	yes|up	no|up	no|up	yes|up	no|up	no|down	3	NCGR_LOCUS57714	CAD6333616.1
gene-NCGR_LOCUS16138	no|up	no|down	no|down	no|up	no|down	no|down	no|down	no|down	no|up	yes|down	no|up	no|up	1	NCGR_LOCUS16138	CAD6223743.1
MSTRG.58988	no|down	yes|down	no|down	no|down	yes|down	yes|down	yes|down	no|up	yes|down	no|down	no|up	no|down	5
gene-NCGR_LOCUS16134	no|up	no|up	yes|up	no|up	no|down	no|up	yes|up	yes|up	yes|up	no|up	yes|up	no|down	5	NCGR_LOCUS16134	CAD6223739.1
MSTRG.63291	no|down	no|down	no|up	no|up	no|up	yes|down	no|down	no|up	no|down	no|down	no|down	no|down	1
gene-NCGR_LOCUS16131	no|up	no|up	yes|up	no|no test	no|up	no|up	no|up	no|no test	yes|up	no|up	yes|up	no|no test	3	NCGR_LOCUS16131	CAD6223736.1
gene-NCGR_LOCUS62237	no|down	no|up	yes|up	no|down	no|up	no|down	no|down	no|down	no|up	no|down	no|up	no|up	1	NCGR_LOCUS62237	CAD6338139.1
gene-NCGR_LOCUS11747	no|down	no|down	no|up	no|down	no|up	no|down	yes|down	no|down	no|up	no|down	no|up	no|up	1	NCGR_LOCUS11747	CAD6217788.1
MSTRG.10723	no|up	no|down	yes|up	no|down	no|down	yes|down	no|down	no|up	yes|up	no|down	yes|up	no|down	4
gene-NCGR_LOCUS55481	no|up	no|up	yes|up	no|down	no|down	no|down	yes|down	no|down	yes|up	no|down	yes|up	no|up	4	NCGR_LOCUS55481	CAD6272206.1
gene-NCGR_LOCUS37514	yes|down	yes|up	yes|up	no|down	yes|up	yes|up	yes|up	no|up	yes|up	yes|up	no|up	no|down	8	NCGR_LOCUS37514	CAD6253897.1
gene-NCGR_LOCUS37513	no|down	yes|up	yes|up	no|down	yes|up	yes|up	yes|up	no|down	yes|up	yes|up	no|up	no|up	7	NCGR_LOCUS37513	CAD6253896.1
gene-NCGR_LOCUS37512	no|down	no|down	no|down	no|up	no|up	no|up	no|up	no|up	yes|down	no|down	no|down	no|up	1	NCGR_LOCUS37512	CAD6253895.1
gene-NCGR_LOCUS37510	no|down	no|up	yes|up	no|down	yes|up	yes|up	yes|up	no|down	no|up	yes|up	no|down	no|down	5	NCGR_LOCUS37510	CAD6253893.1
gene-NCGR_LOCUS1279	no|down	no|up	yes|up	no|up	no|up	no|up	no|up	no|down	yes|up	no|down	no|up	no|up	2	NCGR_LOCUS1279	CAD6203043.1
gene-NCGR_LOCUS27822	no|down	no|down	no|up	no|down	no|no test	yes|up	yes|up	no|up	no|up	yes|up	no|up	no|down	3	NCGR_LOCUS27822	CAD6242298.1
gene-NCGR_LOCUS27823	yes|down	no|up	yes|up	no|up	yes|up	yes|up	yes|up	no|down	no|up	no|up	no|down	yes|up	6	NCGR_LOCUS27823	CAD6242299.1
MSTRG.31635	yes|up	no|down	yes|down	no|down	yes|down	yes|up	yes|up	no|down	no|up	yes|up	no|up	no|down	6		None
gene-NCGR_LOCUS27821	no|down	no|down	yes|up	no|down	no|up	yes|up	no|up	no|down	yes|up	no|up	yes|up	no|down	4	NCGR_LOCUS27821	CAD6242297.1
gene-NCGR_LOCUS1272	no|up	yes|up	no|up	no|up	no|up	no|up	no|up	no|up	yes|up	no|down	no|down	no|up	2	NCGR_LOCUS1272	CAD6203036.1
gene-NCGR_LOCUS1270	no|down	no|up	yes|up	no|up	no|up	no|down	yes|down	no|down	no|up	yes|down	no|up	no|up	3	NCGR_LOCUS1270	CAD6203034.1
gene-NCGR_LOCUS1271	no|up	no|up	yes|up	no|up	no|up	yes|up	yes|up	no|down	yes|up	no|up	yes|up	no|up	5	NCGR_LOCUS1271	CAD6203035.1
gene-NCGR_LOCUS5931	no|down	yes|down	no|up	no|up	no|down	yes|down	no|up	yes|up	no|up	no|down	yes|up	no|down	4	NCGR_LOCUS5931	CAD6209754.1
gene-NCGR_LOCUS5930	no|down	no|up	yes|up	no|up	no|up	no|up	no|down	no|down	yes|up	no|down	yes|up	no|up	3	NCGR_LOCUS5930	CAD6209753.1
gene-NCGR_LOCUS27828	no|down	no|down	yes|down	no|up	no|down	no|up	no|up	no|down	yes|down	no|down	no|down	no|up	2	NCGR_LOCUS27828	CAD6242304.1
gene-NCGR_LOCUS27829	no|down	no|up	no|down	no|up	no|up	no|down	no|down	no|down	yes|down	no|down	yes|down	no|up	2	NCGR_LOCUS27829	CAD6242305.1
MSTRG.35742	no|down	no|down	no|up	no|down	no|down	yes|down	yes|down	no|down	no|down	no|down	no|up	no|down	2		None
gene-NCGR_LOCUS50325	no|up	no|up	no|up	no|down	yes|up	yes|up	no|up	no|down	no|up	no|up	no|down	no|up	2	NCGR_LOCUS50325	CAD6267020.1
gene-NCGR_LOCUS41976	no|up	no|up	no|up	no|down	no|up	yes|up	no|up	no|down	no|up	no|up	no|up	no|up	1	NCGR_LOCUS41976	CAD6258504.1
MSTRG.30325	no|up	no|up	yes|up	no|up	no|up	yes|up	no|up	no|down	yes|up	no|up	yes|up	no|up	4		None
MSTRG.33692	no|down	no|up	no|up	no|up	no|up	yes|up	no|up	no|down	no|up	no|down	no|up	no|up	1		None
gene-NCGR_LOCUS33207	no|up	yes|up	no|up	no|up	yes|up	yes|up	yes|up	no|up	no|up	no|up	no|down	no|up	4	NCGR_LOCUS33207	CAD6249377.1
gene-NCGR_LOCUS33205	no|down	no|up	yes|up	no|up	yes|up	yes|up	yes|up	no|up	yes|up	yes|up	yes|up	no|up	7	NCGR_LOCUS33205	CAD6249375.1
gene-NCGR_LOCUS33201	no|down	no|up	yes|up	no|up	no|up	yes|up	yes|up	no|up	yes|up	yes|up	no|up	no|up	5	NCGR_LOCUS33201	CAD6249371.1
gene-NCGR_LOCUS33200	no|down	no|up	yes|up	no|no test	no|up	yes|up	yes|up	no|no test	no|up	no|up	no|up	no|no test	3	NCGR_LOCUS33200	CAD6249370.1
gene-NCGR_LOCUS43807	no|down	no|up	yes|up	no|up	yes|up	yes|up	yes|up	no|down	yes|up	yes|up	no|up	no|up	6	NCGR_LOCUS43807	CAD6260373.1
gene-NCGR_LOCUS43804	no|up	no|up	no|down	no|down	no|up	yes|down	yes|down	no|down	no|down	no|down	no|down	no|down	2	NCGR_LOCUS43804	CAD6260370.1
gene-NCGR_LOCUS43802	no|down	yes|down	yes|down	no|down	yes|down	yes|down	yes|down	no|up	yes|down	yes|down	no|up	no|down	7	NCGR_LOCUS43802	CAD6260368.1
gene-NCGR_LOCUS43801	no|up	no|up	yes|up	no|up	no|up	yes|up	yes|up	no|down	yes|up	yes|up	yes|up	no|up	6	NCGR_LOCUS43801	CAD6260367.1
gene-NCGR_LOCUS22371	no|down	no|up	yes|up	no|up	no|up	no|down	no|down	no|up	no|up	no|down	no|up	no|up	1	NCGR_LOCUS22371	CAD6232774.1
gene-NCGR_LOCUS22373	no|up	no|up	no|up	no|up	no|up	no|down	no|down	no|down	yes|up	no|down	no|up	no|up	1	NCGR_LOCUS22373	CAD6232776.1
gene-NCGR_LOCUS22375	no|down	no|up	yes|up	no|up	yes|up	no|down	no|down	no|down	yes|up	yes|down	yes|up	no|up	5	NCGR_LOCUS22375	CAD6232778.1
gene-NCGR_LOCUS22377	no|down	yes|up	yes|up	no|down	yes|up	no|up	no|up	no|down	no|up	no|up	no|down	no|down	3	NCGR_LOCUS22377	CAD6232780.1
gene-NCGR_LOCUS43809	no|up	no|up	yes|down	no|up	no|down	no|up	no|up	no|up	no|down	no|down	no|down	no|up	1	NCGR_LOCUS43809	CAD6260375.1
MSTRG.31980	no|up	no|up	no|up	no|up	no|down	yes|up	yes|up	no|down	no|up	yes|up	no|up	no|up	3
gene-NCGR_LOCUS9445	no|up	yes|down	yes|down	yes|down	yes|down	yes|down	yes|down	no|down	yes|down	yes|down	no|down	yes|down	9	NCGR_LOCUS9445	CAD6213968.1
MSTRG.35296	yes|down	no|down	no|down	no|up	no|up	no|down	no|down	no|down	yes|down	no|down	no|down	no|up	2		None
gene-NCGR_LOCUS9441	no|down	no|up	yes|up	no|down	yes|up	no|up	no|down	no|down	yes|up	no|up	no|up	no|down	3	NCGR_LOCUS9441	CAD6213959.1
gene-NCGR_LOCUS9443	no|down	no|up	yes|up	no|down	yes|up	yes|up	no|up	no|down	yes|up	no|up	no|up	no|up	4	NCGR_LOCUS9443	CAD6213963.1
gene-NCGR_LOCUS9442	no|down	no|up	yes|up	no|down	yes|up	no|up	no|up	no|down	yes|up	no|up	no|up	no|up	3	NCGR_LOCUS9442	CAD6213961.1
gene-NCGR_LOCUS23511	no|down	no|down	yes|up	no|up	no|up	yes|up	no|up	no|up	yes|up	no|up	yes|up	no|up	4	NCGR_LOCUS23511	CAD6235246.1
gene-NCGR_LOCUS59851	no|up	no|up	no|down	no|down	no|down	yes|down	no|down	no|up	no|down	no|down	no|down	no|down	1	NCGR_LOCUS59851	CAD6335753.1
gene-NCGR_LOCUS17036	no|up	no|up	no|up	no|up	no|up	yes|up	yes|up	no|down	yes|up	no|up	no|up	no|up	3	NCGR_LOCUS17036	CAD6224871.1
gene-NCGR_LOCUS49798	no|down	no|up	yes|up	no|up	no|up	no|up	no|up	no|down	no|up	no|down	no|up	no|up	1	NCGR_LOCUS49798	CAD6266493.1
gene-NCGR_LOCUS50183	no|up	no|down	no|down	no|up	no|down	no|down	yes|up	no|up	no|up	no|up	no|up	no|down	1	NCGR_LOCUS50183	CAD6266878.1
gene-NCGR_LOCUS17035	no|down	no|down	no|up	no|up	no|up	yes|down	no|down	no|up	no|down	yes|down	no|up	no|up	2	NCGR_LOCUS17035	CAD6224870.1
gene-NCGR_LOCUS49790	no|down	no|down	no|up	no|down	no|down	yes|up	no|up	no|down	no|up	yes|up	yes|up	no|up	3	NCGR_LOCUS49790	CAD6266485.1
gene-NCGR_LOCUS50185	yes|up	no|up	no|down	no|up	no|down	no|down	no|down	no|down	no|up	no|down	no|down	no|up	1	NCGR_LOCUS50185	CAD6266880.1
gene-NCGR_LOCUS49793	no|up	no|up	yes|up	no|down	no|down	yes|up	yes|up	no|down	yes|up	yes|up	yes|up	no|up	6	NCGR_LOCUS49793	CAD6266488.1
gene-NCGR_LOCUS10304	no|down	no|up	yes|up	no|down	no|up	no|up	no|up	no|up	no|up	no|up	no|up	no|down	1	NCGR_LOCUS10304	CAD6215020.1
gene-NCGR_LOCUS10307	yes|down	yes|up	yes|up	yes|up	yes|up	yes|up	yes|up	no|down	yes|up	yes|up	no|up	yes|up	10	NCGR_LOCUS10307	CAD6215023.1
gene-NCGR_LOCUS55971	no|up	no|up	no|up	no|up	no|down	yes|up	yes|up	no|up	yes|up	no|up	no|up	no|up	3	NCGR_LOCUS55971	CAD6272698.1
gene-NCGR_LOCUS10300	no|up	no|up	yes|down	no|down	no|down	no|down	no|down	no|down	no|down	no|down	no|down	no|up	1	NCGR_LOCUS10300	CAD6215016.1
gene-NCGR_LOCUS55973	no|no test	no|no test	no|no test	no|up	no|no test	no|down	yes|up	yes|up	no|no test	no|up	no|no test	no|down	2	NCGR_LOCUS55973	CAD6272700.1
gene-NCGR_LOCUS10302	no|up	no|up	no|up	no|down	no|up	no|up	no|up	no|down	yes|up	no|up	no|up	no|up	1	NCGR_LOCUS10302	CAD6215018.1
MSTRG.49915	no|up	no|up	no|up	no|down	no|down	no|up	no|up	no|up	yes|up	no|up	yes|up	no|down	2		None
gene-NCGR_LOCUS10309	no|down	yes|up	yes|up	no|down	yes|up	yes|up	yes|up	no|down	yes|up	yes|up	yes|up	no|down	8	NCGR_LOCUS10309	CAD6215025.1
gene-NCGR_LOCUS10308	no|down	yes|up	yes|up	no|up	yes|up	yes|up	yes|up	no|down	yes|up	no|up	no|up	no|up	6	NCGR_LOCUS10308	CAD6215024.1
MSTRG.30583	no|up	no|down	no|down	no|up	no|down	no|down	yes|down	no|down	no|down	yes|down	no|down	no|up	2
MSTRG.12768	no|down	no|up	yes|up	no|up	yes|up	no|up	no|up	no|up	no|up	no|up	no|down	no|up	2		None
gene-NCGR_LOCUS35911	no|up	no|down	no|down	no|up	no|down	no|up	yes|up	no|up	no|down	no|up	no|up	no|up	1	NCGR_LOCUS35911	CAD6252184.1
gene-NCGR_LOCUS8758	no|up	no|up	yes|down	no|up	no|down	yes|up	yes|up	no|up	no|down	no|up	no|down	no|down	3	NCGR_LOCUS8758	CAD6213049.1
gene-NCGR_LOCUS52963	no|down	no|up	yes|up	no|down	no|up	no|up	no|up	no|down	yes|up	no|up	yes|up	no|up	3	NCGR_LOCUS52963	CAD6269661.1
gene-NCGR_LOCUS19372	no|down	yes|up	yes|up	no|up	yes|up	yes|up	yes|up	no|up	no|up	yes|up	no|down	no|up	6	NCGR_LOCUS19372	CAD6228658.1
gene-NCGR_LOCUS19370	no|up	no|down	yes|down	no|down	yes|down	yes|down	yes|down	no|down	yes|down	yes|down	no|down	no|down	6	NCGR_LOCUS19370	CAD6228654.1
gene-NCGR_LOCUS52967	no|down	no|down	no|no test	no|up	no|no test	no|down	no|down	no|up	no|down	yes|down	no|no test	no|up	1	NCGR_LOCUS52967	CAD6269665.1
MSTRG.12767	yes|down	no|down	yes|up	no|up	no|up	no|down	no|down	no|down	no|up	no|down	no|up	no|up	2		None
MSTRG.12764	no|up	no|down	no|down	no|up	no|down	no|down	yes|down	no|down	no|down	yes|down	no|down	no|up	2
gene-NCGR_LOCUS52964	no|up	yes|down	no|down	no|down	yes|down	yes|down	no|down	no|up	no|down	no|down	no|up	no|down	3	NCGR_LOCUS52964	CAD6269662.1
MSTRG.63972	no|down	no|down	no|up	no|down	no|down	yes|up	yes|up	no|up	no|down	yes|up	no|up	no|down	3		None
gene-NCGR_LOCUS8757	no|down	no|down	no|up	no|down	no|up	yes|up	no|up	no|down	no|down	yes|up	no|down	no|up	2	NCGR_LOCUS8757	CAD6213048.1
gene-NCGR_LOCUS3074	no|down	no|up	no|up	no|down	no|up	no|up	no|down	yes|down	no|down	no|down	no|down	no|up	1	NCGR_LOCUS3074	CAD6205241.1
MSTRG.33179	no|down	no|down	no|down	no|down	no|down	yes|down	yes|down	no|down	no|down	no|down	no|down	no|down	2
gene-NCGR_LOCUS43945	no|up	no|down	yes|down	no|down	yes|down	yes|down	yes|down	no|down	yes|down	yes|down	no|down	no|up	6	NCGR_LOCUS43945	CAD6260511.1
MSTRG.33173	no|down	no|down	no|down	no|down	no|down	no|down	no|down	no|down	yes|down	no|down	no|down	no|down	1
MSTRG.17042	no|up	no|down	no|down	no|up	no|down	no|up	yes|up	no|up	no|down	no|up	no|down	no|down	1		None
MSTRG.61222	no|down	no|down	yes|down	no|down	no|down	no|down	no|down	no|up	yes|down	no|down	no|down	no|down	2		None
MSTRG.17045	no|up	no|down	yes|up	no|up	yes|down	no|down	no|up	no|up	yes|up	no|down	yes|up	no|up	4
gene-NCGR_LOCUS12430	no|down	yes|down	yes|down	no|down	yes|down	no|down	no|down	no|up	yes|down	no|down	no|down	no|down	4	NCGR_LOCUS12430	CAD6218566.1
gene-NCGR_LOCUS55607	no|down	no|down	no|down	no|down	no|up	no|down	no|down	no|up	yes|down	no|up	no|down	no|down	1	NCGR_LOCUS55607	CAD6272332.1
gene-NCGR_LOCUS6777	no|down	no|up	yes|up	no|up	yes|up	yes|up	yes|up	no|down	yes|up	yes|up	no|up	no|up	6	NCGR_LOCUS6777	CAD6210731.1
gene-NCGR_LOCUS50232	no|down	no|up	yes|up	no|up	no|up	no|up	yes|up	no|up	yes|up	no|up	yes|up	no|up	4	NCGR_LOCUS50232	CAD6266927.1
gene-NCGR_LOCUS52903	no|up	no|down	yes|down	no|down	yes|down	yes|down	yes|down	no|up	yes|down	yes|down	no|down	no|down	6	NCGR_LOCUS52903	CAD6269599.1
gene-NCGR_LOCUS55601	no|down	no|down	no|down	no|up	no|up	yes|down	yes|down	no|up	yes|down	yes|down	no|down	no|up	4	NCGR_LOCUS55601	CAD6272326.1
gene-NCGR_LOCUS6771	no|down	no|down	yes|up	no|up	no|up	yes|up	yes|up	no|up	yes|up	no|up	yes|up	no|up	5	NCGR_LOCUS6771	CAD6210725.1
gene-NCGR_LOCUS50238	no|down	no|up	no|up	no|up	no|up	no|up	yes|up	no|up	no|up	no|up	no|up	no|up	1	NCGR_LOCUS50238	CAD6266933.1
gene-NCGR_LOCUS22952	no|up	yes|up	no|up	no|up	no|up	no|up	no|up	no|up	no|up	no|down	no|down	no|up	1	NCGR_LOCUS22952	CAD6233648.1
gene-NCGR_LOCUS33758	no|up	no|up	no|down	no|up	no|up	yes|up	no|up	no|down	no|up	no|up	no|down	no|up	1	NCGR_LOCUS33758	CAD6249960.1
MSTRG.53563	no|down	no|down	no|down	no|up	no|up	no|down	no|down	no|down	no|down	yes|down	no|down	no|up	1
MSTRG.28403	no|up	no|down	no|up	no|up	yes|down	no|up	no|up	no|up	no|up	no|up	no|up	no|up	1		None
MSTRG.53561	no|up	no|down	yes|down	no|up	no|down	no|down	no|down	no|up	no|down	no|down	no|down	no|up	1
MSTRG.53564	no|down	yes|down	no|down	no|up	yes|down	no|down	no|down	no|down	no|down	no|down	no|up	no|up	2
MSTRG.6626	no|down	no|down	no|up	no|down	no|down	yes|up	no|up	no|down	no|up	no|up	no|up	no|up	1		None
gene-NCGR_LOCUS26138	no|down	no|up	no|up	no|down	yes|up	no|up	no|down	no|down	no|up	no|up	no|down	no|up	1	NCGR_LOCUS26138	CAD6239106.1
gene-NCGR_LOCUS40571	no|up	yes|down	no|down	no|up	yes|down	no|down	no|down	no|down	no|down	yes|down	no|up	no|up	3	NCGR_LOCUS40571	CAD6257081.1
gene-NCGR_LOCUS40570	no|down	yes|up	yes|up	no|down	yes|up	no|up	no|down	no|down	yes|up	no|up	yes|up	no|up	5	NCGR_LOCUS40570	CAD6257080.1
gene-NCGR_LOCUS23020	no|up	no|up	no|down	no|down	no|down	yes|down	yes|down	no|down	no|up	no|down	no|up	no|down	2	NCGR_LOCUS23020	CAD6233738.1
MSTRG.37583	no|down	no|down	no|up	no|up	no|down	yes|down	yes|down	no|up	no|up	yes|down	no|up	no|up	3		None
gene-NCGR_LOCUS52402	no|down	no|up	yes|up	no|up	no|up	yes|up	yes|up	no|up	yes|up	yes|up	no|up	no|up	5	NCGR_LOCUS52402	CAD6269097.1
gene-NCGR_LOCUS23024	no|up	no|down	yes|down	no|up	no|down	yes|down	yes|down	no|down	yes|down	yes|down	no|down	no|up	5	NCGR_LOCUS23024	CAD6234425.1
gene-NCGR_LOCUS31119	no|up	yes|down	yes|down	no|down	yes|down	yes|down	yes|down	no|down	yes|down	yes|down	no|down	no|down	7	NCGR_LOCUS31119	CAD6246883.1
gene-NCGR_LOCUS7792	no|up	no|up	yes|up	no|down	no|up	no|up	no|up	no|down	yes|up	no|up	no|up	no|down	2	NCGR_LOCUS7792	CAD6211977.1
gene-NCGR_LOCUS7791	no|up	yes|down	yes|down	no|down	yes|down	no|down	no|down	no|up	yes|down	no|up	no|down	no|down	4	NCGR_LOCUS7791	CAD6211975.1
gene-NCGR_LOCUS7795	no|down	no|down	yes|down	no|down	no|down	no|down	no|down	no|down	yes|down	no|down	no|down	no|down	2	NCGR_LOCUS7795	CAD6211983.1
gene-NCGR_LOCUS7794	no|down	no|up	yes|up	no|down	yes|up	no|up	no|up	no|up	no|up	no|up	no|down	no|down	2	NCGR_LOCUS7794	CAD6211981.1
gene-NCGR_LOCUS31112	no|down	no|up	yes|up	no|up	no|up	no|up	yes|up	no|up	yes|up	no|up	no|up	no|down	3	NCGR_LOCUS31112	CAD6246874.1
gene-NCGR_LOCUS34332	no|down	no|down	no|up	no|up	no|up	yes|up	yes|up	no|down	no|down	yes|up	no|down	no|up	3	NCGR_LOCUS34332	CAD6250553.1
gene-NCGR_LOCUS52407	no|up	no|down	no|up	no|up	no|down	no|down	no|down	no|down	no|up	no|down	yes|up	no|up	1	NCGR_LOCUS52407	CAD6269102.1
gene-NCGR_LOCUS47222	no|up	no|down	no|down	no|down	yes|down	yes|down	yes|down	no|down	no|down	yes|down	no|up	no|up	4	NCGR_LOCUS47222	CAD6263917.1
gene-NCGR_LOCUS58406	yes|up	no|up	yes|down	no|up	no|down	no|up	no|up	no|up	no|down	no|up	yes|down	no|up	3	NCGR_LOCUS58406	CAD6334308.1
gene-NCGR_LOCUS58407	no|up	no|down	yes|down	no|up	no|down	yes|down	yes|down	no|down	no|down	yes|down	no|down	no|up	4	NCGR_LOCUS58407	CAD6334309.1
gene-NCGR_LOCUS58404	no|up	no|up	yes|up	no|up	no|down	yes|up	yes|up	no|up	yes|up	yes|up	yes|up	no|down	6	NCGR_LOCUS58404	CAD6334306.1
gene-NCGR_LOCUS18427	no|down	no|up	yes|up	no|up	no|up	yes|down	yes|down	no|down	no|up	yes|down	no|up	no|up	4	NCGR_LOCUS18427	CAD6226664.1
gene-NCGR_LOCUS18421	no|down	no|down	yes|down	no|up	no|down	no|down	no|down	no|down	yes|down	no|down	no|down	no|up	2	NCGR_LOCUS18421	CAD6226658.1
gene-NCGR_LOCUS58400	no|up	no|down	no|down	no|down	no|down	yes|down	yes|down	no|down	no|down	yes|down	no|down	no|up	3	NCGR_LOCUS58400	CAD6334302.1
gene-NCGR_LOCUS79	no|down	no|down	no|down	no|up	no|up	no|up	no|up	no|down	yes|down	no|up	no|down	no|up	1	NCGR_LOCUS79	CAD6201584.1
gene-NCGR_LOCUS18429	no|down	no|down	no|up	no|up	no|down	yes|down	no|down	no|up	no|down	yes|down	no|up	no|up	2	NCGR_LOCUS18429	CAD6226666.1
gene-NCGR_LOCUS58408	no|up	yes|down	yes|down	no|up	yes|down	yes|down	no|down	no|up	yes|down	yes|down	no|up	no|up	6	NCGR_LOCUS58408	CAD6334310.1
gene-NCGR_LOCUS14515	no|no test	no|no test	no|no test	no|up	no|no test	no|up	yes|up	no|up	no|no test	no|up	no|no test	no|up	1	NCGR_LOCUS14515	CAD6221117.1
gene-NCGR_LOCUS14511	no|down	no|up	yes|up	no|up	no|up	no|up	yes|up	no|up	no|up	no|up	no|up	no|down	2	NCGR_LOCUS14511	CAD6221111.1
gene-NCGR_LOCUS14518	no|up	no|up	yes|up	no|up	no|up	no|up	no|up	no|down	yes|up	no|up	no|up	no|up	2	NCGR_LOCUS14518	CAD6221120.1
gene-NCGR_LOCUS53763	no|down	no|down	no|down	no|up	no|down	yes|down	yes|down	no|down	yes|down	yes|down	no|down	no|up	4	NCGR_LOCUS53763	CAD6270471.1
gene-NCGR_LOCUS7426	no|up	yes|up	yes|up	no|down	no|up	no|down	no|down	no|down	yes|up	no|down	no|up	no|up	3	NCGR_LOCUS7426	CAD6211464.1
gene-NCGR_LOCUS53766	no|down	no|up	no|up	no|up	no|up	yes|down	no|down	no|up	no|down	yes|down	no|down	no|up	2	NCGR_LOCUS53766	CAD6270474.1
gene-NCGR_LOCUS7428	yes|up	yes|down	yes|down	no|down	yes|down	yes|down	yes|down	no|up	no|down	yes|down	yes|up	no|down	8	NCGR_LOCUS7428	CAD6211466.1
MSTRG.1654	no|down	no|down	no|up	no|up	no|up	yes|down	no|down	no|up	no|up	no|down	no|up	no|down	1
MSTRG.58482	no|up	no|down	no|down	no|down	no|down	no|down	yes|down	no|down	no|down	yes|down	no|up	no|up	2
MSTRG.62755	no|down	no|up	no|up	no|up	no|up	yes|down	yes|down	no|up	no|down	yes|down	no|down	no|up	3		None
gene-NCGR_LOCUS31700	no|up	yes|up	no|up	no|down	no|up	no|up	no|up	no|down	yes|up	no|up	no|down	no|down	2	NCGR_LOCUS31700	CAD6247511.1
gene-NCGR_LOCUS47547	no|up	no|down	no|down	no|up	no|down	yes|down	no|up	no|up	no|down	no|down	no|down	no|down	1	NCGR_LOCUS47547	CAD6264242.1
gene-NCGR_LOCUS5303	no|down	no|down	yes|down	no|down	no|up	no|up	no|down	no|down	yes|down	no|down	yes|down	no|up	3	NCGR_LOCUS5303	CAD6207805.1
MSTRG.59111	no|up	no|up	yes|down	no|up	no|down	no|down	no|down	no|down	no|down	yes|down	no|down	no|up	2		None
gene-NCGR_LOCUS48944	no|down	no|up	yes|up	no|up	yes|up	no|up	no|up	no|down	yes|up	no|up	no|up	no|up	3	NCGR_LOCUS48944	CAD6265639.1
gene-NCGR_LOCUS5301	no|up	no|up	no|up	no|up	no|up	yes|up	yes|up	no|up	no|up	no|up	no|up	no|up	2	NCGR_LOCUS5301	CAD6207803.1
gene-NCGR_LOCUS48942	no|down	no|down	no|down	no|up	no|down	yes|down	no|down	no|up	no|down	no|down	no|down	no|down	1	NCGR_LOCUS48942	CAD6265637.1
gene-NCGR_LOCUS48943	no|up	no|down	no|down	no|down	no|down	no|down	yes|down	no|down	no|down	yes|down	no|up	no|up	2	NCGR_LOCUS48943	CAD6265638.1
gene-NCGR_LOCUS49610	no|up	no|up	no|down	no|down	no|up	yes|down	no|down	no|up	no|down	no|down	no|down	no|down	1	NCGR_LOCUS49610	CAD6266305.1
gene-NCGR_LOCUS11953	yes|down	no|up	no|up	no|up	yes|up	no|up	no|up	no|down	no|down	no|down	no|down	no|up	2	NCGR_LOCUS11953	CAD6218021.1
gene-NCGR_LOCUS49613	no|up	no|up	yes|down	no|down	no|down	yes|down	yes|down	no|down	yes|down	yes|down	yes|down	no|down	6	NCGR_LOCUS49613	CAD6266308.1
gene-NCGR_LOCUS48948	no|down	no|up	yes|up	no|up	no|up	no|up	no|up	no|down	yes|up	no|down	yes|up	no|up	3	NCGR_LOCUS48948	CAD6265643.1
gene-NCGR_LOCUS11950	no|down	no|down	yes|down	no|up	no|up	yes|down	no|down	no|up	yes|down	yes|down	yes|down	no|up	5	NCGR_LOCUS11950	CAD6218018.1
MSTRG.3678	no|up	no|down	yes|down	no|up	yes|down	no|up	no|down	no|down	no|down	no|down	no|down	no|up	2		None
gene-NCGR_LOCUS4215	no|down	no|up	yes|up	no|up	yes|up	no|up	no|up	no|up	yes|up	no|up	no|up	no|up	3	NCGR_LOCUS4215	CAD6206513.1
gene-NCGR_LOCUS66930	no|down	no|down	no|down	no|up	no|down	no|down	no|down	no|up	yes|down	no|down	no|down	no|down	1	NCGR_LOCUS66930	CAD6342832.1
gene-NCGR_LOCUS4213	no|down	no|down	yes|down	no|up	no|down	yes|down	yes|down	no|up	yes|down	yes|down	yes|down	no|down	6	NCGR_LOCUS4213	CAD6206511.1
gene-NCGR_LOCUS66936	no|down	no|down	no|down	no|up	no|up	yes|down	no|down	no|up	no|down	yes|down	no|down	no|up	2	NCGR_LOCUS66936	CAD6342838.1
gene-NCGR_LOCUS4211	no|down	no|down	no|up	no|up	no|up	no|down	no|down	no|down	no|down	yes|down	no|down	no|up	1	NCGR_LOCUS4211	CAD6206509.1
gene-NCGR_LOCUS39201	no|no test	no|no test	no|no test	no|up	no|no test	no|up	yes|up	no|up	no|no test	no|down	no|no test	no|up	1	NCGR_LOCUS39201	CAD6255660.1
MSTRG.3674	no|down	no|down	no|up	no|up	no|down	yes|down	yes|down	no|down	no|up	yes|down	no|up	no|up	3		None
gene-NCGR_LOCUS50216	no|down	no|up	no|down	no|down	no|up	yes|down	yes|down	no|down	no|down	no|down	no|down	no|up	2	NCGR_LOCUS50216	CAD6266911.1
gene-NCGR_LOCUS28966	no|up	no|down	yes|down	no|down	no|down	yes|down	no|down	no|up	no|down	no|down	no|down	no|down	2	NCGR_LOCUS28966	CAD6244170.1
gene-NCGR_LOCUS62002	yes|up	no|up	no|down	no|up	no|down	no|up	no|up	no|down	no|up	no|down	no|up	no|up	1	NCGR_LOCUS62002	CAD6337904.1
gene-NCGR_LOCUS62001	no|up	no|down	yes|down	no|down	no|down	yes|down	no|down	no|down	yes|down	no|down	yes|down	no|down	4	NCGR_LOCUS62001	CAD6337903.1
gene-NCGR_LOCUS29094	no|down	no|up	no|up	no|down	no|up	yes|up	no|up	no|down	no|up	yes|up	no|up	no|up	2	NCGR_LOCUS29094	CAD6244394.1
gene-NCGR_LOCUS68063	no|down	no|up	yes|up	no|up	no|up	yes|up	yes|up	no|down	yes|up	yes|up	yes|up	no|up	6	NCGR_LOCUS68063	CAD6343965.1
gene-NCGR_LOCUS25256	no|down	no|up	yes|up	no|down	no|up	yes|up	yes|up	no|down	yes|up	yes|up	no|up	no|up	5	NCGR_LOCUS25256	CAD6237848.1
gene-NCGR_LOCUS25255	no|up	no|down	yes|down	no|up	no|down	no|down	no|down	no|up	no|down	no|down	no|down	no|up	1	NCGR_LOCUS25255	CAD6237847.1
gene-NCGR_LOCUS25254	yes|up	yes|down	yes|down	no|up	yes|down	yes|down	yes|down	no|down	yes|down	yes|down	no|down	no|up	8	NCGR_LOCUS25254	CAD6237846.1
gene-NCGR_LOCUS62009	no|up	no|down	no|down	no|down	no|down	yes|down	yes|down	no|up	no|down	no|down	no|up	no|down	2	NCGR_LOCUS62009	CAD6337911.1
gene-NCGR_LOCUS25258	no|down	no|up	yes|up	no|up	no|up	yes|up	yes|up	no|up	yes|up	yes|up	yes|up	no|up	6	NCGR_LOCUS25258	CAD6237852.1
MSTRG.27403	no|down	no|up	no|up	no|no test	no|up	no|up	yes|up	no|up	no|up	no|up	no|down	no|down	1		None
gene-NCGR_LOCUS28969	no|up	no|down	yes|down	no|down	no|down	yes|down	yes|down	no|down	yes|down	no|down	no|down	no|down	4	NCGR_LOCUS28969	CAD6244176.1
gene-NCGR_LOCUS11448	no|up	no|up	no|down	no|up	no|down	yes|down	yes|down	no|down	no|down	yes|down	no|down	no|up	3	NCGR_LOCUS11448	CAD6217462.1
gene-NCGR_LOCUS12066	no|up	no|up	yes|up	no|down	no|up	no|down	no|down	no|down	yes|up	no|up	no|up	no|down	2	NCGR_LOCUS12066	CAD6218145.1
gene-NCGR_LOCUS62085	no|up	no|down	no|down	no|down	no|down	yes|down	yes|down	no|down	no|up	no|down	no|up	no|down	2	NCGR_LOCUS62085	CAD6337987.1
gene-NCGR_LOCUS27256	no|up	yes|up	no|up	no|down	no|up	no|down	no|down	no|down	no|up	no|down	no|down	no|down	1	NCGR_LOCUS27256	CAD6241508.1
gene-NCGR_LOCUS40943	no|down	no|up	yes|up	no|down	no|up	no|up	no|up	no|down	yes|up	no|up	no|up	no|down	2	NCGR_LOCUS40943	CAD6257458.1
MSTRG.49519	no|no test	no|up	no|up	no|up	no|up	yes|up	yes|up	no|up	no|up	no|up	no|up	no|up	2		None
MSTRG.49518	no|down	no|up	yes|up	no|up	yes|up	no|up	yes|up	no|up	yes|up	yes|up	no|up	no|up	5		None
gene-NCGR_LOCUS30249	no|down	yes|down	yes|down	no|down	no|down	yes|down	yes|down	no|down	yes|down	no|down	no|down	no|up	5	NCGR_LOCUS30249	CAD6245971.1
MSTRG.42769	no|down	no|down	no|up	no|down	no|down	yes|down	no|down	no|up	no|down	no|down	no|up	no|down	1		None
gene-NCGR_LOCUS30240	no|up	no|down	yes|down	no|down	no|down	no|down	yes|down	no|down	no|down	no|down	no|down	no|down	2	NCGR_LOCUS30240	CAD6245961.1
gene-NCGR_LOCUS30246	no|down	no|up	yes|up	no|down	no|up	no|up	no|down	no|down	yes|up	no|down	yes|up	no|up	3	NCGR_LOCUS30246	CAD6245967.1
gene-NCGR_LOCUS30247	no|up	no|down	yes|down	no|down	yes|down	no|down	no|down	no|up	no|down	no|down	no|up	no|down	2	NCGR_LOCUS30247	CAD6245968.1
MSTRG.47694	no|down	no|down	no|no test	no|up	no|no test	yes|down	no|down	no|up	no|down	no|down	no|no test	no|down	1
MSTRG.46649	no|up	no|up	yes|down	no|down	no|down	yes|down	yes|down	no|up	no|down	no|down	no|down	no|down	3
MSTRG.57092	no|up	no|up	no|up	no|up	no|down	no|down	no|up	no|up	yes|up	no|down	no|up	no|up	1		None
MSTRG.8598	no|down	no|down	no|down	no|down	no|down	no|down	no|down	no|down	yes|down	no|down	no|down	no|down	1
MSTRG.33157	no|down	no|up	yes|up	no|up	no|up	yes|up	yes|up	no|down	yes|up	yes|up	yes|up	no|up	6
MSTRG.46864	no|down	no|down	no|down	no|up	no|down	no|down	yes|down	no|down	no|down	yes|down	no|down	no|up	2		None
gene-NCGR_LOCUS18371	no|up	no|up	no|down	no|up	no|down	yes|down	yes|down	no|down	no|down	yes|down	no|down	no|up	3	NCGR_LOCUS18371	CAD6226604.1
gene-NCGR_LOCUS19294	no|up	no|up	yes|up	no|up	no|up	yes|down	yes|down	no|down	yes|up	yes|down	yes|up	no|up	6	NCGR_LOCUS19294	CAD6228521.1
gene-NCGR_LOCUS63799	no|up	no|up	no|up	no|up	no|down	no|no test	no|no test	no|no test	yes|up	no|down	yes|up	no|up	2	NCGR_LOCUS63799	CAD6339701.1
gene-NCGR_LOCUS60696	yes|up	no|down	yes|down	no|down	yes|down	no|down	no|down	no|down	no|down	no|up	no|down	no|down	3	NCGR_LOCUS60696	CAD6336598.1
gene-NCGR_LOCUS60697	no|down	no|up	no|up	no|down	no|up	yes|up	no|up	no|down	no|up	no|up	no|down	no|up	1	NCGR_LOCUS60697	CAD6336599.1
gene-NCGR_LOCUS42328	no|down	no|down	no|down	no|down	no|down	no|down	no|down	no|down	yes|down	no|down	no|down	no|down	1	NCGR_LOCUS42328	CAD6258862.1
gene-NCGR_LOCUS60692	no|up	yes|down	no|down	no|down	yes|down	no|down	no|down	no|up	no|down	no|down	yes|up	no|down	3	NCGR_LOCUS60692	CAD6336594.1
gene-NCGR_LOCUS47136	yes|down	no|down	yes|up	no|up	yes|up	yes|up	no|up	no|down	no|up	no|up	no|up	no|up	4	NCGR_LOCUS47136	CAD6263831.1
gene-NCGR_LOCUS47137	yes|down	yes|up	yes|up	yes|up	yes|up	yes|up	yes|up	no|up	yes|up	yes|up	no|up	yes|up	10	NCGR_LOCUS47137	CAD6263832.1
gene-NCGR_LOCUS42326	no|up	no|up	no|up	no|up	no|up	yes|up	no|up	no|down	no|up	no|up	no|up	no|up	1	NCGR_LOCUS42326	CAD6258860.1
gene-NCGR_LOCUS47132	no|down	no|up	no|up	no|up	no|up	yes|up	yes|up	no|up	no|down	no|up	no|down	no|up	2	NCGR_LOCUS47132	CAD6263827.1
gene-NCGR_LOCUS60699	no|down	no|up	yes|up	no|up	yes|up	yes|up	yes|up	no|down	yes|up	yes|up	yes|up	no|up	7	NCGR_LOCUS60699	CAD6336601.1
gene-NCGR_LOCUS42322	no|up	no|down	yes|down	no|down	no|down	no|down	no|down	no|up	no|down	no|down	no|down	no|down	1	NCGR_LOCUS42322	CAD6258856.1
MSTRG.17539	no|up	yes|down	yes|down	no|down	yes|down	yes|down	yes|down	no|down	yes|down	no|down	no|down	no|down	6
gene-NCGR_LOCUS21375	no|up	no|up	no|up	no|up	no|down	no|down	yes|up	yes|up	no|up	no|up	no|up	no|down	2	NCGR_LOCUS21375	CAD6231262.1
gene-NCGR_LOCUS21376	no|up	no|down	yes|down	no|up	no|down	no|down	no|down	no|up	no|down	no|down	no|down	no|up	1	NCGR_LOCUS21376	CAD6231263.1
gene-NCGR_LOCUS28240	no|up	yes|up	yes|up	no|up	yes|up	yes|up	yes|up	no|down	yes|up	yes|up	yes|up	no|up	8	NCGR_LOCUS28240	CAD6242895.1
MSTRG.54109	no|up	no|down	yes|down	no|up	yes|down	no|up	no|down	no|down	yes|down	no|down	no|up	no|up	3
gene-NCGR_LOCUS21372	no|down	no|up	no|up	no|down	yes|up	no|up	no|up	no|down	no|up	no|up	no|down	no|down	1	NCGR_LOCUS21372	CAD6231259.1
gene-NCGR_LOCUS12215	no|up	no|up	yes|up	no|up	no|down	no|up	no|up	no|up	yes|up	no|up	yes|up	no|down	3	NCGR_LOCUS12215	CAD6218311.1
gene-NCGR_LOCUS12214	no|down	yes|down	no|down	no|down	yes|down	no|down	no|down	no|up	no|down	no|down	no|up	no|down	2	NCGR_LOCUS12214	CAD6218310.1
gene-NCGR_LOCUS57607	yes|up	no|down	yes|down	no|up	yes|down	yes|down	yes|down	no|up	no|up	yes|down	no|up	no|down	6	NCGR_LOCUS57607	CAD6333509.1
gene-NCGR_LOCUS57884	no|down	no|up	yes|up	no|up	no|up	yes|up	yes|up	no|down	yes|up	yes|up	yes|up	no|up	6	NCGR_LOCUS57884	CAD6333786.1
gene-NCGR_LOCUS59441	no|down	no|down	no|down	no|up	no|down	no|down	yes|down	no|down	no|down	yes|down	no|up	no|up	2	NCGR_LOCUS59441	CAD6335343.1
gene-NCGR_LOCUS21379	no|up	no|up	no|up	no|up	no|down	no|up	yes|up	no|up	no|up	no|up	no|up	no|down	1	NCGR_LOCUS21379	CAD6231266.1
gene-NCGR_LOCUS59442	no|up	no|down	yes|down	no|up	no|down	no|down	no|down	no|up	yes|down	no|down	no|down	no|up	2	NCGR_LOCUS59442	CAD6335344.1
gene-NCGR_LOCUS9272	no|down	no|down	no|down	no|up	no|up	no|down	no|down	no|up	yes|down	no|down	yes|down	no|down	2	NCGR_LOCUS9272	CAD6213755.1
gene-NCGR_LOCUS9271	no|down	no|up	yes|up	no|up	no|up	yes|up	yes|up	no|up	yes|up	yes|up	yes|up	no|down	6	NCGR_LOCUS9271	CAD6213754.1
gene-NCGR_LOCUS9276	yes|down	no|up	yes|up	no|down	yes|up	yes|up	yes|up	no|down	yes|up	yes|up	yes|up	no|up	8	NCGR_LOCUS9276	CAD6213759.1
gene-NCGR_LOCUS63355	yes|up	no|up	no|down	no|up	no|down	no|up	no|up	no|down	no|up	no|down	no|down	no|up	1	NCGR_LOCUS63355	CAD6339257.1
gene-NCGR_LOCUS51601	no|up	yes|up	no|up	no|up	no|up	no|up	yes|up	no|up	yes|up	no|up	no|down	no|up	3	NCGR_LOCUS51601	CAD6268296.1
gene-NCGR_LOCUS9279	no|down	no|up	no|up	no|up	no|up	no|down	no|down	no|down	no|up	yes|down	no|down	no|up	1	NCGR_LOCUS9279	CAD6213762.1
MSTRG.50481	no|up	no|down	yes|down	no|down	no|down	yes|down	yes|down	no|down	no|down	yes|down	no|down	no|up	4		None
gene-NCGR_LOCUS29619	no|up	no|down	yes|down	no|no test	yes|down	no|down	no|no test	no|up	yes|down	no|no test	no|down	no|down	3	NCGR_LOCUS29619	CAD6245187.1
gene-NCGR_LOCUS51604	no|down	no|up	yes|up	no|down	no|up	no|down	no|up	no|up	yes|up	no|up	no|up	no|down	2	NCGR_LOCUS51604	CAD6268299.1
MSTRG.3374	no|down	no|down	no|down	no|up	no|down	no|down	no|down	no|down	yes|down	no|down	no|down	no|up	1
MSTRG.60614	no|up	no|down	yes|down	no|up	no|down	no|down	no|down	no|down	yes|down	no|down	no|down	no|up	2		None
gene-NCGR_LOCUS44446	no|up	no|up	no|down	no|up	no|up	yes|down	yes|down	no|down	no|down	yes|down	no|down	no|up	3	NCGR_LOCUS44446	CAD6261024.1
gene-NCGR_LOCUS44444	no|up	yes|up	no|up	no|down	no|up	no|up	yes|up	no|up	no|up	yes|up	no|down	no|down	3	NCGR_LOCUS44444	CAD6261022.1
gene-NCGR_LOCUS43490	no|up	no|up	yes|up	no|up	no|up	yes|up	yes|up	no|down	yes|up	yes|up	yes|up	no|up	6	NCGR_LOCUS43490	CAD6260054.1
gene-NCGR_LOCUS60522	no|down	no|up	yes|up	no|up	yes|up	yes|up	no|up	no|down	yes|up	no|up	yes|up	no|up	5	NCGR_LOCUS60522	CAD6336424.1
gene-NCGR_LOCUS60523	no|down	no|up	yes|up	no|up	no|up	no|up	no|up	no|up	yes|up	no|down	yes|up	no|up	3	NCGR_LOCUS60523	CAD6336425.1
gene-NCGR_LOCUS60520	no|down	no|up	yes|up	no|up	yes|up	yes|up	yes|up	no|down	yes|up	yes|up	no|up	no|up	6	NCGR_LOCUS60520	CAD6336422.1
MSTRG.1740	no|up	no|down	no|down	no|down	no|down	yes|down	yes|down	no|down	no|down	yes|down	no|up	no|down	3		None
gene-NCGR_LOCUS60527	no|down	no|up	yes|up	no|up	yes|up	yes|up	yes|up	no|up	yes|up	no|up	yes|up	no|up	6	NCGR_LOCUS60527	CAD6336429.1
gene-NCGR_LOCUS60525	yes|down	yes|up	yes|up	no|down	yes|up	yes|up	no|up	no|down	yes|up	no|up	no|down	no|up	6	NCGR_LOCUS60525	CAD6336427.1
gene-NCGR_LOCUS1066	no|up	no|down	yes|up	no|down	no|down	yes|up	yes|up	no|down	yes|up	yes|up	yes|up	no|down	6	NCGR_LOCUS1066	CAD6202828.1
gene-NCGR_LOCUS66314	no|down	no|down	no|up	no|down	no|down	yes|down	no|down	no|up	no|up	no|down	no|up	no|down	1	NCGR_LOCUS66314	CAD6342216.1
gene-NCGR_LOCUS1063	no|down	no|down	yes|down	no|down	no|down	yes|down	no|down	no|up	yes|down	no|up	no|down	yes|down	4	NCGR_LOCUS1063	CAD6202825.1
gene-NCGR_LOCUS1068	no|up	no|up	yes|up	no|down	no|up	yes|up	yes|up	no|up	yes|up	yes|up	yes|up	no|down	6	NCGR_LOCUS1068	CAD6202830.1
gene-NCGR_LOCUS66311	no|down	no|down	no|up	no|up	no|up	yes|up	yes|up	no|up	no|up	no|up	no|up	no|up	2	NCGR_LOCUS66311	CAD6342213.1
gene-NCGR_LOCUS36302	no|down	no|up	yes|up	no|down	no|up	yes|up	yes|up	no|down	yes|up	yes|up	yes|up	no|up	6	NCGR_LOCUS36302	CAD6252654.1
gene-NCGR_LOCUS67490	no|down	no|up	no|up	no|down	no|up	no|up	yes|up	no|up	no|up	yes|up	no|up	no|down	2	NCGR_LOCUS67490	CAD6343392.1
gene-NCGR_LOCUS30934	no|up	yes|up	yes|up	no|up	yes|up	yes|up	yes|up	no|up	yes|up	yes|up	no|down	no|down	7	NCGR_LOCUS30934	CAD6246688.1
gene-NCGR_LOCUS44087	no|no test	no|up	no|no test	no|down	no|up	yes|down	no|down	no|up	no|no test	no|down	no|down	no|down	1	NCGR_LOCUS44087	CAD6260661.1
MSTRG.47111	no|down	no|up	yes|up	no|down	no|up	yes|up	yes|up	no|up	yes|up	yes|up	no|up	no|down	5
gene-NCGR_LOCUS30937	no|up	no|down	no|down	no|down	no|down	yes|down	yes|down	no|down	no|down	yes|down	no|up	no|down	3	NCGR_LOCUS30937	CAD6246691.1
MSTRG.9242	no|up	no|down	yes|down	no|up	no|down	yes|down	yes|down	no|down	yes|down	yes|down	no|down	no|up	5		None
gene-NCGR_LOCUS66208	no|up	no|down	yes|down	no|down	no|down	no|down	no|down	no|up	no|down	no|down	no|down	no|down	1	NCGR_LOCUS66208	CAD6342111.1
gene-NCGR_LOCUS36035	no|up	no|up	no|down	no|down	no|up	yes|down	yes|down	no|down	no|down	yes|down	no|down	no|down	3	NCGR_LOCUS36035	CAD6252382.1
gene-NCGR_LOCUS16962	no|up	no|down	yes|up	no|up	yes|down	no|up	no|up	no|up	yes|up	no|up	yes|up	no|down	4	NCGR_LOCUS16962	CAD6224747.1
gene-NCGR_LOCUS66205	no|up	no|down	yes|down	no|down	yes|down	yes|down	yes|down	no|up	yes|down	yes|down	yes|down	no|down	7	NCGR_LOCUS66205	CAD6342107.1
gene-NCGR_LOCUS43147	yes|down	yes|up	yes|up	no|up	yes|up	yes|up	yes|up	no|down	yes|up	yes|up	yes|up	yes|up	10	NCGR_LOCUS43147	CAD6259710.1
gene-NCGR_LOCUS2626	no|up	no|down	no|down	no|down	yes|down	no|up	no|up	no|down	no|up	no|up	no|up	no|down	1	NCGR_LOCUS2626	CAD6204633.1
gene-NCGR_LOCUS66203	no|up	no|down	yes|down	no|down	no|down	yes|down	yes|down	no|up	no|down	no|down	no|down	no|down	3	NCGR_LOCUS66203	CAD6342105.1
gene-NCGR_LOCUS66202	no|up	yes|down	yes|down	no|down	yes|down	yes|down	yes|down	no|up	yes|down	yes|down	yes|down	yes|down	9	NCGR_LOCUS66202	CAD6342104.1
gene-NCGR_LOCUS31058	no|up	no|up	no|up	no|up	no|up	yes|up	yes|up	no|down	no|up	no|up	no|up	no|up	2	NCGR_LOCUS31058	CAD6246816.1
gene-NCGR_LOCUS44084	no|up	no|up	no|down	no|down	no|down	yes|up	no|up	no|down	no|up	no|up	no|up	no|down	1	NCGR_LOCUS44084	CAD6260658.1
gene-NCGR_LOCUS31059	no|no test	no|no test	no|up	no|up	no|no test	no|up	yes|up	no|up	no|up	no|up	no|up	no|up	1	NCGR_LOCUS31059	CAD6246817.1
gene-NCGR_LOCUS31469	no|down	no|down	yes|up	no|down	no|down	no|down	no|down	no|up	no|up	no|down	yes|up	no|down	2	NCGR_LOCUS31469	CAD6247258.1
gene-NCGR_LOCUS31468	no|up	no|up	no|up	no|down	no|down	yes|up	no|up	no|down	no|up	yes|up	no|up	no|up	2	NCGR_LOCUS31468	CAD6247257.1
gene-NCGR_LOCUS47792	no|up	no|up	no|up	no|up	no|up	yes|up	no|up	no|down	yes|up	no|down	no|up	no|up	2	NCGR_LOCUS47792	CAD6264487.1
gene-NCGR_LOCUS47793	no|down	no|down	no|down	no|down	no|up	yes|down	no|down	no|up	no|down	no|down	no|down	no|down	1	NCGR_LOCUS47793	CAD6264488.1
gene-NCGR_LOCUS2622	no|down	no|down	no|up	no|down	no|up	no|down	yes|down	no|down	no|up	no|down	no|up	no|down	1	NCGR_LOCUS2622	CAD6204629.1
gene-NCGR_LOCUS47799	no|down	no|down	no|down	no|up	no|down	yes|down	no|up	no|up	no|down	no|down	no|down	no|down	1	NCGR_LOCUS47799	CAD6264494.1
gene-NCGR_LOCUS45798	yes|up	no|down	yes|down	no|down	yes|down	no|down	no|down	no|down	yes|down	no|down	no|down	no|down	4	NCGR_LOCUS45798	CAD6262455.1
gene-NCGR_LOCUS45799	no|up	no|down	yes|down	no|down	no|down	yes|down	yes|down	no|up	no|down	yes|down	no|down	no|down	4	NCGR_LOCUS45799	CAD6262456.1
gene-NCGR_LOCUS274	no|down	yes|up	yes|up	no|up	yes|up	yes|up	yes|up	no|down	yes|up	yes|up	yes|up	yes|up	9	NCGR_LOCUS274	CAD6201824.1
gene-NCGR_LOCUS40369	no|down	no|up	yes|up	no|up	no|up	yes|up	yes|up	no|down	yes|up	yes|up	yes|up	yes|up	7	NCGR_LOCUS40369	CAD6256873.1
gene-NCGR_LOCUS272	yes|up	yes|down	yes|down	no|down	yes|down	yes|down	yes|down	no|up	no|up	yes|down	yes|up	no|down	8	NCGR_LOCUS272	CAD6201820.1
gene-NCGR_LOCUS1686	no|down	yes|down	no|down	no|up	no|down	no|down	no|up	no|up	no|down	no|down	no|up	no|up	1	NCGR_LOCUS1686	CAD6203542.1
gene-NCGR_LOCUS1685	no|up	yes|up	yes|up	no|up	yes|up	yes|up	yes|up	no|up	yes|up	no|up	no|up	no|up	6	NCGR_LOCUS1685	CAD6203541.1
gene-NCGR_LOCUS271	no|up	no|up	yes|up	no|down	no|up	yes|up	yes|up	no|down	yes|up	yes|up	yes|up	no|down	6	NCGR_LOCUS271	CAD6201818.1
gene-NCGR_LOCUS40362	no|down	yes|up	yes|up	no|down	yes|up	yes|up	no|down	no|down	yes|up	no|up	yes|up	no|up	6	NCGR_LOCUS40362	CAD6256866.1
gene-NCGR_LOCUS45791	yes|down	yes|up	yes|up	no|up	yes|up	yes|up	yes|up	no|up	yes|up	no|up	no|up	no|down	7	NCGR_LOCUS45791	CAD6262448.1
gene-NCGR_LOCUS40360	no|down	no|down	no|no test	no|down	no|up	yes|up	no|down	no|down	no|down	no|up	no|down	no|up	1	NCGR_LOCUS40360	CAD6256864.1
gene-NCGR_LOCUS63829	no|up	no|up	no|down	no|down	no|down	no|down	yes|down	no|down	no|up	no|down	no|down	no|up	1	NCGR_LOCUS63829	CAD6339731.1
gene-NCGR_LOCUS45796	no|down	no|down	yes|up	no|up	no|up	no|down	no|down	no|down	no|up	no|down	no|up	no|up	1	NCGR_LOCUS45796	CAD6262453.1
gene-NCGR_LOCUS279	no|up	yes|down	yes|down	no|down	yes|down	yes|down	yes|down	no|up	yes|down	yes|down	yes|down	yes|down	9	NCGR_LOCUS279	CAD6201834.1
gene-NCGR_LOCUS28725	no|down	no|down	yes|up	no|up	no|down	yes|up	yes|up	no|down	yes|up	no|up	yes|up	no|up	5	NCGR_LOCUS28725	CAD6243742.1
MSTRG.53359	no|down	no|up	yes|up	no|down	yes|up	yes|down	no|down	no|up	no|up	no|down	no|up	no|down	3
gene-NCGR_LOCUS23006	no|down	no|up	yes|up	no|up	no|up	no|down	no|up	no|up	no|up	no|down	no|up	no|down	1	NCGR_LOCUS23006	CAD6233724.1
gene-NCGR_LOCUS13626	no|down	no|up	yes|up	no|up	yes|up	no|down	no|down	no|down	yes|up	no|down	no|up	no|up	3	NCGR_LOCUS13626	CAD6220050.1
gene-NCGR_LOCUS63537	no|down	no|up	no|up	no|up	no|up	yes|up	yes|up	no|up	no|up	no|up	no|down	no|up	2	NCGR_LOCUS63537	CAD6339439.1
gene-NCGR_LOCUS13623	no|up	no|up	no|up	no|down	no|up	no|down	no|down	no|down	yes|up	no|down	no|up	no|down	1	NCGR_LOCUS13623	CAD6220047.1
gene-NCGR_LOCUS13622	no|down	no|down	no|up	no|down	no|up	yes|down	yes|down	no|down	no|up	yes|down	no|up	no|down	3	NCGR_LOCUS13622	CAD6220046.1
gene-NCGR_LOCUS13620	no|up	no|up	yes|down	no|up	no|down	no|up	no|up	no|down	no|down	no|up	no|down	no|up	1	NCGR_LOCUS13620	CAD6220044.1
gene-NCGR_LOCUS28052	no|down	no|up	no|up	no|up	no|up	no|up	yes|up	no|up	no|up	no|up	no|down	no|up	1	NCGR_LOCUS28052	CAD6242623.1
gene-NCGR_LOCUS6215	no|down	no|down	yes|down	no|up	no|down	no|down	no|down	no|down	yes|down	no|down	no|down	no|up	2	NCGR_LOCUS6215	CAD6210098.1
MSTRG.30366	no|no test	no|up	no|up	no|up	no|up	yes|up	yes|up	no|up	no|up	yes|up	no|up	no|down	3
gene-NCGR_LOCUS28721	no|up	no|down	yes|down	no|up	no|down	no|down	no|down	no|down	yes|down	no|down	no|down	no|up	2	NCGR_LOCUS28721	CAD6243733.1
MSTRG.58307	no|up	no|up	no|up	no|down	no|up	yes|up	no|up	no|down	no|up	yes|up	no|up	no|down	2		None
gene-NCGR_LOCUS47863	no|up	no|down	yes|down	no|down	no|down	yes|down	yes|down	no|down	no|down	yes|down	no|down	no|up	4	NCGR_LOCUS47863	CAD6264558.1
gene-NCGR_LOCUS47864	no|down	no|down	no|up	no|up	no|up	yes|down	yes|down	no|up	no|down	yes|down	no|up	no|up	3	NCGR_LOCUS47864	CAD6264559.1
gene-NCGR_LOCUS47865	no|up	no|up	yes|up	no|up	no|up	yes|up	yes|up	no|up	yes|up	yes|up	yes|up	no|up	6	NCGR_LOCUS47865	CAD6264560.1
gene-NCGR_LOCUS47867	no|down	yes|up	yes|up	no|up	yes|up	yes|up	yes|up	no|down	yes|up	no|up	no|up	no|up	6	NCGR_LOCUS47867	CAD6264562.1
gene-NCGR_LOCUS11179	no|up	no|up	no|down	no|up	no|up	yes|up	yes|up	no|up	no|up	no|up	no|down	no|up	2	NCGR_LOCUS11179	CAD6217031.1
MSTRG.53682	no|up	no|up	no|up	no|up	no|down	yes|up	no|up	no|down	no|up	no|up	no|up	no|up	1
MSTRG.53684	no|up	no|down	yes|down	no|up	no|down	no|no test	no|no test	no|no test	yes|down	no|down	no|down	no|up	2
gene-NCGR_LOCUS11172	no|up	no|up	no|up	no|down	no|up	yes|up	no|up	no|down	no|up	no|up	no|up	no|up	1	NCGR_LOCUS11172	CAD6217024.1
gene-NCGR_LOCUS19742	no|up	yes|down	yes|down	no|down	yes|down	yes|down	no|down	no|up	yes|down	no|up	no|up	yes|down	6	NCGR_LOCUS19742	CAD6229123.1
gene-NCGR_LOCUS7169	no|up	no|down	no|down	no|up	no|down	yes|down	no|down	no|up	no|down	no|down	no|no test	no|down	1	NCGR_LOCUS7169	CAD6211168.1
gene-NCGR_LOCUS45424	no|up	no|down	no|down	no|up	no|down	no|down	yes|up	no|up	no|up	no|down	no|up	no|up	1	NCGR_LOCUS45424	CAD6262044.1
gene-NCGR_LOCUS61856	no|down	no|up	yes|up	no|down	yes|up	yes|up	yes|up	no|down	yes|up	yes|up	yes|up	no|up	7	NCGR_LOCUS61856	CAD6337758.1
gene-NCGR_LOCUS19744	no|down	no|down	yes|up	no|down	no|up	no|up	no|up	no|up	no|up	no|up	no|up	no|down	1	NCGR_LOCUS19744	CAD6229125.1
gene-NCGR_LOCUS19745	no|down	no|up	yes|up	no|down	yes|up	no|down	no|down	no|up	no|up	no|up	no|down	no|down	2	NCGR_LOCUS19745	CAD6229126.1
gene-NCGR_LOCUS7160	no|down	no|down	yes|down	no|down	no|down	yes|down	yes|down	no|up	yes|down	yes|down	yes|down	yes|down	7	NCGR_LOCUS7160	CAD6211153.1
gene-NCGR_LOCUS31137	no|no test	no|no test	no|up	no|up	no|no test	yes|up	yes|up	no|up	no|up	yes|up	no|up	no|up	3	NCGR_LOCUS31137	CAD6246902.1
gene-NCGR_LOCUS8651	no|down	no|down	yes|down	no|down	no|down	yes|down	yes|down	no|up	yes|down	yes|down	no|down	no|down	5	NCGR_LOCUS8651	CAD6212931.1
gene-NCGR_LOCUS19749	yes|down	yes|down	no|up	no|up	no|down	no|up	yes|up	no|up	no|down	yes|up	no|up	no|down	4	NCGR_LOCUS19749	CAD6229130.1
gene-NCGR_LOCUS3689	no|down	no|down	yes|down	no|up	no|down	no|down	no|up	no|up	yes|down	no|down	yes|down	no|up	3	NCGR_LOCUS3689	CAD6205921.1
gene-NCGR_LOCUS7165	no|up	no|up	yes|down	no|down	no|down	no|down	no|down	no|up	no|down	no|down	yes|down	no|down	2	NCGR_LOCUS7165	CAD6211160.1
gene-NCGR_LOCUS2082	no|down	no|up	yes|up	no|up	yes|up	no|down	no|down	no|up	yes|up	no|down	no|up	no|up	3	NCGR_LOCUS2082	CAD6203966.1
gene-NCGR_LOCUS2084	no|up	no|down	no|down	no|down	no|down	yes|down	yes|down	no|up	no|down	no|down	no|down	no|down	2	NCGR_LOCUS2084	CAD6203968.1
MSTRG.13376	no|down	no|up	yes|up	no|up	no|up	yes|up	yes|up	no|down	yes|up	yes|up	yes|up	no|up	6		None
gene-NCGR_LOCUS62587	no|down	no|down	no|up	no|down	no|up	no|down	yes|down	no|down	no|down	no|down	no|up	no|down	1	NCGR_LOCUS62587	CAD6338489.1
gene-NCGR_LOCUS32260	no|down	yes|up	no|up	no|up	yes|up	no|down	no|down	no|up	no|down	no|down	yes|down	no|up	3	NCGR_LOCUS32260	CAD6248100.1
gene-NCGR_LOCUS62585	yes|down	no|up	yes|up	yes|up	yes|up	yes|up	yes|up	no|up	yes|up	yes|up	no|up	yes|up	9	NCGR_LOCUS62585	CAD6338487.1
gene-NCGR_LOCUS62580	no|up	no|up	no|up	no|up	no|up	yes|up	yes|up	no|up	no|up	no|up	no|down	no|up	2	NCGR_LOCUS62580	CAD6338482.1
gene-NCGR_LOCUS58231	yes|up	no|up	yes|down	no|down	no|down	no|down	no|down	no|down	no|down	no|up	yes|down	no|down	3	NCGR_LOCUS58231	CAD6334133.1
gene-NCGR_LOCUS58230	no|up	no|down	yes|down	no|down	no|down	yes|down	yes|down	no|down	no|down	no|down	no|down	no|down	3	NCGR_LOCUS58230	CAD6334132.1
gene-NCGR_LOCUS58232	no|up	no|down	yes|up	no|down	no|down	yes|down	no|down	no|up	yes|up	no|down	yes|up	no|down	4	NCGR_LOCUS58232	CAD6334134.1
gene-NCGR_LOCUS64517	no|down	no|up	yes|up	no|up	no|up	no|down	no|down	no|down	no|up	no|down	no|up	no|up	1	NCGR_LOCUS64517	CAD6340419.1
gene-NCGR_LOCUS58237	yes|up	no|down	yes|down	no|down	yes|down	yes|down	yes|down	no|up	no|down	yes|down	no|up	no|down	6	NCGR_LOCUS58237	CAD6334139.1
gene-NCGR_LOCUS62589	no|down	no|down	yes|up	no|up	no|up	no|up	no|down	no|down	no|up	yes|down	no|up	yes|up	3	NCGR_LOCUS62589	CAD6338491.1
gene-NCGR_LOCUS37847	no|up	no|up	yes|up	no|down	no|up	yes|up	no|up	no|down	yes|up	yes|up	no|up	no|down	4	NCGR_LOCUS37847	CAD6254241.1
gene-NCGR_LOCUS37841	no|up	no|up	no|up	no|down	no|up	no|down	no|up	no|up	yes|up	no|up	no|up	no|down	1	NCGR_LOCUS37841	CAD6254235.1
MSTRG.36770	no|down	no|up	yes|up	no|up	no|up	no|up	no|up	no|up	no|up	no|down	no|up	no|up	1
gene-NCGR_LOCUS61583	no|up	no|down	yes|down	no|down	no|down	no|down	yes|down	no|down	no|down	no|down	no|down	no|down	2	NCGR_LOCUS61583	CAD6337485.1
gene-NCGR_LOCUS61582	no|up	no|up	no|down	no|down	no|down	no|down	yes|down	no|down	no|down	no|down	no|down	no|up	1	NCGR_LOCUS61582	CAD6337484.1
gene-NCGR_LOCUS54729	yes|down	no|up	no|up	no|up	yes|up	no|up	no|up	no|down	no|down	no|down	yes|down	no|up	3	NCGR_LOCUS54729	CAD6271443.1
MSTRG.37113	no|up	no|down	no|down	no|down	no|down	no|down	yes|down	no|down	no|down	no|down	no|down	no|up	1
gene-NCGR_LOCUS896	no|up	yes|up	yes|up	no|up	yes|up	yes|up	yes|up	no|down	yes|up	yes|up	no|up	no|up	7	NCGR_LOCUS896	CAD6202620.1
gene-NCGR_LOCUS897	no|up	yes|up	yes|up	no|up	no|up	yes|up	yes|up	no|down	yes|up	yes|up	no|up	no|up	6	NCGR_LOCUS897	CAD6202622.1
gene-NCGR_LOCUS54722	yes|down	yes|down	yes|down	no|up	no|down	yes|down	no|down	no|up	yes|down	no|down	yes|down	no|down	6	NCGR_LOCUS54722	CAD6271436.1
gene-NCGR_LOCUS61589	yes|up	no|down	yes|down	no|up	yes|down	yes|down	yes|down	no|down	yes|down	yes|down	no|down	no|up	7	NCGR_LOCUS61589	CAD6337491.1
gene-NCGR_LOCUS61588	yes|up	no|down	yes|down	no|down	yes|down	yes|down	yes|down	no|down	yes|down	yes|down	no|down	no|down	7	NCGR_LOCUS61588	CAD6337490.1
gene-NCGR_LOCUS3353	no|down	no|up	yes|up	no|up	no|up	yes|up	yes|up	no|down	yes|up	no|up	yes|up	no|up	5	NCGR_LOCUS3353	CAD6205522.1
gene-NCGR_LOCUS67211	no|down	no|down	no|down	no|up	no|down	yes|down	no|down	no|up	no|down	no|down	no|down	no|down	1	NCGR_LOCUS67211	CAD6343113.1
gene-NCGR_LOCUS54725	no|up	no|down	yes|down	no|down	no|down	no|up	no|down	no|down	yes|down	no|down	no|down	no|up	2	NCGR_LOCUS54725	CAD6271439.1
MSTRG.7741	no|down	no|down	no|down	no|up	no|up	no|down	yes|down	no|down	no|down	yes|down	no|down	no|up	2
MSTRG.7740	yes|down	no|up	yes|up	no|up	yes|up	no|up	no|up	no|down	yes|up	no|down	no|up	no|up	4		None
MSTRG.2333	no|down	no|up	yes|up	no|down	no|up	no|up	no|up	no|down	yes|up	yes|up	yes|up	no|down	4
MSTRG.39048	no|up	no|up	no|up	no|down	no|up	yes|up	no|up	no|down	no|up	no|up	no|down	no|down	1
gene-NCGR_LOCUS41543	no|up	yes|up	no|up	no|up	no|up	no|up	no|up	no|down	no|up	no|up	no|down	no|up	1	NCGR_LOCUS41543	CAD6258060.1
gene-NCGR_LOCUS41545	no|down	no|up	yes|up	no|down	no|up	no|up	no|up	no|down	yes|up	no|up	yes|up	no|up	3	NCGR_LOCUS41545	CAD6258062.1
gene-NCGR_LOCUS41544	no|up	no|up	yes|up	no|down	no|up	no|up	no|up	no|up	yes|up	no|up	no|up	no|down	2	NCGR_LOCUS41544	CAD6258061.1
gene-NCGR_LOCUS41546	no|no test	no|no test	yes|up	no|down	no|no test	yes|up	no|up	no|down	yes|up	yes|up	yes|up	no|down	5	NCGR_LOCUS41546	CAD6258063.1
gene-NCGR_LOCUS41549	no|up	no|down	yes|down	no|down	no|down	yes|down	yes|down	no|up	no|down	yes|down	no|down	no|down	4	NCGR_LOCUS41549	CAD6258066.1
MSTRG.3510	no|no test	no|no test	no|no test	no|up	no|no test	yes|down	no|down	no|up	no|no test	no|down	no|no test	no|down	1
gene-NCGR_LOCUS9130	no|down	no|down	no|down	no|up	no|down	yes|up	yes|up	no|down	no|down	no|up	no|down	no|up	2	NCGR_LOCUS9130	CAD6213612.1
MSTRG.41512	no|up	no|down	no|down	no|down	no|down	no|down	yes|down	no|down	no|down	no|down	no|down	no|up	1
MSTRG.52551	no|up	no|up	no|down	no|up	no|down	yes|down	yes|down	no|down	no|up	yes|down	no|down	no|up	3
gene-NCGR_LOCUS40418	no|no test	no|no test	no|no test	no|down	no|no test	yes|down	no|down	no|up	no|no test	no|up	no|no test	no|down	1	NCGR_LOCUS40418	CAD6256922.1
MSTRG.59941	no|down	no|down	no|down	no|up	no|down	no|up	no|up	no|up	yes|down	no|up	no|down	no|up	1
gene-NCGR_LOCUS53514	no|down	no|up	yes|up	no|down	yes|up	yes|up	no|up	no|down	yes|up	yes|up	yes|up	no|up	6	NCGR_LOCUS53514	CAD6270221.1
gene-NCGR_LOCUS26485	no|up	yes|up	yes|up	no|up	no|up	yes|up	yes|up	no|up	yes|up	no|up	yes|up	no|up	6	NCGR_LOCUS26485	CAD6239580.1
gene-NCGR_LOCUS26483	no|down	no|up	yes|up	no|down	no|up	no|down	no|down	no|up	yes|up	no|up	no|up	no|down	2	NCGR_LOCUS26483	CAD6239578.1
gene-NCGR_LOCUS26482	no|no test	no|no test	no|no test	no|down	no|no test	yes|down	no|down	no|up	no|no test	no|down	no|no test	no|down	1	NCGR_LOCUS26482	CAD6239577.1
gene-NCGR_LOCUS53513	no|down	no|up	yes|up	no|no test	no|up	no|no test	no|no test	no|no test	yes|up	no|no test	no|up	no|no test	2	NCGR_LOCUS53513	CAD6270220.1
gene-NCGR_LOCUS53518	no|up	no|down	no|down	no|down	no|down	yes|down	no|down	no|up	no|down	no|down	no|down	no|down	1	NCGR_LOCUS53518	CAD6270225.1
gene-NCGR_LOCUS58058	no|up	yes|up	no|up	no|up	no|up	yes|up	yes|up	no|up	yes|up	no|up	no|down	no|up	4	NCGR_LOCUS58058	CAD6333960.1
gene-NCGR_LOCUS17630	no|down	no|up	no|up	no|down	no|up	yes|up	no|up	no|down	no|up	no|up	no|down	no|up	1	NCGR_LOCUS17630	CAD6225630.1
gene-NCGR_LOCUS17631	no|no test	no|no test	no|up	no|up	no|no test	yes|up	yes|up	no|down	no|up	no|up	no|up	no|up	2	NCGR_LOCUS17631	CAD6225631.1
gene-NCGR_LOCUS17632	no|down	yes|up	yes|up	no|up	yes|up	yes|up	yes|up	no|up	yes|up	yes|up	no|up	no|up	7	NCGR_LOCUS17632	CAD6225632.1
gene-NCGR_LOCUS40416	no|up	no|down	no|down	no|down	no|down	yes|down	yes|down	no|down	no|down	no|down	no|down	no|down	2	NCGR_LOCUS40416	CAD6256920.1
gene-NCGR_LOCUS63728	no|no test	no|no test	no|no test	no|up	no|no test	yes|down	no|up	no|up	no|no test	no|down	no|no test	no|up	1	NCGR_LOCUS63728	CAD6339630.1
gene-NCGR_LOCUS24395	no|down	yes|up	yes|up	yes|up	yes|up	yes|up	yes|up	no|up	yes|up	yes|up	yes|up	yes|up	10	NCGR_LOCUS24395	CAD6236536.1
gene-NCGR_LOCUS21146	no|down	no|up	no|down	no|up	no|up	yes|up	yes|up	no|up	no|down	yes|up	yes|down	no|down	4	NCGR_LOCUS21146	CAD6231027.1
gene-NCGR_LOCUS21144	no|up	yes|down	yes|down	no|down	yes|down	yes|down	yes|down	no|up	yes|down	yes|down	no|down	yes|down	8	NCGR_LOCUS21144	CAD6231025.1
gene-NCGR_LOCUS21143	no|up	no|up	yes|down	no|up	no|down	no|down	no|down	no|up	no|down	no|down	no|down	no|down	1	NCGR_LOCUS21143	CAD6231024.1
gene-NCGR_LOCUS24390	no|down	no|up	no|up	no|up	no|up	yes|up	yes|up	no|up	no|up	no|up	no|down	no|up	2	NCGR_LOCUS24390	CAD6236531.1
gene-NCGR_LOCUS56639	no|up	no|up	no|up	no|up	no|down	yes|up	no|up	no|down	no|up	no|up	no|up	no|up	1	NCGR_LOCUS56639	CAD6273373.1
gene-NCGR_LOCUS15885	no|down	no|up	yes|up	no|up	yes|up	yes|up	yes|up	no|up	yes|up	yes|up	yes|up	no|down	7	NCGR_LOCUS15885	CAD6223477.1
gene-NCGR_LOCUS57452	no|down	no|up	yes|up	no|up	yes|up	yes|up	yes|up	no|up	yes|up	yes|up	no|up	no|up	6	NCGR_LOCUS57452	CAD6333354.1
gene-NCGR_LOCUS57453	no|up	no|down	yes|down	no|down	yes|down	yes|down	yes|down	no|down	no|down	yes|down	no|up	no|down	5	NCGR_LOCUS57453	CAD6333355.1
gene-NCGR_LOCUS57454	yes|down	yes|up	yes|up	yes|up	yes|up	yes|up	yes|up	no|down	yes|up	yes|up	yes|up	yes|up	11	NCGR_LOCUS57454	CAD6333356.1
gene-NCGR_LOCUS57455	no|up	no|up	no|down	no|down	no|up	yes|down	yes|down	no|up	no|down	no|down	no|down	no|down	2	NCGR_LOCUS57455	CAD6333357.1
gene-NCGR_LOCUS15884	no|up	no|down	no|down	no|up	no|down	no|down	yes|down	no|down	no|down	yes|down	no|down	no|up	2	NCGR_LOCUS15884	CAD6223476.1
gene-NCGR_LOCUS29375	no|down	no|down	yes|up	no|up	no|up	no|up	no|up	no|down	no|up	no|up	no|up	no|up	1	NCGR_LOCUS29375	CAD6244861.1
gene-NCGR_LOCUS43487	no|no test	no|no test	no|no test	no|up	no|no test	yes|down	no|up	yes|up	no|no test	no|down	no|no test	no|down	2	NCGR_LOCUS43487	CAD6260051.1
gene-NCGR_LOCUS26739	no|up	no|up	no|up	no|down	no|up	yes|down	yes|down	no|down	no|up	no|down	no|down	no|down	2	NCGR_LOCUS26739	CAD6239959.1
gene-NCGR_LOCUS26738	no|down	no|down	no|down	no|down	no|up	no|down	yes|down	no|down	no|down	no|down	no|down	no|down	1	NCGR_LOCUS26738	CAD6239957.1
gene-NCGR_LOCUS67313	no|down	no|down	no|down	no|down	no|down	yes|down	yes|down	no|up	no|down	no|down	no|down	no|down	2	NCGR_LOCUS67313	CAD6343215.1
gene-NCGR_LOCUS68272	no|up	yes|up	no|down	no|up	no|up	no|up	no|up	no|down	no|up	no|up	no|down	no|up	1	NCGR_LOCUS68272	CAD6344174.1
gene-NCGR_LOCUS26734	no|up	no|down	yes|down	no|down	yes|down	no|down	yes|down	no|down	no|down	no|down	no|down	no|down	3	NCGR_LOCUS26734	CAD6239951.1
gene-NCGR_LOCUS28577	no|up	no|up	yes|up	no|up	no|up	yes|up	yes|up	no|down	yes|up	yes|up	yes|up	no|up	6	NCGR_LOCUS28577	CAD6243427.1
gene-NCGR_LOCUS26736	no|down	no|down	yes|up	no|down	no|up	no|up	no|up	no|down	no|up	no|up	no|up	no|down	1	NCGR_LOCUS26736	CAD6239954.1
gene-NCGR_LOCUS28571	no|down	yes|down	no|down	no|up	yes|down	yes|down	yes|down	no|down	no|down	yes|down	no|up	no|up	5	NCGR_LOCUS28571	CAD6243414.1
gene-NCGR_LOCUS26730	no|down	no|down	yes|up	no|up	no|up	no|up	no|up	no|down	no|up	no|up	no|up	no|up	1	NCGR_LOCUS26730	CAD6239939.1
gene-NCGR_LOCUS26732	yes|down	yes|up	yes|up	no|up	yes|up	yes|up	yes|up	no|up	yes|up	no|up	yes|up	no|up	8	NCGR_LOCUS26732	CAD6239943.1
gene-NCGR_LOCUS34308	no|no test	no|up	no|up	no|up	no|up	yes|up	yes|up	no|up	no|up	yes|up	no|up	no|up	3	NCGR_LOCUS34308	CAD6250529.1
gene-NCGR_LOCUS60069	no|up	no|down	no|down	no|up	no|down	yes|up	yes|up	no|down	no|down	yes|up	no|up	no|up	3	NCGR_LOCUS60069	CAD6335971.1
gene-NCGR_LOCUS60062	no|up	no|down	yes|down	no|down	no|down	no|down	no|down	no|up	yes|down	no|down	no|down	no|down	2	NCGR_LOCUS60062	CAD6335964.1
gene-NCGR_LOCUS60061	no|down	no|down	no|down	no|up	no|down	yes|down	yes|down	no|up	yes|down	yes|down	no|down	no|up	4	NCGR_LOCUS60061	CAD6335963.1
gene-NCGR_LOCUS31796	no|down	yes|up	yes|up	no|up	yes|up	yes|up	yes|up	no|up	yes|up	yes|up	no|up	no|up	7	NCGR_LOCUS31796	CAD6247611.1
gene-NCGR_LOCUS10969	no|up	no|down	yes|down	no|up	no|down	no|down	no|down	no|down	yes|down	no|down	no|down	no|up	2	NCGR_LOCUS10969	CAD6216809.1
MSTRG.4594	no|down	no|down	yes|down	no|down	no|down	yes|down	yes|down	no|up	yes|down	yes|down	no|down	no|down	5
gene-NCGR_LOCUS24649	no|up	no|down	no|down	no|up	no|down	no|up	yes|up	no|up	no|down	no|up	no|down	no|down	1	NCGR_LOCUS24649	CAD6236877.1
gene-NCGR_LOCUS24648	no|down	no|up	yes|up	no|up	no|up	yes|up	no|up	no|up	yes|up	no|up	yes|up	no|up	4	NCGR_LOCUS24648	CAD6236876.1
gene-NCGR_LOCUS24643	no|down	yes|up	yes|up	no|up	yes|up	yes|up	yes|up	no|up	yes|up	yes|up	yes|up	no|up	8	NCGR_LOCUS24643	CAD6236864.1
gene-NCGR_LOCUS24642	yes|down	no|up	yes|up	no|up	yes|up	no|down	no|up	no|up	no|up	no|up	no|up	no|down	3	NCGR_LOCUS24642	CAD6236862.1
gene-NCGR_LOCUS24641	yes|down	no|up	no|up	no|up	yes|up	no|up	no|up	no|up	no|down	no|up	no|down	no|down	2	NCGR_LOCUS24641	CAD6236861.1
gene-NCGR_LOCUS24640	no|down	no|up	yes|up	no|up	no|up	no|up	no|up	no|up	no|up	no|down	no|up	no|up	1	NCGR_LOCUS24640	CAD6236858.1
MSTRG.1513	no|up	no|up	yes|up	no|up	no|up	yes|up	yes|up	no|up	yes|up	no|up	yes|up	no|up	5		None
gene-NCGR_LOCUS10967	no|up	no|down	yes|down	no|down	yes|down	no|down	no|up	no|up	yes|down	no|up	no|down	no|down	3	NCGR_LOCUS10967	CAD6216807.1
gene-NCGR_LOCUS24644	no|up	no|up	yes|up	no|down	no|up	yes|up	yes|up	no|down	yes|up	yes|up	yes|up	no|down	6	NCGR_LOCUS24644	CAD6236866.1
gene-NCGR_LOCUS52398	no|down	yes|down	yes|up	no|up	yes|down	yes|up	yes|up	no|up	yes|up	yes|up	yes|up	no|up	8	NCGR_LOCUS52398	CAD6269093.1
gene-NCGR_LOCUS52399	no|up	no|down	no|down	no|up	no|down	no|up	yes|up	yes|up	no|up	yes|up	no|up	no|down	3	NCGR_LOCUS52399	CAD6269094.1
MSTRG.49188	no|up	no|down	no|down	no|down	no|down	yes|down	no|down	no|up	no|down	no|down	no|up	no|down	1		None
gene-NCGR_LOCUS52397	no|up	no|up	no|up	no|up	no|down	no|up	yes|up	no|up	no|up	no|up	no|up	no|down	1	NCGR_LOCUS52397	CAD6269092.1
gene-NCGR_LOCUS52391	no|no test	no|no test	no|up	no|up	no|no test	yes|up	yes|up	no|up	no|up	no|up	no|up	no|down	2	NCGR_LOCUS52391	CAD6269086.1
MSTRG.55023	no|up	no|down	no|down	no|up	yes|down	no|down	no|down	no|down	no|down	no|down	no|up	no|up	1
gene-NCGR_LOCUS68180	yes|down	no|up	yes|up	no|up	yes|up	yes|up	yes|up	no|down	no|up	no|up	no|down	yes|up	6	NCGR_LOCUS68180	CAD6344082.1
gene-NCGR_LOCUS68181	no|down	no|up	yes|up	no|up	yes|up	yes|up	yes|up	no|up	yes|up	no|up	yes|up	no|up	6	NCGR_LOCUS68181	CAD6344083.1
gene-NCGR_LOCUS46010	no|up	no|down	yes|down	no|up	no|down	no|down	no|down	no|up	yes|down	no|down	yes|down	no|up	3	NCGR_LOCUS46010	CAD6262674.1
gene-NCGR_LOCUS68184	no|down	no|down	no|down	no|down	no|up	yes|down	yes|down	no|up	no|down	no|down	no|down	no|down	2	NCGR_LOCUS68184	CAD6344086.1
gene-NCGR_LOCUS46014	no|up	no|down	yes|down	no|down	no|down	no|down	no|down	no|up	yes|down	no|down	no|down	no|down	2	NCGR_LOCUS46014	CAD6262678.1
gene-NCGR_LOCUS46015	no|no test	no|no test	no|no test	no|up	no|no test	yes|down	no|down	no|up	no|no test	yes|down	no|no test	no|down	2	NCGR_LOCUS46015	CAD6262679.1
gene-NCGR_LOCUS31876	no|up	yes|up	no|up	no|up	no|up	yes|up	yes|up	no|down	yes|up	no|up	no|up	no|up	4	NCGR_LOCUS31876	CAD6247695.1
gene-NCGR_LOCUS31877	no|down	no|up	no|up	no|up	no|up	no|down	no|down	no|down	no|down	no|down	no|down	yes|up	1	NCGR_LOCUS31877	CAD6247696.1
gene-NCGR_LOCUS31874	yes|up	no|up	no|up	no|up	no|down	yes|up	yes|up	no|up	yes|up	yes|up	yes|up	no|up	6	NCGR_LOCUS31874	CAD6247693.1
gene-NCGR_LOCUS46019	no|down	no|down	no|down	no|down	no|down	yes|down	yes|down	no|down	no|down	yes|down	no|down	no|up	3	NCGR_LOCUS46019	CAD6262683.1
gene-NCGR_LOCUS10510	no|up	no|up	no|down	no|up	no|down	yes|down	yes|down	no|down	no|down	yes|down	no|down	no|up	3	NCGR_LOCUS10510	CAD6215242.1
gene-NCGR_LOCUS48442	no|up	no|down	no|up	no|up	no|down	yes|down	yes|down	no|up	no|up	yes|down	no|up	no|up	3	NCGR_LOCUS48442	CAD6265137.1
gene-NCGR_LOCUS2336	no|down	no|down	no|up	no|down	no|down	yes|down	yes|down	no|up	no|up	no|down	no|up	no|down	2	NCGR_LOCUS2336	CAD6204329.1
gene-NCGR_LOCUS2334	no|down	no|up	no|down	no|down	yes|up	no|up	no|down	no|down	no|down	no|up	yes|down	no|down	2	NCGR_LOCUS2334	CAD6204326.1
gene-NCGR_LOCUS51858	no|up	no|up	no|down	no|up	no|up	yes|up	no|up	no|down	no|down	no|up	no|down	no|up	1	NCGR_LOCUS51858	CAD6268553.1
MSTRG.46988	no|up	no|down	yes|down	no|up	yes|down	no|down	no|down	no|up	no|down	no|down	no|down	no|up	2
gene-NCGR_LOCUS51856	yes|down	no|down	no|down	no|down	no|up	no|up	no|down	no|down	yes|down	no|down	no|down	no|up	2	NCGR_LOCUS51856	CAD6268551.1
gene-NCGR_LOCUS51857	no|up	no|down	no|up	no|down	no|down	no|down	no|down	no|down	no|up	no|up	yes|up	no|down	1	NCGR_LOCUS51857	CAD6268552.1
gene-NCGR_LOCUS51854	no|down	no|up	yes|up	no|up	no|up	yes|up	yes|up	no|down	yes|up	no|up	yes|up	no|up	5	NCGR_LOCUS51854	CAD6268549.1
gene-NCGR_LOCUS33654	no|up	yes|down	yes|down	no|down	yes|down	no|down	yes|down	no|down	yes|down	no|down	no|down	no|up	5	NCGR_LOCUS33654	CAD6249852.1
gene-NCGR_LOCUS22499	yes|down	no|up	yes|up	no|up	yes|up	no|up	no|up	no|up	no|up	no|down	no|down	no|up	3	NCGR_LOCUS22499	CAD6233008.1
gene-NCGR_LOCUS33656	yes|down	yes|up	yes|up	no|up	yes|up	yes|up	yes|up	no|down	yes|up	yes|up	no|down	no|up	8	NCGR_LOCUS33656	CAD6249854.1
gene-NCGR_LOCUS33650	no|down	no|down	no|up	no|down	no|down	no|up	yes|down	yes|down	no|down	no|down	no|up	no|up	2	NCGR_LOCUS33650	CAD6249848.1
gene-NCGR_LOCUS33651	no|up	no|up	yes|up	no|down	no|up	yes|up	yes|up	no|down	yes|up	yes|up	no|up	no|down	5	NCGR_LOCUS33651	CAD6249849.1
gene-NCGR_LOCUS33652	no|up	no|down	yes|down	no|down	yes|down	no|down	yes|down	no|down	no|down	no|down	no|up	no|down	3	NCGR_LOCUS33652	CAD6249850.1
gene-NCGR_LOCUS10519	no|up	yes|down	yes|down	no|up	yes|down	yes|down	yes|down	no|up	yes|down	yes|down	no|down	no|up	7	NCGR_LOCUS10519	CAD6215252.1
MSTRG.60864	no|down	no|down	yes|up	no|down	no|up	no|down	no|down	no|up	no|up	no|up	no|up	no|down	1
MSTRG.60866	no|down	no|down	yes|down	no|down	no|down	yes|down	yes|down	no|down	yes|down	yes|down	no|down	no|up	5		None
gene-NCGR_LOCUS22493	no|down	no|up	yes|up	no|up	yes|up	yes|up	yes|up	no|down	yes|up	yes|up	no|up	no|up	6	NCGR_LOCUS22493	CAD6232997.1
gene-NCGR_LOCUS22494	yes|down	no|up	yes|up	no|down	yes|up	yes|down	yes|down	no|down	no|up	no|down	no|up	no|down	5	NCGR_LOCUS22494	CAD6232999.1
gene-NCGR_LOCUS2338	no|up	no|down	no|up	no|down	no|down	yes|up	no|up	no|down	no|up	no|up	no|up	no|up	1	NCGR_LOCUS2338	CAD6204333.1
gene-NCGR_LOCUS22496	yes|down	yes|up	yes|up	no|up	yes|up	yes|up	yes|up	no|up	yes|up	no|up	yes|up	no|up	8	NCGR_LOCUS22496	CAD6233003.1
gene-NCGR_LOCUS22726	no|down	no|down	yes|down	no|up	no|down	no|down	no|down	no|down	no|down	no|down	no|down	no|up	1	NCGR_LOCUS22726	CAD6233278.1
gene-NCGR_LOCUS25115	no|down	no|down	yes|up	no|down	no|up	no|up	no|up	no|up	no|up	no|up	yes|up	no|down	2	NCGR_LOCUS25115	CAD6237655.1
gene-NCGR_LOCUS22722	no|up	no|down	no|down	no|down	yes|down	no|down	no|up	no|up	no|down	no|up	no|up	no|down	1	NCGR_LOCUS22722	CAD6233270.1
gene-NCGR_LOCUS56498	no|up	yes|up	yes|up	no|down	yes|up	yes|up	yes|up	no|down	yes|up	yes|up	no|down	no|down	7	NCGR_LOCUS56498	CAD6273231.1
gene-NCGR_LOCUS56497	no|down	no|up	yes|up	no|down	no|up	no|down	no|down	no|down	yes|up	no|down	yes|up	no|down	3	NCGR_LOCUS56497	CAD6273230.1
gene-NCGR_LOCUS56495	no|up	no|up	no|up	no|up	no|up	no|down	yes|up	yes|up	no|up	no|up	no|up	no|down	2	NCGR_LOCUS56495	CAD6273228.1
gene-NCGR_LOCUS56494	no|down	yes|up	yes|up	no|up	yes|up	yes|up	yes|up	no|down	yes|up	no|up	yes|up	no|up	7	NCGR_LOCUS56494	CAD6273227.1
gene-NCGR_LOCUS25118	no|down	no|down	no|up	no|up	no|up	yes|up	yes|up	no|up	no|down	yes|up	no|up	no|down	3	NCGR_LOCUS25118	CAD6237658.1
gene-NCGR_LOCUS22728	no|up	no|up	no|up	no|up	no|down	no|up	yes|up	no|up	no|up	no|up	no|up	no|down	1	NCGR_LOCUS22728	CAD6233282.1
gene-NCGR_LOCUS22729	no|down	no|down	yes|down	no|down	no|down	no|down	no|down	no|up	yes|down	no|down	yes|down	no|down	3	NCGR_LOCUS22729	CAD6233284.1
gene-NCGR_LOCUS1478	no|up	no|down	yes|down	no|down	yes|down	yes|down	yes|down	no|down	no|down	yes|down	no|down	no|down	5	NCGR_LOCUS1478	CAD6203266.1
gene-NCGR_LOCUS53747	no|up	no|up	no|down	no|down	no|down	yes|down	yes|down	no|down	no|up	yes|down	no|up	no|up	3	NCGR_LOCUS53747	CAD6270455.1
gene-NCGR_LOCUS47657	no|down	no|up	no|up	no|up	no|up	no|down	no|down	no|up	no|up	yes|down	no|up	no|up	1	NCGR_LOCUS47657	CAD6264352.1
gene-NCGR_LOCUS1471	no|up	no|no test	no|down	no|up	no|down	no|down	yes|up	yes|up	no|no test	no|up	no|no test	no|down	2	NCGR_LOCUS1471	CAD6203259.1
gene-NCGR_LOCUS1472	no|up	no|no test	no|down	no|down	no|down	yes|up	yes|up	no|up	no|no test	yes|up	no|no test	no|down	3	NCGR_LOCUS1472	CAD6203260.1
gene-NCGR_LOCUS47658	no|up	no|down	yes|down	no|down	no|down	no|up	no|down	no|down	yes|down	no|up	no|down	no|down	2	NCGR_LOCUS47658	CAD6264353.1
gene-NCGR_LOCUS1475	no|up	no|down	no|down	no|down	yes|down	no|down	no|down	no|up	no|down	no|down	no|up	no|down	1	NCGR_LOCUS1475	CAD6203263.1
gene-NCGR_LOCUS1476	no|down	no|down	no|down	no|up	no|down	yes|down	yes|down	no|down	yes|down	yes|down	no|down	no|up	4	NCGR_LOCUS1476	CAD6203264.1
gene-NCGR_LOCUS45200	no|up	no|down	no|down	no|down	yes|down	no|down	no|down	no|down	no|down	no|down	no|up	no|down	1	NCGR_LOCUS45200	CAD6261814.1
gene-NCGR_LOCUS35558	no|down	no|up	yes|up	no|up	no|up	yes|up	yes|up	no|up	yes|up	no|up	yes|up	no|up	5	NCGR_LOCUS35558	CAD6251824.1
gene-NCGR_LOCUS35555	no|down	yes|down	yes|down	no|down	no|down	no|up	no|up	no|up	yes|down	no|up	yes|down	no|down	4	NCGR_LOCUS35555	CAD6251821.1
gene-NCGR_LOCUS35554	no|up	no|up	yes|down	no|up	no|up	yes|up	no|up	no|down	no|down	no|up	yes|down	no|up	3	NCGR_LOCUS35554	CAD6251820.1
gene-NCGR_LOCUS35556	yes|down	no|down	no|down	no|no test	no|up	no|down	no|no test	no|up	yes|down	no|no test	no|down	no|down	2	NCGR_LOCUS35556	CAD6251822.1
gene-NCGR_LOCUS35552	yes|down	no|up	yes|up	no|up	yes|up	yes|up	yes|up	no|up	no|up	no|up	no|up	no|up	5	NCGR_LOCUS35552	CAD6251818.1
gene-NCGR_LOCUS61006	no|down	no|up	yes|up	no|up	no|up	yes|up	yes|up	no|up	yes|up	yes|up	yes|up	no|down	6	NCGR_LOCUS61006	CAD6336908.1
gene-NCGR_LOCUS61007	no|up	no|down	yes|down	no|up	no|down	no|up	no|up	no|down	yes|down	no|down	no|down	no|up	2	NCGR_LOCUS61007	CAD6336909.1
gene-NCGR_LOCUS61004	no|down	no|up	yes|up	no|down	no|up	yes|up	yes|up	no|down	no|up	yes|up	no|up	no|up	4	NCGR_LOCUS61004	CAD6336906.1
gene-NCGR_LOCUS13439	no|up	no|up	yes|up	no|up	no|down	yes|up	yes|up	no|up	yes|up	no|up	yes|up	no|up	5	NCGR_LOCUS13439	CAD6219834.1
gene-NCGR_LOCUS66054	yes|down	yes|up	yes|up	no|up	yes|up	yes|up	yes|up	no|up	yes|up	yes|up	yes|up	no|up	9	NCGR_LOCUS66054	CAD6341956.1
gene-NCGR_LOCUS4537	yes|up	no|up	yes|down	no|down	yes|down	no|down	yes|down	no|down	no|down	yes|down	no|down	no|up	5	NCGR_LOCUS4537	CAD6206910.1
gene-NCGR_LOCUS66056	no|up	no|up	no|up	no|up	no|up	yes|up	yes|up	no|up	yes|up	no|up	yes|up	no|up	4	NCGR_LOCUS66056	CAD6341958.1
gene-NCGR_LOCUS43799	no|down	no|down	no|down	no|up	no|down	no|down	no|down	no|up	yes|down	no|down	no|down	no|up	1	NCGR_LOCUS43799	CAD6260365.1
gene-NCGR_LOCUS13430	no|up	no|down	yes|down	no|down	no|down	no|down	no|down	no|down	no|down	no|down	no|down	no|up	1	NCGR_LOCUS13430	CAD6219824.1
gene-NCGR_LOCUS4539	no|down	no|up	yes|up	no|up	no|up	no|down	no|up	no|up	no|up	no|down	no|up	no|up	1	NCGR_LOCUS4539	CAD6206912.1
gene-NCGR_LOCUS45740	no|no test	no|no test	no|no test	no|up	no|no test	yes|up	yes|up	no|up	no|no test	yes|up	no|no test	no|up	3	NCGR_LOCUS45740	CAD6262392.1
gene-NCGR_LOCUS43790	no|up	no|up	no|up	no|up	no|up	yes|up	yes|up	no|up	no|up	yes|up	no|up	no|down	3	NCGR_LOCUS43790	CAD6260356.1
gene-NCGR_LOCUS27342	no|down	no|down	no|down	no|down	no|up	no|down	yes|down	no|down	no|down	no|down	no|down	no|up	1	NCGR_LOCUS27342	CAD6241624.1
gene-NCGR_LOCUS6977	no|down	no|down	no|down	no|down	no|up	no|down	no|down	no|down	yes|down	no|down	no|down	no|up	1	NCGR_LOCUS6977	CAD6210942.1
gene-NCGR_LOCUS6970	no|up	no|up	yes|down	no|up	no|down	no|up	no|up	no|down	no|down	no|down	yes|down	no|up	2	NCGR_LOCUS6970	CAD6210935.1
gene-NCGR_LOCUS51691	no|down	no|up	no|up	no|up	no|up	no|up	yes|up	no|up	no|up	no|up	no|down	no|down	1	NCGR_LOCUS51691	CAD6268386.1
gene-NCGR_LOCUS37022	no|down	no|down	no|down	no|down	no|down	no|down	no|down	no|down	yes|down	no|down	no|down	no|up	1	NCGR_LOCUS37022	CAD6253396.1
gene-NCGR_LOCUS37021	yes|down	no|down	no|up	no|up	yes|up	no|up	no|up	no|down	yes|down	no|up	yes|down	no|up	4	NCGR_LOCUS37021	CAD6253395.1
gene-NCGR_LOCUS48435	no|down	no|up	no|up	no|down	no|up	yes|down	yes|down	no|down	no|up	no|down	no|down	no|down	2	NCGR_LOCUS48435	CAD6265130.1
gene-NCGR_LOCUS6978	no|up	no|down	no|up	no|up	no|down	yes|up	no|up	no|down	no|up	no|up	no|up	no|up	1	NCGR_LOCUS6978	CAD6210943.1
gene-NCGR_LOCUS6979	no|down	no|up	yes|up	no|up	yes|up	yes|up	yes|up	no|up	no|up	yes|up	no|up	no|up	5	NCGR_LOCUS6979	CAD6210944.1
gene-NCGR_LOCUS32015	no|up	yes|up	no|up	no|up	no|up	yes|up	yes|up	no|up	yes|up	yes|up	no|down	no|up	5	NCGR_LOCUS32015	CAD6247839.1
gene-NCGR_LOCUS32014	no|down	no|up	yes|up	no|up	yes|up	yes|up	yes|up	no|down	yes|up	yes|up	no|up	no|up	6	NCGR_LOCUS32014	CAD6247838.1
gene-NCGR_LOCUS32017	no|down	no|up	yes|up	no|up	no|up	no|down	no|down	no|up	no|up	no|down	no|up	no|down	1	NCGR_LOCUS32017	CAD6247841.1
gene-NCGR_LOCUS32016	no|up	no|up	yes|up	no|up	no|up	yes|up	yes|up	no|down	yes|up	yes|up	no|up	no|up	5	NCGR_LOCUS32016	CAD6247840.1
gene-NCGR_LOCUS32011	no|down	yes|up	yes|up	no|up	yes|up	yes|up	yes|up	no|down	yes|up	yes|up	no|up	no|up	7	NCGR_LOCUS32011	CAD6247835.1
gene-NCGR_LOCUS32010	no|down	no|up	yes|up	no|up	yes|up	yes|up	no|up	no|down	yes|up	no|up	no|up	no|up	4	NCGR_LOCUS32010	CAD6247834.1
gene-NCGR_LOCUS32013	no|up	no|down	yes|down	no|down	no|down	no|down	no|down	no|down	yes|down	no|down	no|down	no|up	2	NCGR_LOCUS32013	CAD6247837.1
gene-NCGR_LOCUS64749	no|up	no|up	no|down	no|down	no|down	yes|down	yes|down	no|down	no|up	no|down	no|down	no|down	2	NCGR_LOCUS64749	CAD6340651.1
gene-NCGR_LOCUS64747	no|up	no|up	no|up	no|up	no|down	yes|up	yes|up	no|down	no|up	yes|up	no|up	no|up	3	NCGR_LOCUS64747	CAD6340649.1
gene-NCGR_LOCUS46190	no|down	no|up	no|up	no|up	no|up	yes|up	yes|up	no|up	no|up	no|down	no|up	yes|up	3	NCGR_LOCUS46190	CAD6262865.1
MSTRG.433	yes|up	yes|down	yes|down	no|up	yes|down	yes|down	yes|down	no|up	no|down	yes|down	yes|up	no|up	8		None
MSTRG.60288	no|down	no|up	yes|up	no|down	yes|up	no|up	no|up	no|up	yes|up	no|up	yes|up	no|down	4		None
gene-NCGR_LOCUS15169	no|up	no|up	no|up	yes|up	no|up	yes|up	yes|up	no|up	no|up	no|up	no|up	yes|up	4	NCGR_LOCUS15169	CAD6222579.1
MSTRG.58214	no|up	no|down	no|down	no|down	yes|down	no|down	no|down	no|down	no|down	no|down	no|up	no|down	1		None
MSTRG.25824	no|down	no|down	no|down	no|down	no|down	yes|down	yes|down	no|down	no|down	yes|down	no|down	no|up	3		None
gene-NCGR_LOCUS321	no|up	no|down	no|down	no|up	no|down	yes|up	no|up	no|down	no|up	no|down	no|up	yes|up	2	NCGR_LOCUS321	CAD6201920.1
gene-NCGR_LOCUS51153	no|down	no|up	yes|up	no|up	no|up	no|down	no|up	no|up	no|up	no|down	no|up	no|up	1	NCGR_LOCUS51153	CAD6267848.1
gene-NCGR_LOCUS56334	no|up	no|up	yes|down	no|up	no|down	no|down	no|down	no|up	no|down	no|down	no|down	no|up	1	NCGR_LOCUS56334	CAD6273066.1
gene-NCGR_LOCUS11607	no|up	no|down	yes|down	no|down	yes|down	yes|down	yes|down	no|up	no|down	no|down	no|no test	no|down	4	NCGR_LOCUS11607	CAD6217632.1
gene-NCGR_LOCUS11606	no|down	no|up	no|up	no|up	no|up	yes|up	yes|up	no|up	no|up	yes|up	no|up	no|up	3	NCGR_LOCUS11606	CAD6217631.1
gene-NCGR_LOCUS44305	yes|down	no|down	yes|up	no|up	yes|up	no|up	no|up	no|down	no|up	no|up	no|up	no|up	3	NCGR_LOCUS44305	CAD6260882.1
gene-NCGR_LOCUS44306	no|up	no|down	yes|down	no|up	yes|down	yes|down	yes|down	no|up	yes|down	yes|down	no|down	no|down	6	NCGR_LOCUS44306	CAD6260883.1
gene-NCGR_LOCUS48557	no|down	no|up	yes|up	no|up	no|up	yes|up	yes|up	no|up	yes|up	yes|up	yes|up	no|down	6	NCGR_LOCUS48557	CAD6265252.1
gene-NCGR_LOCUS33192	no|up	no|up	no|up	no|up	no|up	yes|up	no|up	no|up	no|up	no|down	no|down	no|up	1	NCGR_LOCUS33192	CAD6249362.1
gene-NCGR_LOCUS18107	no|down	no|down	no|up	no|up	no|down	no|up	yes|up	no|up	no|down	no|up	no|up	no|down	1	NCGR_LOCUS18107	CAD6226235.1
gene-NCGR_LOCUS11363	no|up	no|up	yes|up	no|up	no|up	yes|up	yes|up	no|down	yes|up	no|up	yes|up	yes|up	6	NCGR_LOCUS11363	CAD6217371.1
gene-NCGR_LOCUS11364	no|up	no|up	no|up	no|down	no|up	yes|down	no|down	no|up	no|up	no|down	no|up	no|down	1	NCGR_LOCUS11364	CAD6217373.1
gene-NCGR_LOCUS11366	no|up	no|up	no|up	no|up	no|up	yes|up	yes|up	no|down	no|up	yes|up	no|up	no|up	3	NCGR_LOCUS11366	CAD6217377.1
gene-NCGR_LOCUS11368	no|down	no|down	yes|up	no|up	yes|up	no|down	no|up	no|up	no|up	no|up	no|up	no|down	2	NCGR_LOCUS11368	CAD6217381.1
gene-NCGR_LOCUS45650	no|down	no|up	no|up	no|up	no|up	yes|up	yes|up	no|up	no|up	no|up	no|down	no|up	2	NCGR_LOCUS45650	CAD6262284.1
gene-NCGR_LOCUS45653	no|up	no|up	no|down	no|up	no|down	no|up	no|up	no|down	no|up	yes|down	no|up	yes|up	2	NCGR_LOCUS45653	CAD6262289.1
gene-NCGR_LOCUS45652	no|down	no|up	yes|up	yes|up	no|up	yes|up	yes|up	no|up	no|up	no|up	no|up	yes|up	5	NCGR_LOCUS45652	CAD6262287.1
gene-NCGR_LOCUS45654	no|down	no|down	yes|up	no|up	no|no test	yes|up	yes|up	no|up	no|up	yes|up	no|up	no|up	4	NCGR_LOCUS45654	CAD6262290.1
gene-NCGR_LOCUS45657	no|up	no|down	no|down	no|up	no|down	no|down	yes|down	no|down	no|up	yes|down	no|up	no|up	2	NCGR_LOCUS45657	CAD6262293.1
gene-NCGR_LOCUS23457	no|no test	no|no test	no|up	no|up	no|no test	no|up	yes|up	no|up	no|up	no|up	no|up	no|up	1	NCGR_LOCUS23457	CAD6235133.1
gene-NCGR_LOCUS23455	no|down	no|down	no|up	no|up	no|up	no|up	yes|up	no|up	no|down	no|down	no|up	no|up	1	NCGR_LOCUS23455	CAD6235129.1
gene-NCGR_LOCUS19171	no|down	no|down	yes|down	no|down	no|down	no|down	no|down	no|down	yes|down	no|down	no|down	no|up	2	NCGR_LOCUS19171	CAD6228371.1
gene-NCGR_LOCUS23452	no|down	no|down	no|up	no|up	no|up	yes|up	yes|up	no|up	no|down	no|up	no|up	no|up	2	NCGR_LOCUS23452	CAD6235123.1
gene-NCGR_LOCUS19172	no|up	no|down	no|down	no|up	no|down	no|down	no|down	no|down	no|down	yes|down	no|down	no|up	1	NCGR_LOCUS19172	CAD6228372.1
gene-NCGR_LOCUS51142	no|up	yes|up	no|up	no|up	no|up	no|up	no|up	no|up	no|up	no|up	no|down	no|down	1	NCGR_LOCUS51142	CAD6267837.1
gene-NCGR_LOCUS19178	no|up	yes|up	no|down	no|down	no|up	no|down	no|up	no|up	no|up	no|up	no|down	no|down	1	NCGR_LOCUS19178	CAD6228378.1
gene-NCGR_LOCUS23458	no|up	no|down	yes|down	no|up	no|down	no|down	no|down	no|up	no|down	no|down	no|down	no|down	1	NCGR_LOCUS23458	CAD6235135.1
gene-NCGR_LOCUS45625	no|down	no|up	no|up	no|up	no|up	yes|up	no|up	no|down	no|up	no|up	no|up	no|up	1	NCGR_LOCUS45625	CAD6262254.1
MSTRG.52767	no|up	no|down	no|down	no|down	no|down	yes|down	yes|down	no|down	no|down	yes|down	no|down	no|up	3
gene-NCGR_LOCUS36776	no|down	no|down	no|down	no|down	no|down	yes|down	yes|down	no|down	no|down	yes|down	no|down	no|down	3	NCGR_LOCUS36776	CAD6253140.1
gene-NCGR_LOCUS36777	no|up	yes|down	yes|down	no|down	yes|down	yes|down	yes|down	no|down	yes|down	yes|down	no|down	no|down	7	NCGR_LOCUS36777	CAD6253141.1
gene-NCGR_LOCUS65839	yes|down	yes|up	yes|up	no|down	yes|up	yes|up	no|up	no|down	no|up	no|up	yes|down	no|up	6	NCGR_LOCUS65839	CAD6341741.1
gene-NCGR_LOCUS65838	no|down	yes|up	yes|up	no|up	yes|up	yes|up	yes|up	no|down	yes|up	yes|up	no|up	no|up	7	NCGR_LOCUS65838	CAD6341740.1
gene-NCGR_LOCUS60845	no|down	no|down	yes|down	no|up	no|down	yes|down	yes|down	no|down	yes|down	yes|down	no|down	no|up	5	NCGR_LOCUS60845	CAD6336747.1
gene-NCGR_LOCUS48559	no|down	no|up	yes|up	no|up	yes|up	no|up	no|up	no|down	yes|up	no|up	no|up	no|up	3	NCGR_LOCUS48559	CAD6265254.1
gene-NCGR_LOCUS65835	no|up	no|down	yes|down	no|up	yes|down	no|down	yes|down	no|down	yes|down	yes|down	no|down	no|up	5	NCGR_LOCUS65835	CAD6341737.1
gene-NCGR_LOCUS65834	no|up	no|down	no|down	no|up	no|down	yes|down	no|down	no|up	no|down	no|down	no|up	no|down	1	NCGR_LOCUS65834	CAD6341736.1
MSTRG.17282	no|up	no|down	yes|down	no|up	no|down	no|no test	no|no test	no|no test	no|down	no|down	no|down	no|up	1
gene-NCGR_LOCUS39796	no|up	no|down	no|down	no|down	no|down	yes|down	no|down	no|up	no|down	no|down	no|up	no|down	1	NCGR_LOCUS39796	CAD6256288.1
MSTRG.61421	no|down	no|up	yes|up	no|down	no|up	no|up	no|down	no|down	no|up	no|up	no|up	no|down	1
MSTRG.17281	no|up	no|down	yes|down	no|down	no|down	no|down	no|down	no|down	no|down	no|down	no|down	no|down	1		None
gene-NCGR_LOCUS17403	no|down	yes|up	no|up	no|up	yes|up	no|down	no|up	no|up	no|up	no|down	no|down	no|up	2	NCGR_LOCUS17403	CAD6225286.1
gene-NCGR_LOCUS57080	no|down	no|up	yes|up	no|up	no|up	yes|up	yes|up	no|down	yes|up	yes|up	yes|up	no|up	6	NCGR_LOCUS57080	CAD6332982.1
gene-NCGR_LOCUS17407	yes|down	no|down	yes|up	no|up	yes|up	yes|up	yes|up	no|down	no|up	yes|up	yes|up	no|up	7	NCGR_LOCUS17407	CAD6225294.1
gene-NCGR_LOCUS11609	no|up	no|down	no|down	no|up	no|down	no|down	yes|down	no|down	no|down	yes|down	no|up	no|up	2	NCGR_LOCUS11609	CAD6217634.1
gene-NCGR_LOCUS15772	no|down	no|down	no|up	no|down	no|up	no|up	no|up	no|up	no|down	yes|up	no|down	no|down	1	NCGR_LOCUS15772	CAD6223354.1
gene-NCGR_LOCUS29899	no|down	no|up	no|up	no|down	yes|up	no|up	no|up	no|down	no|down	no|up	no|down	no|up	1	NCGR_LOCUS29899	CAD6245598.1
gene-NCGR_LOCUS15771	yes|down	yes|up	yes|up	no|up	yes|up	yes|up	yes|up	no|down	yes|up	yes|up	no|up	no|up	8	NCGR_LOCUS15771	CAD6223352.1
gene-NCGR_LOCUS57086	no|up	no|down	no|down	no|up	no|down	yes|down	yes|down	no|down	no|down	yes|down	no|up	no|up	3	NCGR_LOCUS57086	CAD6332988.1
gene-NCGR_LOCUS21918	yes|down	yes|up	yes|up	no|up	yes|up	no|down	yes|down	no|down	yes|up	yes|down	no|up	no|up	7	NCGR_LOCUS21918	CAD6232224.1
gene-NCGR_LOCUS21919	no|down	yes|down	no|down	no|up	no|down	no|down	no|down	no|down	no|down	yes|down	no|up	no|up	2	NCGR_LOCUS21919	CAD6232226.1
gene-NCGR_LOCUS22659	no|down	no|down	no|up	no|down	no|down	yes|down	yes|down	no|up	no|down	no|down	no|up	no|down	2	NCGR_LOCUS22659	CAD6233184.1
gene-NCGR_LOCUS67099	no|down	no|up	yes|up	no|up	no|up	yes|up	yes|up	no|up	yes|up	yes|up	yes|up	no|up	6	NCGR_LOCUS67099	CAD6343001.1
gene-NCGR_LOCUS67098	yes|down	yes|up	yes|up	no|up	yes|up	yes|up	no|up	no|down	yes|up	no|up	no|up	no|up	6	NCGR_LOCUS67098	CAD6343000.1
MSTRG.56544	no|up	yes|down	no|down	no|up	yes|down	yes|down	yes|down	no|up	no|down	yes|down	no|up	no|down	5		None
gene-NCGR_LOCUS67096	yes|up	no|up	yes|down	no|up	no|down	no|up	no|up	no|up	no|down	no|up	no|down	no|down	2	NCGR_LOCUS67096	CAD6342998.1
gene-NCGR_LOCUS67094	no|down	no|down	no|down	no|up	no|up	yes|down	no|down	no|up	no|down	yes|down	no|down	no|up	2	NCGR_LOCUS67094	CAD6342996.1
gene-NCGR_LOCUS21914	yes|up	no|down	no|up	no|up	yes|down	no|down	no|down	no|up	yes|up	no|down	yes|up	no|down	4	NCGR_LOCUS21914	CAD6232216.1
gene-NCGR_LOCUS21915	no|up	no|up	no|up	no|up	no|up	yes|up	yes|up	no|up	no|up	yes|up	no|up	no|down	3	NCGR_LOCUS21915	CAD6232218.1
gene-NCGR_LOCUS21916	yes|up	yes|up	no|down	no|down	no|up	yes|up	no|up	no|down	yes|up	yes|up	no|down	no|down	5	NCGR_LOCUS21916	CAD6232220.1
gene-NCGR_LOCUS67090	no|up	no|up	yes|down	no|down	no|up	no|up	yes|up	no|up	no|down	no|up	yes|down	no|down	3	NCGR_LOCUS67090	CAD6342992.1
gene-NCGR_LOCUS12471	no|down	no|down	no|up	no|up	no|up	no|down	no|down	no|down	no|up	yes|down	no|up	no|up	1	NCGR_LOCUS12471	CAD6218610.1
gene-NCGR_LOCUS12473	no|down	no|down	yes|up	no|down	no|up	no|up	no|up	no|down	no|up	no|up	yes|up	no|up	2	NCGR_LOCUS12473	CAD6218614.1
gene-NCGR_LOCUS12472	no|down	no|up	no|up	no|up	no|up	no|down	no|down	no|down	no|up	yes|down	no|down	no|up	1	NCGR_LOCUS12472	CAD6218612.1
gene-NCGR_LOCUS12474	no|up	no|up	no|down	no|up	no|up	yes|up	no|up	no|down	no|down	no|up	no|down	no|up	1	NCGR_LOCUS12474	CAD6218616.1
gene-NCGR_LOCUS64084	no|down	no|down	no|up	no|up	no|up	no|up	yes|up	no|up	no|down	no|up	no|down	no|up	1	NCGR_LOCUS64084	CAD6339986.1
gene-NCGR_LOCUS26252	yes|down	yes|up	yes|up	no|up	yes|up	yes|up	no|up	no|down	yes|up	no|up	no|up	yes|up	7	NCGR_LOCUS26252	CAD6239276.1
gene-NCGR_LOCUS26253	no|up	no|up	no|up	no|up	no|up	no|up	yes|up	no|up	no|up	no|up	no|up	no|down	1	NCGR_LOCUS26253	CAD6239277.1
gene-NCGR_LOCUS26256	no|up	no|up	yes|up	no|up	no|up	no|up	no|up	no|up	yes|up	no|up	no|up	no|up	2	NCGR_LOCUS26256	CAD6239280.1
gene-NCGR_LOCUS28760	no|down	no|up	yes|up	no|down	yes|up	yes|down	yes|down	no|down	no|up	yes|down	no|up	no|up	5	NCGR_LOCUS28760	CAD6243817.1
gene-NCGR_LOCUS28761	no|down	no|up	yes|up	no|up	no|up	yes|up	yes|up	no|down	yes|up	yes|up	no|up	no|up	5	NCGR_LOCUS28761	CAD6243819.1
gene-NCGR_LOCUS28762	no|up	no|up	yes|down	no|down	no|down	no|down	no|down	no|up	no|down	no|up	no|down	no|down	1	NCGR_LOCUS28762	CAD6243821.1
gene-NCGR_LOCUS28763	no|up	no|down	yes|down	no|up	no|down	no|down	no|down	no|up	yes|down	no|down	no|down	no|down	2	NCGR_LOCUS28763	CAD6243823.1
gene-NCGR_LOCUS63574	no|up	no|down	yes|down	no|down	no|down	no|up	no|down	no|down	no|down	no|down	no|down	no|up	1	NCGR_LOCUS63574	CAD6339476.1
gene-NCGR_LOCUS28765	yes|down	no|up	yes|up	no|up	yes|up	no|up	no|up	no|up	no|up	no|up	no|down	no|up	3	NCGR_LOCUS28765	CAD6243827.1
gene-NCGR_LOCUS28766	no|down	no|down	no|down	no|down	no|down	no|up	no|up	no|up	no|down	yes|up	no|up	no|down	1	NCGR_LOCUS28766	CAD6243829.1
gene-NCGR_LOCUS28768	no|down	no|down	yes|down	no|down	no|down	yes|down	no|down	no|up	yes|down	no|up	no|down	yes|down	4	NCGR_LOCUS28768	CAD6243833.1
gene-NCGR_LOCUS29235	no|down	no|down	yes|up	no|down	no|up	no|down	no|up	no|up	yes|up	no|up	yes|up	no|down	3	NCGR_LOCUS29235	CAD6244617.1
gene-NCGR_LOCUS31097	yes|down	yes|up	yes|up	no|up	yes|up	no|up	no|up	no|down	yes|up	no|up	yes|up	no|up	6	NCGR_LOCUS31097	CAD6246858.1
gene-NCGR_LOCUS31090	no|down	no|up	yes|up	no|down	yes|up	no|up	no|up	no|down	no|up	no|up	no|up	no|down	2	NCGR_LOCUS31090	CAD6246851.1
gene-NCGR_LOCUS29234	no|down	no|down	yes|up	no|down	no|up	yes|down	yes|down	no|down	no|up	no|down	no|up	no|down	3	NCGR_LOCUS29234	CAD6244616.1
gene-NCGR_LOCUS39241	no|down	no|down	yes|up	no|down	no|up	yes|up	no|up	no|down	no|up	no|up	no|up	no|up	2	NCGR_LOCUS39241	CAD6255702.1
gene-NCGR_LOCUS39243	yes|down	no|down	no|down	no|up	no|up	no|down	no|down	no|up	yes|down	no|down	yes|down	no|up	3	NCGR_LOCUS39243	CAD6255704.1
gene-NCGR_LOCUS39245	yes|down	no|down	no|down	no|up	no|up	no|down	no|down	no|up	yes|down	yes|down	yes|down	no|up	4	NCGR_LOCUS39245	CAD6255706.1
gene-NCGR_LOCUS29893	no|up	no|up	yes|up	no|down	no|up	no|up	no|down	no|down	yes|up	no|down	no|up	no|up	2	NCGR_LOCUS29893	CAD6245592.1
gene-NCGR_LOCUS39247	no|up	no|up	no|down	no|up	no|down	no|down	yes|down	no|down	no|down	yes|down	no|down	no|up	2	NCGR_LOCUS39247	CAD6255708.1
gene-NCGR_LOCUS10187	no|up	no|down	no|down	no|up	no|down	yes|down	no|down	no|up	no|down	yes|down	no|down	no|down	2	NCGR_LOCUS10187	CAD6214902.1
gene-NCGR_LOCUS10186	no|down	no|down	no|down	no|down	no|down	yes|down	yes|down	no|down	no|down	yes|down	no|up	no|up	3	NCGR_LOCUS10186	CAD6214901.1
gene-NCGR_LOCUS10185	no|up	no|up	no|down	no|down	no|down	yes|down	yes|down	no|down	no|down	no|down	no|down	no|down	2	NCGR_LOCUS10185	CAD6214900.1
MSTRG.30703	yes|down	no|up	yes|up	no|up	yes|up	yes|up	yes|up	no|down	yes|up	yes|up	yes|up	no|up	8
MSTRG.39611	no|down	no|down	yes|up	no|down	no|down	no|up	no|up	no|up	no|up	no|up	yes|up	no|down	2		None
MSTRG.30705	no|down	no|down	yes|down	no|down	no|down	yes|down	yes|down	no|up	yes|down	yes|down	no|down	no|down	5
gene-NCGR_LOCUS10181	yes|down	yes|up	yes|up	no|up	yes|up	yes|up	yes|up	no|down	yes|up	no|up	yes|up	no|up	8	NCGR_LOCUS10181	CAD6214896.1
gene-NCGR_LOCUS10180	no|up	no|up	no|down	no|up	no|down	no|down	no|down	no|down	no|up	yes|down	no|up	no|up	1	NCGR_LOCUS10180	CAD6214895.1
gene-NCGR_LOCUS15294	no|up	no|down	yes|up	no|down	no|down	no|down	no|down	no|up	yes|up	no|up	yes|up	no|down	3	NCGR_LOCUS15294	CAD6222770.1
gene-NCGR_LOCUS15295	no|up	no|down	no|down	no|up	no|down	no|down	no|down	no|down	no|down	yes|down	no|up	no|up	1	NCGR_LOCUS15295	CAD6222771.1
gene-NCGR_LOCUS15296	no|down	yes|down	yes|down	no|up	no|down	no|down	no|down	no|up	yes|down	no|down	yes|down	no|up	4	NCGR_LOCUS15296	CAD6222772.1
gene-NCGR_LOCUS39954	no|up	no|down	no|down	no|down	yes|down	no|down	no|up	no|up	no|up	no|up	no|up	no|down	1	NCGR_LOCUS39954	CAD6256447.1
MSTRG.6356	no|up	yes|down	yes|down	no|down	yes|down	no|down	yes|down	no|down	yes|down	no|down	no|down	no|up	5
gene-NCGR_LOCUS11584	no|up	no|down	no|up	no|up	no|down	no|down	no|down	no|down	no|up	yes|down	no|up	no|up	1	NCGR_LOCUS11584	CAD6217609.1
gene-NCGR_LOCUS47543	no|down	no|up	yes|up	no|down	yes|up	yes|down	no|down	no|up	yes|up	no|down	no|up	no|down	4	NCGR_LOCUS47543	CAD6264238.1
gene-NCGR_LOCUS11586	no|down	yes|up	yes|up	no|up	yes|up	yes|up	yes|up	no|up	yes|up	no|up	yes|up	no|up	7	NCGR_LOCUS11586	CAD6217611.1
gene-NCGR_LOCUS68123	no|up	yes|up	no|up	no|down	yes|up	no|up	yes|up	no|up	yes|up	yes|up	no|down	no|down	5	NCGR_LOCUS68123	CAD6344025.1
gene-NCGR_LOCUS27931	no|up	no|down	yes|down	no|up	no|down	no|up	no|up	no|up	no|down	no|up	no|down	no|up	1	NCGR_LOCUS27931	CAD6242461.1
gene-NCGR_LOCUS11588	yes|down	no|down	no|up	no|no test	no|up	no|no test	no|no test	no|no test	no|down	no|no test	no|up	no|no test	1	NCGR_LOCUS11588	CAD6217613.1
gene-NCGR_LOCUS11589	yes|down	no|up	yes|up	no|up	yes|up	yes|up	yes|up	no|up	no|up	no|up	no|up	no|up	5	NCGR_LOCUS11589	CAD6217614.1
gene-NCGR_LOCUS13982	no|down	no|up	yes|up	no|up	no|up	no|down	no|down	no|down	no|up	yes|down	no|up	yes|up	3	NCGR_LOCUS13982	CAD6220517.1
gene-NCGR_LOCUS54393	no|down	no|up	no|up	no|down	no|up	no|up	no|up	no|up	no|up	yes|up	no|up	no|down	1	NCGR_LOCUS54393	CAD6271106.1
gene-NCGR_LOCUS54390	no|down	no|up	no|up	no|up	yes|up	no|down	no|up	no|up	no|down	no|down	no|down	no|up	1	NCGR_LOCUS54390	CAD6271103.1
gene-NCGR_LOCUS54397	yes|down	no|up	yes|up	no|down	yes|up	yes|up	no|up	no|down	yes|up	yes|up	no|up	no|up	6	NCGR_LOCUS54397	CAD6271110.1
gene-NCGR_LOCUS16754	no|up	yes|up	yes|up	no|up	yes|up	yes|up	yes|up	no|down	yes|up	no|up	no|up	no|up	6	NCGR_LOCUS16754	CAD6224462.1
gene-NCGR_LOCUS27934	no|down	no|down	no|up	no|up	no|down	yes|up	yes|up	no|up	no|up	no|up	no|up	no|down	2	NCGR_LOCUS27934	CAD6242464.1
gene-NCGR_LOCUS16756	no|down	no|up	yes|up	no|up	no|up	yes|up	yes|up	no|down	yes|up	no|up	yes|up	no|up	5	NCGR_LOCUS16756	CAD6224464.1
gene-NCGR_LOCUS54399	no|down	no|down	no|up	no|up	no|up	yes|up	no|up	no|up	no|up	yes|up	no|up	no|up	2	NCGR_LOCUS54399	CAD6271112.1
gene-NCGR_LOCUS16752	no|down	yes|up	yes|up	no|up	yes|up	yes|up	no|up	no|down	yes|up	no|up	yes|up	no|up	6	NCGR_LOCUS16752	CAD6224460.1
gene-NCGR_LOCUS53163	no|down	yes|down	yes|down	no|down	no|down	yes|down	yes|down	no|down	yes|down	no|down	no|down	no|down	5	NCGR_LOCUS53163	CAD6269866.1
gene-NCGR_LOCUS46224	no|up	no|up	no|down	no|down	no|down	yes|down	yes|down	no|up	no|down	no|down	no|down	no|down	2	NCGR_LOCUS46224	CAD6262901.1
gene-NCGR_LOCUS39435	no|down	no|down	no|up	no|down	no|up	yes|up	yes|up	no|up	no|up	no|up	no|up	no|down	2	NCGR_LOCUS39435	CAD6255908.1
MSTRG.55231	no|up	no|down	no|down	no|down	no|down	yes|down	yes|down	no|up	no|down	no|down	no|down	no|down	2
gene-NCGR_LOCUS46220	no|down	no|down	yes|up	no|down	no|up	no|down	no|down	no|down	no|up	no|down	no|up	no|up	1	NCGR_LOCUS46220	CAD6262897.1
gene-NCGR_LOCUS46223	no|up	yes|up	yes|up	no|up	no|up	no|up	no|up	no|down	yes|up	no|up	no|up	no|up	3	NCGR_LOCUS46223	CAD6262900.1
gene-NCGR_LOCUS46222	no|down	yes|up	yes|up	no|up	yes|up	no|up	no|up	no|up	yes|up	no|up	no|up	no|up	4	NCGR_LOCUS46222	CAD6262899.1
gene-NCGR_LOCUS47544	no|up	no|up	no|down	no|up	no|down	yes|down	no|down	no|up	no|down	no|down	no|down	no|down	1	NCGR_LOCUS47544	CAD6264239.1
MSTRG.55238	no|up	no|up	yes|down	no|down	no|down	no|up	no|up	no|down	no|down	no|up	no|down	no|down	1
MSTRG.28680	no|down	yes|up	yes|up	no|up	yes|up	no|up	no|up	no|up	yes|up	no|up	no|down	no|down	4
gene-NCGR_LOCUS15123	no|up	no|up	no|up	no|up	no|up	yes|up	no|up	no|down	no|up	no|up	no|up	no|up	1	NCGR_LOCUS15123	CAD6222485.1
gene-NCGR_LOCUS15120	yes|up	yes|down	yes|down	no|down	yes|down	no|down	no|down	no|down	yes|down	no|down	no|up	no|down	5	NCGR_LOCUS15120	CAD6222479.1
gene-NCGR_LOCUS15126	yes|down	no|up	yes|up	no|up	yes|up	no|up	no|up	no|down	no|up	no|up	no|down	no|up	3	NCGR_LOCUS15126	CAD6222491.1
gene-NCGR_LOCUS15127	no|down	no|up	yes|up	no|up	no|up	yes|up	yes|up	no|up	yes|up	no|up	yes|up	no|up	5	NCGR_LOCUS15127	CAD6222493.1
gene-NCGR_LOCUS58174	no|down	no|up	yes|up	no|down	yes|up	yes|down	no|down	no|up	yes|up	no|up	no|up	yes|down	5	NCGR_LOCUS58174	CAD6334076.1
gene-NCGR_LOCUS57848	no|down	no|up	yes|up	no|down	no|up	yes|up	yes|up	no|up	yes|up	yes|up	no|up	no|down	5	NCGR_LOCUS57848	CAD6333750.1
gene-NCGR_LOCUS42044	no|down	no|up	no|up	no|up	no|up	no|up	yes|up	no|up	no|up	no|up	no|up	no|up	1	NCGR_LOCUS42044	CAD6258574.1
gene-NCGR_LOCUS57846	yes|up	no|up	no|up	no|down	yes|down	yes|down	no|down	no|up	yes|up	no|up	yes|up	yes|down	6	NCGR_LOCUS57846	CAD6333748.1
gene-NCGR_LOCUS57845	no|up	no|down	yes|down	no|up	no|down	no|down	no|down	no|down	no|down	no|down	no|down	no|up	1	NCGR_LOCUS57845	CAD6333747.1
gene-NCGR_LOCUS57844	no|down	no|up	no|up	no|up	no|up	no|down	no|down	no|up	no|up	yes|down	no|up	no|up	1	NCGR_LOCUS57844	CAD6333746.1
gene-NCGR_LOCUS57843	no|down	no|down	no|down	no|up	no|up	no|down	no|down	no|down	yes|down	no|down	no|down	no|up	1	NCGR_LOCUS57843	CAD6333745.1
gene-NCGR_LOCUS57842	no|down	no|up	yes|down	no|up	no|up	no|up	no|up	no|down	yes|down	no|down	yes|down	no|up	3	NCGR_LOCUS57842	CAD6333744.1
gene-NCGR_LOCUS57841	no|up	no|down	yes|down	no|up	no|down	no|down	no|down	no|down	yes|down	no|down	yes|down	no|up	3	NCGR_LOCUS57841	CAD6333743.1
MSTRG.25891	no|down	no|down	yes|up	no|up	no|up	yes|up	yes|up	no|down	yes|up	yes|up	yes|up	no|up	6
gene-NCGR_LOCUS22830	yes|up	yes|up	no|down	no|up	no|up	no|up	no|up	no|down	no|up	no|up	no|down	no|up	2	NCGR_LOCUS22830	CAD6233494.1
gene-NCGR_LOCUS11259	no|up	no|down	no|down	no|down	no|down	yes|down	yes|down	no|up	no|down	no|down	no|down	no|down	2	NCGR_LOCUS11259	CAD6217160.1
gene-NCGR_LOCUS66877	no|down	no|up	yes|up	no|up	no|up	no|up	no|down	no|down	yes|up	no|down	no|up	no|up	2	NCGR_LOCUS66877	CAD6342780.1
gene-NCGR_LOCUS50395	no|up	no|down	no|down	no|up	no|down	yes|down	yes|down	no|down	no|up	yes|down	no|up	no|up	3	NCGR_LOCUS50395	CAD6267090.1
gene-NCGR_LOCUS66872	no|down	no|up	no|up	no|down	no|up	yes|up	no|up	no|down	no|up	yes|up	no|down	no|down	2	NCGR_LOCUS66872	CAD6342775.1
gene-NCGR_LOCUS1366	no|down	no|up	yes|up	no|up	yes|up	yes|up	yes|up	no|up	yes|up	no|up	no|up	no|up	5	NCGR_LOCUS1366	CAD6203153.1
gene-NCGR_LOCUS33829	no|down	no|up	yes|up	no|up	no|up	yes|up	yes|up	no|up	yes|up	no|up	yes|up	no|up	5	NCGR_LOCUS33829	CAD6250033.1
gene-NCGR_LOCUS33828	no|down	no|up	yes|up	no|up	no|up	no|up	no|up	no|up	no|up	no|down	no|up	no|up	1	NCGR_LOCUS33828	CAD6250032.1
gene-NCGR_LOCUS33826	no|down	no|down	no|down	no|up	no|down	no|up	no|up	no|up	yes|down	no|up	no|down	no|up	1	NCGR_LOCUS33826	CAD6250030.1
gene-NCGR_LOCUS33824	no|down	no|up	no|down	no|up	no|up	yes|up	yes|up	no|up	no|down	no|up	no|down	no|down	2	NCGR_LOCUS33824	CAD6250028.1
gene-NCGR_LOCUS22837	no|up	no|no test	no|up	no|down	no|down	yes|down	yes|down	no|down	no|up	yes|down	no|up	no|down	3	NCGR_LOCUS22837	CAD6233501.1
gene-NCGR_LOCUS28184	no|up	no|down	yes|up	no|up	no|down	no|down	no|up	no|up	yes|up	no|down	yes|up	no|down	3	NCGR_LOCUS28184	CAD6242829.1
gene-NCGR_LOCUS28185	no|up	no|down	no|down	no|down	no|down	yes|up	no|up	no|down	no|down	no|up	no|down	no|up	1	NCGR_LOCUS28185	CAD6242830.1
gene-NCGR_LOCUS33752	no|up	no|up	no|up	no|up	no|up	yes|up	yes|up	no|up	no|up	no|up	no|down	no|up	2	NCGR_LOCUS33752	CAD6249954.1
gene-NCGR_LOCUS28180	no|no test	no|no test	no|no test	no|up	no|no test	yes|up	yes|up	no|up	no|no test	no|up	no|no test	no|down	2	NCGR_LOCUS28180	CAD6242824.1
gene-NCGR_LOCUS7296	no|up	no|down	no|up	no|up	no|down	yes|down	no|down	no|up	no|up	yes|down	no|up	no|up	2	NCGR_LOCUS7296	CAD6211317.1
gene-NCGR_LOCUS28182	no|up	no|down	yes|down	no|up	no|down	no|up	no|up	no|up	no|down	no|down	no|down	no|up	1	NCGR_LOCUS28182	CAD6242827.1
gene-NCGR_LOCUS28183	no|down	no|up	no|up	no|up	no|up	no|down	yes|up	no|up	no|down	no|up	no|down	no|down	1	NCGR_LOCUS28183	CAD6242828.1
gene-NCGR_LOCUS18562	no|up	no|no test	no|down	no|down	no|down	no|down	yes|down	no|down	no|no test	no|down	no|no test	no|down	1	NCGR_LOCUS18562	CAD6226906.1
gene-NCGR_LOCUS61671	no|up	no|up	no|down	no|up	no|down	yes|down	yes|down	no|down	no|up	yes|down	no|down	no|up	3	NCGR_LOCUS61671	CAD6337573.1
gene-NCGR_LOCUS28188	no|up	no|up	yes|down	no|up	no|down	no|down	no|down	no|up	no|down	no|down	no|down	no|down	1	NCGR_LOCUS28188	CAD6242834.1
gene-NCGR_LOCUS28189	no|up	no|up	no|up	no|up	no|down	no|down	yes|up	no|up	no|up	no|down	no|up	no|up	1	NCGR_LOCUS28189	CAD6242835.1
MSTRG.45668	no|up	no|up	no|up	no|up	no|down	no|up	no|up	no|up	yes|up	no|up	no|up	no|down	1
gene-NCGR_LOCUS18521	no|up	no|up	yes|up	no|up	no|down	yes|up	yes|up	no|up	yes|up	no|up	yes|up	no|down	5	NCGR_LOCUS18521	CAD6226825.1
gene-NCGR_LOCUS55106	no|up	no|down	no|up	no|up	no|down	no|up	yes|up	yes|up	yes|up	yes|up	yes|up	yes|down	6	NCGR_LOCUS55106	CAD6271820.1
MSTRG.31582	no|down	no|up	yes|up	no|up	no|up	no|no test	no|down	no|down	no|up	no|down	no|up	no|up	1
gene-NCGR_LOCUS24098	no|up	no|up	no|up	no|down	no|up	yes|up	no|up	no|down	no|up	no|up	no|up	no|up	1	NCGR_LOCUS24098	CAD6236071.1
MSTRG.11930	no|up	no|down	yes|down	no|up	no|down	no|down	no|up	no|up	no|down	no|down	no|down	no|up	1		None
gene-NCGR_LOCUS24092	no|down	no|down	yes|up	no|down	no|up	no|up	no|up	no|down	no|up	no|up	no|up	no|no test	1	NCGR_LOCUS24092	CAD6236062.1
gene-NCGR_LOCUS24091	no|up	no|up	yes|up	no|up	no|up	yes|up	yes|up	no|up	yes|up	yes|up	no|up	no|down	5	NCGR_LOCUS24091	CAD6236061.1
gene-NCGR_LOCUS27613	no|down	no|down	no|down	no|up	no|down	no|down	no|down	no|up	no|down	yes|down	no|down	no|up	1	NCGR_LOCUS27613	CAD6242026.1
gene-NCGR_LOCUS27612	no|down	no|up	no|up	no|up	no|up	yes|down	yes|down	no|up	no|up	yes|down	no|down	no|up	3	NCGR_LOCUS27612	CAD6242025.1
gene-NCGR_LOCUS30329	no|down	no|up	no|up	no|down	no|up	no|up	no|up	no|down	no|up	yes|up	no|down	no|down	1	NCGR_LOCUS30329	CAD6246055.1
gene-NCGR_LOCUS30328	no|down	yes|up	yes|up	no|up	yes|up	no|up	no|up	no|up	yes|up	no|up	no|up	no|down	4	NCGR_LOCUS30328	CAD6246054.1
gene-NCGR_LOCUS60905	no|up	no|up	no|up	no|down	no|up	no|up	no|up	no|up	yes|up	yes|up	no|up	no|down	2	NCGR_LOCUS60905	CAD6336807.1
gene-NCGR_LOCUS27616	no|up	no|up	no|up	no|down	no|up	no|up	no|up	no|down	yes|up	no|up	no|up	no|up	1	NCGR_LOCUS27616	CAD6242029.1
gene-NCGR_LOCUS5210	no|up	no|up	yes|up	no|up	no|up	yes|up	yes|up	no|up	yes|up	yes|up	no|up	no|down	5	NCGR_LOCUS5210	CAD6207712.1
gene-NCGR_LOCUS30327	no|down	no|up	yes|up	no|down	no|up	no|down	no|down	no|up	no|up	no|down	no|up	no|down	1	NCGR_LOCUS30327	CAD6246053.1
MSTRG.22177	no|down	no|down	yes|up	no|up	no|up	yes|up	yes|up	no|up	yes|up	yes|up	yes|up	no|down	6
gene-NCGR_LOCUS30321	no|down	yes|up	yes|up	no|up	yes|up	no|up	no|up	no|down	yes|up	no|down	no|up	no|up	4	NCGR_LOCUS30321	CAD6246047.1
gene-NCGR_LOCUS30320	no|down	no|up	no|up	no|up	no|up	yes|up	no|up	no|down	no|up	no|up	no|up	no|up	1	NCGR_LOCUS30320	CAD6246046.1
gene-NCGR_LOCUS30323	no|down	no|up	yes|up	no|up	yes|up	yes|up	yes|up	no|down	yes|up	no|down	yes|up	no|up	6	NCGR_LOCUS30323	CAD6246049.1
gene-NCGR_LOCUS30322	no|up	no|up	yes|up	no|up	no|up	no|up	no|up	no|down	yes|up	no|up	yes|up	no|up	3	NCGR_LOCUS30322	CAD6246048.1
gene-NCGR_LOCUS14983	no|down	no|up	no|up	no|up	no|up	no|up	yes|up	no|up	no|up	no|up	no|up	no|down	1	NCGR_LOCUS14983	CAD6221763.1
gene-NCGR_LOCUS25270	no|up	no|down	no|down	no|down	no|down	yes|down	yes|down	no|up	no|down	no|down	no|down	no|down	2	NCGR_LOCUS25270	CAD6237867.1
gene-NCGR_LOCUS35302	no|up	no|down	yes|down	no|down	yes|down	yes|down	yes|down	no|up	no|down	yes|down	no|up	yes|down	6	NCGR_LOCUS35302	CAD6251559.1
gene-NCGR_LOCUS35303	no|down	yes|up	yes|up	no|up	yes|up	yes|up	yes|up	no|up	yes|up	yes|up	yes|up	no|up	8	NCGR_LOCUS35303	CAD6251560.1
gene-NCGR_LOCUS35306	no|down	no|down	no|up	no|up	no|down	no|down	no|down	no|down	no|down	yes|down	no|up	yes|up	2	NCGR_LOCUS35306	CAD6251563.1
gene-NCGR_LOCUS35308	no|down	no|down	no|up	no|up	no|up	yes|up	yes|up	no|up	no|up	no|up	no|up	no|down	2	NCGR_LOCUS35308	CAD6251565.1
gene-NCGR_LOCUS61630	yes|up	no|down	yes|down	no|down	yes|down	yes|down	yes|down	no|up	no|down	no|down	no|up	no|down	5	NCGR_LOCUS61630	CAD6337532.1
gene-NCGR_LOCUS14989	yes|down	no|up	yes|up	no|up	yes|up	no|down	no|up	no|up	no|up	no|down	no|down	no|down	3	NCGR_LOCUS14989	CAD6221775.1
gene-NCGR_LOCUS14988	no|up	no|down	no|up	no|up	no|down	no|up	yes|up	no|up	no|up	no|down	no|up	no|up	1	NCGR_LOCUS14988	CAD6221773.1
gene-NCGR_LOCUS61635	no|up	no|up	no|up	no|up	no|up	no|up	yes|up	no|up	no|up	yes|up	no|up	no|down	2	NCGR_LOCUS61635	CAD6337537.1
gene-NCGR_LOCUS61634	no|no test	no|no test	no|up	no|up	no|no test	yes|up	no|down	no|down	no|up	no|down	no|up	yes|up	2	NCGR_LOCUS61634	CAD6337536.1
gene-NCGR_LOCUS28945	no|down	no|down	no|down	no|down	no|down	no|down	yes|down	no|down	yes|down	no|down	no|down	no|down	2	NCGR_LOCUS28945	CAD6244124.1
gene-NCGR_LOCUS22558	no|down	no|down	no|down	no|up	no|up	yes|down	no|down	no|up	no|down	no|down	no|down	no|down	1	NCGR_LOCUS22558	CAD6233076.1
gene-NCGR_LOCUS30942	no|down	no|down	no|down	no|up	no|down	no|down	no|down	no|down	yes|down	no|down	no|down	no|up	1	NCGR_LOCUS30942	CAD6246697.1
gene-NCGR_LOCUS60906	no|down	no|down	no|up	no|up	no|no test	no|up	yes|up	no|up	no|down	no|up	no|up	no|up	1	NCGR_LOCUS60906	CAD6336808.1
MSTRG.48918	no|up	no|down	yes|down	no|up	yes|down	no|up	no|down	no|down	no|down	no|down	no|down	no|up	2
gene-NCGR_LOCUS33792	no|down	no|down	no|down	no|no test	no|down	no|no test	no|no test	no|no test	yes|down	no|no test	no|down	no|no test	1	NCGR_LOCUS33792	CAD6249996.1
gene-NCGR_LOCUS22551	yes|down	yes|up	yes|up	no|up	yes|up	yes|up	no|up	no|down	yes|up	no|up	no|up	no|up	6	NCGR_LOCUS22551	CAD6233069.1
gene-NCGR_LOCUS22553	no|up	no|up	yes|up	no|up	no|up	no|down	no|up	no|up	yes|up	no|down	no|up	no|up	2	NCGR_LOCUS22553	CAD6233071.1
gene-NCGR_LOCUS13206	no|down	no|down	no|up	no|up	no|up	yes|up	yes|up	no|up	no|up	yes|up	no|up	no|up	3	NCGR_LOCUS13206	CAD6219568.1
gene-NCGR_LOCUS22556	no|up	no|up	no|down	no|down	no|down	yes|down	yes|down	no|up	no|down	no|down	no|down	no|down	2	NCGR_LOCUS22556	CAD6233074.1
gene-NCGR_LOCUS64226	no|up	no|down	no|down	no|down	no|down	yes|down	yes|down	no|down	no|down	no|down	no|down	no|down	2	NCGR_LOCUS64226	CAD6340128.1
MSTRG.58393	no|up	no|down	no|down	no|up	no|down	yes|down	no|down	no|up	no|down	no|down	no|down	no|up	1		None
gene-NCGR_LOCUS61240	no|down	no|down	yes|up	no|up	no|up	yes|up	no|up	no|down	no|up	no|up	no|up	no|up	2	NCGR_LOCUS61240	CAD6337142.1
gene-NCGR_LOCUS32840	no|down	no|up	yes|up	no|up	no|up	yes|up	yes|up	no|up	yes|up	no|up	yes|up	no|up	5	NCGR_LOCUS32840	CAD6248974.1
gene-NCGR_LOCUS4623	no|up	no|up	yes|down	no|down	no|down	no|down	no|down	no|up	no|down	no|down	no|down	no|down	1	NCGR_LOCUS4623	CAD6206996.1
MSTRG.49069	no|down	no|down	yes|down	no|down	no|down	no|down	no|down	no|down	yes|down	no|down	no|down	no|up	2
MSTRG.57892	no|up	no|down	no|up	no|up	no|down	yes|up	yes|up	no|down	no|up	yes|up	no|up	no|up	3		None
MSTRG.57897	no|down	no|down	no|down	no|up	no|down	no|down	no|down	no|up	yes|down	no|down	no|down	no|up	1
gene-NCGR_LOCUS4620	no|up	no|up	no|up	no|up	no|down	no|up	no|up	no|up	yes|up	no|up	no|up	no|up	1	NCGR_LOCUS4620	CAD6206993.1
gene-NCGR_LOCUS42047	no|down	no|down	no|up	no|down	no|up	yes|down	yes|down	no|down	no|down	no|down	no|down	no|down	2	NCGR_LOCUS42047	CAD6258577.1
gene-NCGR_LOCUS56867	no|up	no|down	yes|down	no|down	no|down	no|down	yes|down	no|down	yes|down	no|down	no|down	no|up	3	NCGR_LOCUS56867	CAD6332769.1
gene-NCGR_LOCUS29910	no|down	no|up	yes|up	no|down	no|up	no|up	yes|up	no|up	yes|up	no|up	yes|up	no|down	4	NCGR_LOCUS29910	CAD6245610.1
gene-NCGR_LOCUS22513	no|up	no|up	yes|up	no|down	no|up	no|down	no|down	no|down	yes|up	no|up	yes|up	no|down	3	NCGR_LOCUS22513	CAD6233031.1
gene-NCGR_LOCUS66564	no|down	no|down	no|down	no|up	no|down	yes|up	yes|up	no|up	yes|down	no|up	no|down	no|up	3	NCGR_LOCUS66564	CAD6342466.1
gene-NCGR_LOCUS8611	no|down	no|up	no|up	no|up	no|up	yes|up	no|up	no|down	no|up	no|up	no|up	no|up	1	NCGR_LOCUS8611	CAD6212887.1
gene-NCGR_LOCUS22512	no|down	no|up	yes|up	no|down	yes|up	no|down	no|down	no|down	yes|up	no|up	yes|up	no|down	4	NCGR_LOCUS22512	CAD6233030.1
gene-NCGR_LOCUS27752	no|up	no|up	no|up	no|up	no|up	yes|down	no|down	no|up	no|up	no|down	no|up	no|down	1	NCGR_LOCUS27752	CAD6242222.1
MSTRG.60455	no|down	yes|down	yes|down	no|down	yes|down	no|down	no|down	no|down	yes|down	no|up	no|down	no|down	4
gene-NCGR_LOCUS56686	no|up	yes|up	no|up	no|down	no|up	no|up	no|up	no|down	no|up	no|up	no|down	no|up	1	NCGR_LOCUS56686	CAD6332588.1
gene-NCGR_LOCUS51447	no|up	no|no test	no|up	no|up	no|down	yes|up	no|up	no|down	no|up	yes|up	no|up	no|up	2	NCGR_LOCUS51447	CAD6268142.1
gene-NCGR_LOCUS51446	no|up	yes|up	yes|up	no|down	yes|up	yes|up	yes|up	no|down	yes|up	yes|up	no|up	no|up	7	NCGR_LOCUS51446	CAD6268141.1
gene-NCGR_LOCUS51441	no|up	no|up	yes|up	no|up	no|up	yes|up	yes|up	no|up	yes|up	yes|up	yes|up	no|down	6	NCGR_LOCUS51441	CAD6268136.1
gene-NCGR_LOCUS56687	no|down	no|up	no|up	no|down	no|up	no|down	yes|down	no|down	no|up	no|down	no|down	no|down	1	NCGR_LOCUS56687	CAD6332589.1
gene-NCGR_LOCUS51449	no|down	no|up	no|up	no|down	no|up	yes|up	no|up	no|down	no|up	yes|up	no|up	no|down	2	NCGR_LOCUS51449	CAD6268144.1
gene-NCGR_LOCUS20342	no|up	no|no test	no|up	no|up	no|down	no|up	yes|up	no|up	no|up	no|up	no|up	no|up	1	NCGR_LOCUS20342	CAD6229849.1
gene-NCGR_LOCUS56827	no|up	yes|up	yes|up	no|up	yes|up	yes|up	yes|up	no|up	yes|up	yes|up	no|up	no|up	7	NCGR_LOCUS56827	CAD6332729.1
MSTRG.32420	no|down	no|up	yes|up	no|up	no|up	yes|up	yes|up	no|up	no|up	no|up	no|up	no|up	3		None
gene-NCGR_LOCUS56822	no|down	no|up	no|up	no|up	no|up	yes|up	yes|up	no|up	no|up	yes|up	no|up	no|down	3	NCGR_LOCUS56822	CAD6332724.1
gene-NCGR_LOCUS56823	no|up	no|down	yes|down	no|down	no|down	yes|down	yes|down	no|down	yes|down	no|down	no|down	no|down	4	NCGR_LOCUS56823	CAD6332725.1
gene-NCGR_LOCUS56820	no|down	no|down	no|down	no|down	no|down	yes|up	yes|up	no|down	yes|down	yes|up	no|down	no|down	4	NCGR_LOCUS56820	CAD6332722.1
gene-NCGR_LOCUS6849	no|up	no|up	no|up	no|up	no|up	no|up	no|up	no|down	yes|up	no|down	no|up	no|up	1	NCGR_LOCUS6849	CAD6210814.1
gene-NCGR_LOCUS20348	no|up	no|up	no|down	no|up	no|up	yes|up	no|up	no|down	no|up	no|up	no|down	no|up	1	NCGR_LOCUS20348	CAD6229855.1
gene-NCGR_LOCUS27757	no|up	no|up	yes|up	no|up	no|up	yes|up	yes|up	no|down	yes|up	yes|up	no|up	no|up	5	NCGR_LOCUS27757	CAD6242232.1
gene-NCGR_LOCUS25850	no|down	no|down	no|down	no|down	no|down	yes|down	yes|down	no|up	yes|down	yes|down	no|down	no|down	4	NCGR_LOCUS25850	CAD6238705.1
MSTRG.22795	no|down	no|down	no|down	no|down	no|up	yes|down	yes|down	no|down	no|down	no|down	no|down	no|down	2
gene-NCGR_LOCUS56829	yes|up	yes|up	no|down	no|up	no|up	yes|up	no|up	no|down	yes|up	no|up	no|down	no|up	4	NCGR_LOCUS56829	CAD6332731.1
MSTRG.51447	no|down	no|down	yes|down	no|up	no|down	no|down	no|down	no|up	yes|down	no|down	no|down	no|down	2
gene-NCGR_LOCUS19919	no|up	no|up	yes|down	no|down	no|down	no|down	no|down	no|up	no|down	no|up	yes|down	no|down	2	NCGR_LOCUS19919	CAD6229317.1
gene-NCGR_LOCUS19918	no|down	no|up	yes|up	no|down	no|up	yes|up	yes|up	no|up	yes|up	yes|up	no|up	no|down	5	NCGR_LOCUS19918	CAD6229316.1
gene-NCGR_LOCUS27759	no|up	no|up	no|up	no|up	no|up	yes|up	yes|up	no|up	yes|up	no|up	no|up	no|up	3	NCGR_LOCUS27759	CAD6242234.1
gene-NCGR_LOCUS19911	no|no test	no|up	no|no test	no|up	no|up	no|down	no|down	no|down	no|no test	yes|down	no|down	no|up	1	NCGR_LOCUS19911	CAD6229309.1
gene-NCGR_LOCUS56681	no|down	yes|up	yes|up	no|down	yes|up	yes|up	yes|up	no|up	yes|up	yes|up	no|up	no|down	7	NCGR_LOCUS56681	CAD6332583.1
gene-NCGR_LOCUS19917	no|up	no|up	no|down	no|up	no|up	yes|down	no|down	no|up	no|up	no|down	no|down	no|up	1	NCGR_LOCUS19917	CAD6229315.1
gene-NCGR_LOCUS19915	yes|down	yes|up	yes|up	no|down	yes|up	no|down	no|down	no|down	yes|up	no|up	no|down	no|down	5	NCGR_LOCUS19915	CAD6229313.1
gene-NCGR_LOCUS19914	yes|down	no|up	yes|up	no|down	yes|up	no|up	no|up	no|up	no|up	no|up	no|down	no|down	3	NCGR_LOCUS19914	CAD6229312.1
gene-NCGR_LOCUS23608	no|up	no|up	yes|up	no|down	no|up	no|down	no|down	no|down	yes|up	no|down	no|up	no|down	2	NCGR_LOCUS23608	CAD6235354.1
gene-NCGR_LOCUS23602	yes|up	yes|up	no|down	no|up	no|down	no|up	no|up	no|up	yes|up	no|up	no|down	no|up	3	NCGR_LOCUS23602	CAD6235347.1
gene-NCGR_LOCUS23603	no|up	yes|up	yes|up	no|up	yes|up	no|up	no|down	no|down	yes|up	no|down	no|up	no|up	4	NCGR_LOCUS23603	CAD6235348.1
gene-NCGR_LOCUS12115	no|down	yes|up	yes|up	no|up	yes|up	no|up	yes|up	no|up	no|up	no|up	no|down	no|down	4	NCGR_LOCUS12115	CAD6218195.1
gene-NCGR_LOCUS12112	yes|down	no|up	yes|up	no|up	yes|up	yes|up	yes|up	no|down	yes|up	yes|up	yes|up	no|up	8	NCGR_LOCUS12112	CAD6218192.1
MSTRG.24792	no|down	no|down	no|down	no|up	no|down	yes|down	yes|down	no|down	no|down	yes|down	no|up	no|up	3
MSTRG.24798	no|down	no|down	yes|down	no|up	no|down	yes|down	no|down	no|up	yes|down	no|down	no|down	no|up	3
gene-NCGR_LOCUS4940	no|up	yes|down	yes|down	no|down	yes|down	yes|down	yes|down	no|up	yes|down	yes|down	no|down	no|down	7	NCGR_LOCUS4940	CAD6207408.1
gene-NCGR_LOCUS4947	no|up	no|down	yes|down	no|up	yes|down	yes|down	yes|down	no|up	yes|down	yes|down	no|down	no|down	6	NCGR_LOCUS4947	CAD6207415.1
gene-NCGR_LOCUS4946	yes|up	no|down	yes|down	no|up	yes|down	yes|down	yes|down	no|up	no|down	yes|down	no|down	no|up	6	NCGR_LOCUS4946	CAD6207414.1
gene-NCGR_LOCUS4944	no|down	no|down	no|up	yes|up	no|no test	yes|up	yes|up	no|up	no|up	no|down	no|up	no|up	3	NCGR_LOCUS4944	CAD6207412.1
MSTRG.34705	no|down	no|down	no|down	no|down	no|down	yes|down	yes|down	no|down	no|down	yes|down	no|down	no|up	3		None
MSTRG.34700	no|up	no|no test	no|up	no|down	no|down	no|down	yes|down	no|down	no|up	yes|down	no|up	no|up	2		None
MSTRG.34702	no|up	no|no test	no|down	no|down	no|down	no|down	yes|down	no|down	no|no test	no|down	no|no test	no|up	1		None
gene-NCGR_LOCUS38210	no|up	no|down	yes|down	no|up	no|down	yes|down	no|down	no|up	no|down	yes|down	no|down	no|down	3	NCGR_LOCUS38210	CAD6254607.1
gene-NCGR_LOCUS37236	no|up	no|up	no|down	no|down	no|down	yes|down	yes|down	no|down	no|down	no|down	no|down	no|up	2	NCGR_LOCUS37236	CAD6253612.1
gene-NCGR_LOCUS37234	no|up	no|down	yes|down	no|up	no|down	yes|down	no|down	no|down	yes|down	yes|down	yes|down	no|up	5	NCGR_LOCUS37234	CAD6253610.1
gene-NCGR_LOCUS61497	no|up	no|up	no|up	no|up	no|down	no|up	yes|up	no|up	no|up	no|up	no|up	no|down	1	NCGR_LOCUS61497	CAD6337399.1
gene-NCGR_LOCUS37231	no|down	no|down	no|down	no|up	no|up	yes|down	yes|down	no|down	no|down	yes|down	no|down	no|up	3	NCGR_LOCUS37231	CAD6253607.1
gene-NCGR_LOCUS649	no|up	no|down	yes|down	no|up	yes|down	no|down	no|down	no|down	no|down	no|down	no|down	no|up	2	NCGR_LOCUS649	CAD6202360.1
gene-NCGR_LOCUS61496	no|down	no|up	yes|up	no|up	yes|up	no|down	yes|up	yes|up	yes|up	no|up	no|up	no|down	5	NCGR_LOCUS61496	CAD6337398.1
gene-NCGR_LOCUS2547	no|up	no|down	no|down	no|up	no|down	yes|up	no|up	no|down	no|up	no|up	no|up	no|up	1	NCGR_LOCUS2547	CAD6204554.1
gene-NCGR_LOCUS5017	no|down	no|down	yes|down	no|up	no|down	no|up	no|up	no|up	yes|down	no|down	no|down	no|up	2	NCGR_LOCUS5017	CAD6207487.1
gene-NCGR_LOCUS647	no|down	no|up	no|down	no|down	no|up	no|up	yes|up	no|up	no|down	yes|up	no|down	no|down	2	NCGR_LOCUS647	CAD6202358.1
gene-NCGR_LOCUS646	yes|down	no|down	yes|up	yes|up	yes|up	yes|up	yes|up	no|up	no|up	no|down	no|up	yes|up	7	NCGR_LOCUS646	CAD6202357.1
gene-NCGR_LOCUS645	no|down	no|up	yes|up	no|up	yes|up	yes|up	yes|up	no|up	yes|up	yes|up	yes|up	no|up	7	NCGR_LOCUS645	CAD6202356.1
gene-NCGR_LOCUS644	no|no test	yes|up	yes|up	no|up	yes|up	yes|up	yes|up	no|up	yes|up	yes|up	yes|up	no|up	8	NCGR_LOCUS644	CAD6202355.1
gene-NCGR_LOCUS21763	no|down	no|up	yes|up	no|down	no|up	no|down	no|down	no|up	no|up	no|down	no|up	no|down	1	NCGR_LOCUS21763	CAD6231915.1
gene-NCGR_LOCUS21762	yes|down	yes|up	yes|up	no|up	yes|up	yes|up	no|up	no|down	yes|up	no|up	yes|up	no|up	7	NCGR_LOCUS21762	CAD6231913.1
gene-NCGR_LOCUS21767	yes|down	no|up	yes|up	no|up	yes|up	yes|up	no|down	no|down	yes|up	no|down	yes|up	no|up	6	NCGR_LOCUS21767	CAD6231923.1
MSTRG.27683	no|down	no|down	no|down	no|up	no|down	yes|down	yes|down	no|up	no|down	yes|down	no|up	no|up	3
MSTRG.10273	no|down	no|up	no|down	no|down	no|up	yes|down	no|down	no|up	no|down	no|down	no|down	no|down	1		None
gene-NCGR_LOCUS21769	no|down	yes|up	yes|up	no|up	yes|up	yes|up	yes|up	no|down	yes|up	yes|up	no|up	no|up	7	NCGR_LOCUS21769	CAD6231927.1
gene-NCGR_LOCUS38219	no|up	no|down	yes|down	no|up	no|down	yes|down	yes|down	no|up	no|down	yes|down	no|down	no|up	4	NCGR_LOCUS38219	CAD6254616.1
gene-NCGR_LOCUS36548	no|down	no|down	yes|up	no|down	no|down	no|down	no|down	no|up	no|up	no|down	yes|up	no|down	2	NCGR_LOCUS36548	CAD6252902.1
gene-NCGR_LOCUS36547	no|down	no|down	no|down	no|down	no|up	no|up	no|up	no|down	yes|down	no|up	no|down	no|up	1	NCGR_LOCUS36547	CAD6252901.1
MSTRG.14410	no|up	no|down	yes|down	no|down	yes|down	yes|down	yes|down	no|down	no|down	yes|down	no|down	no|down	5		None
gene-NCGR_LOCUS16583	no|down	no|up	yes|up	no|up	yes|up	yes|up	yes|up	no|up	no|up	yes|up	no|up	no|up	5	NCGR_LOCUS16583	CAD6224278.1
gene-NCGR_LOCUS57611	no|down	no|up	no|up	no|down	no|up	yes|up	no|up	no|down	no|up	no|up	no|down	no|up	1	NCGR_LOCUS57611	CAD6333513.1
gene-NCGR_LOCUS43301	no|up	no|down	no|down	no|down	no|down	yes|down	yes|down	no|down	no|down	yes|down	no|down	no|down	3	NCGR_LOCUS43301	CAD6259864.1
gene-NCGR_LOCUS43300	no|down	no|up	yes|up	no|down	yes|up	yes|up	no|up	no|down	yes|up	no|up	yes|up	no|up	5	NCGR_LOCUS43300	CAD6259863.1
gene-NCGR_LOCUS43302	no|down	no|down	yes|up	no|up	no|up	no|up	no|up	no|down	no|up	no|down	no|up	no|up	1	NCGR_LOCUS43302	CAD6259865.1
gene-NCGR_LOCUS61499	no|up	no|up	no|up	no|up	no|up	yes|up	yes|up	no|down	yes|up	yes|up	no|up	no|up	4	NCGR_LOCUS61499	CAD6337401.1
gene-NCGR_LOCUS43309	no|down	yes|up	yes|up	no|up	yes|up	yes|up	yes|up	no|up	yes|up	yes|up	no|up	no|up	7	NCGR_LOCUS43309	CAD6259872.1
MSTRG.38640	no|down	yes|down	yes|down	no|up	yes|down	no|down	no|up	no|up	yes|down	no|down	no|down	no|down	4
gene-NCGR_LOCUS48098	no|up	yes|up	no|up	no|down	no|up	no|up	no|up	no|down	no|up	no|up	no|down	no|down	1	NCGR_LOCUS48098	CAD6264793.1
gene-NCGR_LOCUS48099	no|down	no|up	yes|up	no|up	no|up	yes|up	yes|up	no|down	yes|up	yes|up	yes|up	no|up	6	NCGR_LOCUS48099	CAD6264794.1
gene-NCGR_LOCUS64886	no|down	no|down	no|down	no|up	no|up	yes|down	yes|down	no|up	no|down	yes|down	no|down	no|down	3	NCGR_LOCUS64886	CAD6340788.1
gene-NCGR_LOCUS54897	no|down	yes|up	yes|up	no|up	yes|up	yes|up	yes|up	no|up	yes|up	yes|up	yes|up	no|up	8	NCGR_LOCUS54897	CAD6271611.1
gene-NCGR_LOCUS38748	no|down	no|up	yes|up	no|up	yes|up	yes|up	no|up	no|down	no|up	no|up	no|down	yes|up	4	NCGR_LOCUS38748	CAD6255152.1
gene-NCGR_LOCUS48096	yes|down	yes|up	yes|up	no|up	yes|up	yes|up	yes|up	no|down	yes|up	yes|up	yes|up	no|up	9	NCGR_LOCUS48096	CAD6264791.1
gene-NCGR_LOCUS48097	no|down	yes|up	yes|up	no|up	yes|up	yes|up	no|up	no|down	yes|up	no|down	yes|up	no|up	6	NCGR_LOCUS48097	CAD6264792.1
gene-NCGR_LOCUS47514	no|up	no|up	no|down	no|down	no|down	yes|down	yes|down	no|down	no|down	no|down	no|down	no|down	2	NCGR_LOCUS47514	CAD6264209.1
MSTRG.25091	no|down	no|up	yes|up	no|up	yes|up	yes|up	yes|up	no|up	yes|up	no|up	yes|up	no|up	6
gene-NCGR_LOCUS48322	no|up	no|down	no|down	no|up	no|down	no|down	yes|down	no|down	no|up	yes|down	no|up	no|up	2	NCGR_LOCUS48322	CAD6265017.1
gene-NCGR_LOCUS64883	no|up	no|up	no|down	no|down	no|down	yes|down	yes|down	no|down	no|down	yes|down	no|down	no|down	3	NCGR_LOCUS64883	CAD6340785.1
MSTRG.56252	no|up	no|down	no|down	no|down	no|down	yes|down	yes|down	no|up	no|down	yes|down	no|up	yes|down	4
gene-NCGR_LOCUS11773	yes|down	yes|up	yes|up	no|up	yes|up	yes|up	yes|up	no|down	yes|up	yes|up	no|down	no|up	8	NCGR_LOCUS11773	CAD6217816.1
gene-NCGR_LOCUS11772	no|down	no|down	no|down	no|down	no|down	yes|down	yes|down	no|down	no|down	yes|down	no|down	no|up	3	NCGR_LOCUS11772	CAD6217815.1
gene-NCGR_LOCUS48328	no|down	yes|down	no|up	no|down	no|down	yes|down	yes|down	no|up	no|down	no|down	no|up	no|down	3	NCGR_LOCUS48328	CAD6265023.1
gene-NCGR_LOCUS48329	no|down	yes|down	yes|down	no|up	yes|down	no|up	no|up	no|up	yes|down	no|up	no|no change	no|down	4	NCGR_LOCUS48329	CAD6265024.1
gene-NCGR_LOCUS45220	no|down	no|down	yes|up	no|down	no|up	no|down	no|down	no|up	no|up	no|down	yes|up	no|down	2	NCGR_LOCUS45220	CAD6261834.1
gene-NCGR_LOCUS45221	no|up	yes|down	yes|down	no|up	yes|down	yes|down	yes|down	no|down	yes|down	yes|down	no|down	no|up	7	NCGR_LOCUS45221	CAD6261835.1
gene-NCGR_LOCUS45222	no|up	no|up	no|down	no|up	no|up	no|down	yes|down	no|down	no|down	no|down	no|down	no|up	1	NCGR_LOCUS45222	CAD6261836.1
gene-NCGR_LOCUS45223	no|down	no|down	no|up	no|up	no|up	yes|down	yes|down	no|down	no|down	yes|down	no|down	no|up	3	NCGR_LOCUS45223	CAD6261837.1
gene-NCGR_LOCUS45224	no|up	no|down	no|down	no|down	no|down	yes|down	yes|down	no|down	no|down	yes|down	no|down	no|up	3	NCGR_LOCUS45224	CAD6261838.1
gene-NCGR_LOCUS45226	no|down	no|up	no|up	no|up	no|up	yes|down	no|down	no|up	no|down	no|down	no|down	no|down	1	NCGR_LOCUS45226	CAD6261840.1
gene-NCGR_LOCUS8925	no|down	no|up	yes|up	no|up	no|up	yes|up	yes|up	no|up	no|up	no|up	no|up	no|down	3	NCGR_LOCUS8925	CAD6213287.1
gene-NCGR_LOCUS8926	no|up	no|up	yes|up	no|up	no|up	no|up	no|up	no|up	yes|up	no|up	yes|up	no|down	3	NCGR_LOCUS8926	CAD6213289.1
gene-NCGR_LOCUS8920	no|up	no|up	no|up	no|down	no|up	yes|up	yes|up	no|down	yes|up	yes|up	no|up	no|up	4	NCGR_LOCUS8920	CAD6213277.1
gene-NCGR_LOCUS8923	no|down	no|up	yes|up	no|up	yes|up	yes|up	yes|up	no|down	yes|up	no|up	no|up	no|up	5	NCGR_LOCUS8923	CAD6213283.1
gene-NCGR_LOCUS8922	no|up	no|down	no|down	no|down	no|down	yes|down	no|down	no|up	no|down	no|down	no|down	no|down	1	NCGR_LOCUS8922	CAD6213281.1
gene-NCGR_LOCUS52329	no|down	no|down	no|down	no|down	no|up	yes|up	no|up	no|down	no|down	no|up	no|down	no|up	1	NCGR_LOCUS52329	CAD6269024.1
gene-NCGR_LOCUS64889	no|down	no|up	no|up	no|up	no|up	no|up	yes|up	no|up	no|up	no|up	no|up	no|down	1	NCGR_LOCUS64889	CAD6340791.1
gene-NCGR_LOCUS2244	yes|down	no|down	yes|up	no|down	yes|up	yes|up	no|up	no|down	yes|up	yes|up	yes|up	no|down	7	NCGR_LOCUS2244	CAD6204209.1
gene-NCGR_LOCUS2243	yes|down	no|up	yes|up	no|up	yes|up	yes|up	yes|up	no|down	no|up	no|up	no|down	no|up	5	NCGR_LOCUS2243	CAD6204208.1
gene-NCGR_LOCUS53953	yes|down	no|down	yes|up	no|up	yes|up	no|up	no|up	no|down	no|up	no|up	yes|up	no|up	4	NCGR_LOCUS53953	CAD6270661.1
gene-NCGR_LOCUS4270	no|up	no|no change	no|down	no|up	no|down	yes|up	yes|up	no|no test	no|no change	yes|up	no|no change	no|up	3	NCGR_LOCUS4270	CAD6206574.1
gene-NCGR_LOCUS15469	no|up	yes|up	yes|up	no|up	yes|up	yes|up	yes|up	no|down	yes|up	yes|up	yes|up	no|up	8	NCGR_LOCUS15469	CAD6222951.1
gene-NCGR_LOCUS15468	no|down	no|up	no|up	no|up	no|up	no|down	no|down	no|up	no|down	yes|down	no|down	no|up	1	NCGR_LOCUS15468	CAD6222950.1
gene-NCGR_LOCUS15467	no|down	no|up	yes|up	no|down	yes|up	yes|up	no|up	no|down	yes|up	no|up	no|up	no|down	4	NCGR_LOCUS15467	CAD6222949.1
gene-NCGR_LOCUS15466	yes|down	no|up	yes|up	no|up	yes|up	yes|up	yes|up	no|down	yes|up	yes|up	no|up	no|up	7	NCGR_LOCUS15466	CAD6222948.1
gene-NCGR_LOCUS15465	no|up	no|up	no|up	no|up	no|up	yes|up	yes|up	no|down	no|up	yes|up	no|down	no|up	3	NCGR_LOCUS15465	CAD6222947.1
gene-NCGR_LOCUS15464	no|down	no|up	yes|up	no|up	no|up	no|down	yes|down	no|down	no|up	yes|down	no|up	no|up	3	NCGR_LOCUS15464	CAD6222946.1
gene-NCGR_LOCUS15463	no|down	no|up	yes|up	no|down	no|up	no|up	no|up	no|down	yes|up	no|up	no|up	no|up	2	NCGR_LOCUS15463	CAD6222945.1
gene-NCGR_LOCUS50080	no|down	no|down	no|up	no|up	no|down	yes|up	no|up	no|down	no|up	no|up	no|up	no|up	1	NCGR_LOCUS50080	CAD6266775.1
gene-NCGR_LOCUS35899	no|down	yes|up	yes|up	no|down	yes|up	yes|up	yes|up	no|up	yes|up	yes|up	no|down	no|down	7	NCGR_LOCUS35899	CAD6252172.1
gene-NCGR_LOCUS35891	no|up	no|up	no|up	no|up	no|up	no|down	no|down	no|down	no|up	yes|down	no|up	yes|up	2	NCGR_LOCUS35891	CAD6252164.1
gene-NCGR_LOCUS3118	no|down	no|down	yes|down	no|down	no|down	yes|down	no|down	no|up	yes|down	no|down	yes|down	no|down	4	NCGR_LOCUS3118	CAD6205285.1
gene-NCGR_LOCUS3114	yes|down	no|down	yes|up	yes|up	yes|up	yes|up	yes|up	no|up	no|down	no|up	no|up	no|up	6	NCGR_LOCUS3114	CAD6205281.1
MSTRG.20563	no|up	no|down	no|down	no|up	no|down	yes|down	yes|down	no|up	no|down	no|down	no|down	no|up	2
gene-NCGR_LOCUS3116	no|up	no|up	no|up	no|no test	no|up	no|down	no|up	no|up	yes|up	no|up	no|up	no|down	1	NCGR_LOCUS3116	CAD6205283.1
gene-NCGR_LOCUS3112	yes|down	yes|up	yes|up	no|up	yes|up	yes|up	yes|up	no|up	yes|up	yes|up	no|up	no|up	8	NCGR_LOCUS3112	CAD6205279.1
MSTRG.31865	no|down	no|down	no|up	no|up	no|up	yes|up	yes|up	no|down	no|up	yes|up	no|up	no|up	3
gene-NCGR_LOCUS4180	no|down	no|up	yes|up	no|up	no|up	yes|up	yes|up	no|up	yes|up	yes|up	yes|up	no|up	6	NCGR_LOCUS4180	CAD6206476.1
gene-NCGR_LOCUS8931	no|down	no|down	no|up	no|up	no|down	yes|down	no|down	no|up	no|down	no|down	no|up	no|down	1	NCGR_LOCUS8931	CAD6213299.1
gene-NCGR_LOCUS6095	no|no test	no|no test	no|no test	no|down	no|no test	yes|up	no|up	no|down	no|no test	yes|up	no|no test	no|down	2	NCGR_LOCUS6095	CAD6209953.1
MSTRG.28384	no|no change	no|no test	no|no change	no|up	no|no change	yes|down	no|down	no|up	no|no test	no|down	no|no test	no|down	1
gene-NCGR_LOCUS22239	no|down	no|up	no|up	no|up	no|up	yes|up	yes|up	no|no test	no|up	yes|up	no|up	no|up	3	NCGR_LOCUS22239	CAD6232605.1
gene-NCGR_LOCUS22235	yes|up	no|down	yes|down	no|down	yes|down	yes|down	yes|down	no|up	yes|down	yes|down	yes|down	no|down	8	NCGR_LOCUS22235	CAD6232596.1
gene-NCGR_LOCUS22237	no|up	no|down	no|down	no|down	no|down	yes|down	yes|down	no|up	no|down	yes|down	no|down	no|down	3	NCGR_LOCUS22237	CAD6232600.1
gene-NCGR_LOCUS22231	no|up	no|up	no|down	no|up	no|down	yes|down	no|down	no|down	no|up	no|down	no|down	no|up	1	NCGR_LOCUS22231	CAD6232588.1
gene-NCGR_LOCUS22232	no|up	no|up	yes|up	no|up	no|up	yes|up	no|up	no|down	yes|up	no|down	no|up	no|up	3	NCGR_LOCUS22232	CAD6232591.1
gene-NCGR_LOCUS19575	no|up	no|up	no|up	no|up	no|down	yes|up	no|up	no|down	no|up	no|up	no|up	no|up	1	NCGR_LOCUS19575	CAD6228930.1
gene-NCGR_LOCUS67019	no|up	no|up	no|up	no|up	no|up	yes|up	no|up	no|down	no|up	no|up	no|up	no|up	1	NCGR_LOCUS67019	CAD6342921.1
MSTRG.37425	no|up	no|down	yes|down	no|down	yes|down	yes|down	yes|down	no|up	no|down	no|down	no|down	yes|down	5
gene-NCGR_LOCUS27259	no|up	yes|up	no|up	no|down	no|up	no|up	no|up	no|down	no|up	no|up	no|down	no|down	1	NCGR_LOCUS27259	CAD6241513.1
MSTRG.37423	no|down	no|down	no|down	no|down	no|down	yes|down	yes|down	no|up	no|down	no|down	no|up	no|down	2		None
gene-NCGR_LOCUS59428	no|no test	no|no test	no|no test	no|up	no|no test	no|down	no|down	no|up	no|no test	yes|down	no|no test	no|up	1	NCGR_LOCUS59428	CAD6335330.1
MSTRG.37998	no|up	no|down	no|down	no|down	no|down	no|down	yes|down	no|down	no|down	no|down	no|down	no|up	1
gene-NCGR_LOCUS59525	no|down	yes|down	no|down	no|up	yes|down	no|up	no|up	no|up	no|down	no|up	no|up	no|up	2	NCGR_LOCUS59525	CAD6335427.1
gene-NCGR_LOCUS50652	no|down	no|down	yes|down	no|down	no|down	yes|down	no|down	no|up	yes|down	no|down	yes|down	no|down	4	NCGR_LOCUS50652	CAD6267347.1
MSTRG.43249	no|down	no|up	yes|up	no|down	yes|up	no|up	no|up	no|up	no|up	no|up	no|up	no|down	2
gene-NCGR_LOCUS45762	yes|down	yes|up	yes|up	no|up	yes|up	yes|up	yes|up	no|down	yes|up	no|up	yes|up	yes|up	9	NCGR_LOCUS45762	CAD6262417.1
gene-NCGR_LOCUS49055	no|up	no|down	no|up	no|down	no|down	yes|up	yes|up	no|up	no|up	yes|up	yes|up	no|down	4	NCGR_LOCUS49055	CAD6265750.1
gene-NCGR_LOCUS49053	yes|down	no|up	yes|up	no|down	yes|up	yes|up	no|up	no|down	no|up	no|up	no|up	no|up	4	NCGR_LOCUS49053	CAD6265748.1
gene-NCGR_LOCUS49052	no|up	no|up	no|up	no|up	no|up	yes|up	yes|up	no|up	yes|up	no|up	no|up	no|up	3	NCGR_LOCUS49052	CAD6265747.1
MSTRG.12832	no|no test	no|no test	no|no test	no|down	no|no test	yes|down	yes|down	no|up	no|no test	no|down	no|no test	no|down	2
gene-NCGR_LOCUS49058	no|down	no|down	yes|down	no|down	no|down	yes|down	yes|down	no|down	yes|down	yes|down	no|down	no|up	5	NCGR_LOCUS49058	CAD6265753.1
gene-NCGR_LOCUS6633	no|down	no|up	no|up	no|up	no|up	yes|up	yes|up	no|down	no|up	no|up	no|down	no|up	2	NCGR_LOCUS6633	CAD6210566.1
gene-NCGR_LOCUS6632	no|down	no|up	yes|up	no|up	no|up	yes|up	yes|up	no|down	yes|up	yes|up	no|up	no|up	5	NCGR_LOCUS6632	CAD6210565.1
MSTRG.38481	no|down	no|down	no|down	no|down	no|up	yes|down	yes|down	no|down	no|down	no|down	no|down	no|down	2		None
gene-NCGR_LOCUS50377	yes|down	no|up	yes|up	no|up	yes|up	yes|up	yes|up	no|up	no|up	yes|up	no|down	no|up	6	NCGR_LOCUS50377	CAD6267072.1
gene-NCGR_LOCUS6637	no|up	yes|up	yes|up	no|up	no|up	yes|up	yes|up	no|up	yes|up	no|up	yes|up	no|up	6	NCGR_LOCUS6637	CAD6210570.1
gene-NCGR_LOCUS6634	no|no test	no|up	yes|up	no|up	no|up	no|up	yes|up	no|up	yes|up	no|up	no|up	no|up	3	NCGR_LOCUS6634	CAD6210567.1
gene-NCGR_LOCUS41215	no|down	no|down	yes|up	no|down	no|up	no|up	no|up	no|down	no|up	no|up	no|up	no|up	1	NCGR_LOCUS41215	CAD6257731.1
gene-NCGR_LOCUS32673	no|down	no|up	yes|up	no|up	yes|up	no|down	no|up	no|up	yes|up	no|up	yes|up	no|down	4	NCGR_LOCUS32673	CAD6248548.1
gene-NCGR_LOCUS41216	no|down	no|down	no|up	no|up	no|down	yes|up	yes|up	no|down	no|up	yes|up	no|up	no|up	3	NCGR_LOCUS41216	CAD6257732.1
gene-NCGR_LOCUS50378	no|no test	no|up	no|no test	no|up	no|up	no|up	yes|up	no|up	no|no test	no|up	no|down	no|down	1	NCGR_LOCUS50378	CAD6267073.1
gene-NCGR_LOCUS41210	no|down	yes|down	yes|down	no|up	no|down	yes|down	yes|down	no|down	yes|down	yes|down	no|down	no|up	6	NCGR_LOCUS41210	CAD6257726.1
gene-NCGR_LOCUS32676	no|up	no|down	no|down	no|up	yes|down	yes|down	yes|down	no|down	no|down	yes|down	no|up	no|up	4	NCGR_LOCUS32676	CAD6248551.1
gene-NCGR_LOCUS54253	no|up	no|down	yes|down	no|down	no|down	yes|down	yes|down	no|down	no|down	yes|down	no|down	no|down	4	NCGR_LOCUS54253	CAD6270966.1
gene-NCGR_LOCUS59967	no|up	yes|down	yes|down	no|down	yes|down	yes|down	yes|down	no|down	yes|down	yes|down	yes|down	no|down	8	NCGR_LOCUS59967	CAD6335869.1
gene-NCGR_LOCUS59964	no|down	no|down	yes|down	no|down	no|down	yes|down	yes|down	no|down	yes|down	yes|down	no|down	no|up	5	NCGR_LOCUS59964	CAD6335866.1
gene-NCGR_LOCUS38326	no|up	no|down	yes|down	no|down	no|down	no|down	no|down	no|down	yes|down	no|down	no|down	no|down	2	NCGR_LOCUS38326	CAD6254724.1
gene-NCGR_LOCUS59962	yes|up	yes|down	yes|down	no|down	yes|down	yes|down	no|down	no|up	yes|down	no|down	no|down	no|down	6	NCGR_LOCUS59962	CAD6335864.1
gene-NCGR_LOCUS23188	no|down	no|up	yes|up	no|up	no|up	yes|up	yes|up	no|up	yes|up	yes|up	no|up	no|up	5	NCGR_LOCUS23188	CAD6234764.1
gene-NCGR_LOCUS54255	no|up	no|down	yes|down	no|down	no|down	yes|down	yes|down	no|up	yes|down	yes|down	no|down	no|down	5	NCGR_LOCUS54255	CAD6270968.1
gene-NCGR_LOCUS28378	no|up	no|up	yes|up	no|down	no|up	no|down	no|up	no|up	yes|up	no|up	no|up	no|down	2	NCGR_LOCUS28378	CAD6243089.1
gene-NCGR_LOCUS28377	no|down	no|up	yes|up	no|down	yes|up	no|up	no|up	no|down	yes|up	no|up	no|up	no|down	3	NCGR_LOCUS28377	CAD6243088.1
gene-NCGR_LOCUS28376	no|down	yes|up	yes|up	no|up	yes|up	yes|up	yes|up	no|up	yes|up	no|up	yes|up	no|up	7	NCGR_LOCUS28376	CAD6243085.1
gene-NCGR_LOCUS54259	no|up	no|down	yes|down	no|down	no|down	no|down	no|down	no|down	no|down	no|down	no|down	no|up	1	NCGR_LOCUS54259	CAD6270972.1
gene-NCGR_LOCUS63964	no|down	no|down	no|down	no|up	no|up	yes|up	yes|up	yes|up	no|down	no|up	no|down	no|up	3	NCGR_LOCUS63964	CAD6339866.1
gene-NCGR_LOCUS28372	no|down	no|down	no|up	no|up	no|up	yes|up	yes|up	no|up	no|down	no|up	no|down	no|up	2	NCGR_LOCUS28372	CAD6243080.1
gene-NCGR_LOCUS59969	no|down	yes|down	yes|down	no|up	yes|down	yes|down	yes|down	no|up	yes|down	yes|down	no|down	no|up	7	NCGR_LOCUS59969	CAD6335871.1
gene-NCGR_LOCUS60303	no|down	no|down	no|down	no|up	no|down	no|down	yes|down	no|down	no|down	yes|down	no|down	no|up	2	NCGR_LOCUS60303	CAD6336205.1
gene-NCGR_LOCUS60307	no|up	no|up	yes|up	no|up	no|down	no|down	no|down	no|down	yes|up	no|down	yes|up	no|up	3	NCGR_LOCUS60307	CAD6336209.1
gene-NCGR_LOCUS60304	no|down	no|down	no|up	no|down	no|down	yes|down	yes|down	no|down	no|down	yes|down	no|up	no|up	3	NCGR_LOCUS60304	CAD6336206.1
MSTRG.12510	no|up	no|down	yes|down	no|down	yes|down	no|down	no|down	no|up	yes|down	no|down	no|down	no|down	3
gene-NCGR_LOCUS60308	no|up	no|up	yes|up	no|down	no|up	no|up	no|up	no|down	yes|up	no|up	no|up	no|down	2	NCGR_LOCUS60308	CAD6336210.1
gene-NCGR_LOCUS20575	no|down	no|up	yes|up	no|up	no|up	yes|up	yes|up	no|up	yes|up	no|up	yes|up	no|up	5	NCGR_LOCUS20575	CAD6230182.1
gene-NCGR_LOCUS34855	no|up	no|up	yes|up	no|up	no|up	no|up	no|up	no|down	yes|up	no|up	yes|up	no|up	3	NCGR_LOCUS34855	CAD6251089.1
gene-NCGR_LOCUS20571	no|up	no|down	yes|down	no|down	no|down	no|down	no|down	no|down	no|down	no|down	no|down	no|down	1	NCGR_LOCUS20571	CAD6230178.1
gene-NCGR_LOCUS20570	yes|down	yes|up	yes|up	no|up	yes|up	yes|up	yes|up	no|up	yes|up	no|up	yes|up	no|up	8	NCGR_LOCUS20570	CAD6230176.1
gene-NCGR_LOCUS20573	no|up	yes|up	yes|up	no|up	yes|up	no|down	no|down	no|down	yes|up	no|down	no|up	no|up	4	NCGR_LOCUS20573	CAD6230180.1
gene-NCGR_LOCUS20572	no|down	no|down	yes|down	no|down	no|down	yes|down	yes|down	no|down	yes|down	yes|down	no|down	no|down	5	NCGR_LOCUS20572	CAD6230179.1
MSTRG.63165	no|down	no|down	yes|down	no|no test	no|down	no|no test	no|no test	no|no test	yes|down	no|no test	no|down	no|no test	2
MSTRG.63166	no|down	yes|down	yes|down	no|down	yes|down	no|up	no|up	no|down	yes|down	no|up	yes|down	no|up	5
MSTRG.63162	no|up	no|down	yes|down	no|up	yes|down	no|down	no|down	no|up	yes|down	no|down	yes|down	no|up	4
gene-NCGR_LOCUS34858	no|up	no|down	yes|down	no|down	no|down	yes|down	yes|down	no|down	yes|down	yes|down	no|down	no|down	5	NCGR_LOCUS34858	CAD6251092.1
gene-NCGR_LOCUS24405	no|down	yes|down	yes|down	no|up	yes|down	no|down	yes|down	no|down	yes|down	yes|down	no|down	no|up	6	NCGR_LOCUS24405	CAD6236546.1
gene-NCGR_LOCUS24404	no|down	yes|up	yes|up	yes|up	yes|up	yes|up	yes|up	no|up	yes|up	yes|up	yes|up	yes|up	10	NCGR_LOCUS24404	CAD6236545.1
gene-NCGR_LOCUS58615	no|up	no|down	yes|down	no|down	yes|down	yes|down	yes|down	no|down	yes|down	yes|down	no|down	no|up	6	NCGR_LOCUS58615	CAD6334517.1
gene-NCGR_LOCUS9187	yes|down	no|down	no|down	no|down	no|up	no|up	no|down	no|down	yes|down	no|up	yes|down	no|up	3	NCGR_LOCUS9187	CAD6213669.1
gene-NCGR_LOCUS24401	no|up	no|down	yes|down	no|up	yes|down	no|down	no|down	no|up	no|down	no|down	no|no test	no|up	2	NCGR_LOCUS24401	CAD6236542.1
gene-NCGR_LOCUS9181	no|up	no|up	yes|down	no|down	no|down	yes|down	yes|down	no|down	no|down	no|down	no|down	no|down	3	NCGR_LOCUS9181	CAD6213663.1
gene-NCGR_LOCUS52158	no|down	no|down	yes|up	no|down	no|down	no|down	no|down	no|down	no|up	no|down	yes|up	no|down	2	NCGR_LOCUS52158	CAD6268853.1
gene-NCGR_LOCUS24402	no|down	no|down	yes|down	no|up	no|down	yes|down	yes|down	no|down	yes|down	yes|down	no|down	no|up	5	NCGR_LOCUS24402	CAD6236543.1
gene-NCGR_LOCUS47674	no|down	no|down	no|down	no|down	no|down	yes|down	no|down	no|up	no|down	no|down	no|up	no|down	1	NCGR_LOCUS47674	CAD6264369.1
gene-NCGR_LOCUS52157	no|down	no|down	yes|up	no|down	no|up	no|down	no|down	no|down	yes|up	no|down	yes|up	no|up	3	NCGR_LOCUS52157	CAD6268852.1
gene-NCGR_LOCUS52154	no|up	no|down	yes|down	no|up	no|down	yes|down	yes|down	no|up	no|down	yes|down	no|down	no|down	4	NCGR_LOCUS52154	CAD6268849.1
gene-NCGR_LOCUS57273	no|up	no|up	no|up	no|up	no|up	yes|up	yes|up	no|up	no|up	no|up	no|up	no|up	2	NCGR_LOCUS57273	CAD6333175.1
gene-NCGR_LOCUS24409	no|up	no|up	yes|up	no|up	no|up	yes|up	yes|up	no|down	yes|up	yes|up	no|up	no|up	5	NCGR_LOCUS24409	CAD6236550.1
gene-NCGR_LOCUS24408	no|down	no|down	no|up	no|up	no|down	no|down	yes|up	yes|up	no|down	yes|up	no|up	yes|down	4	NCGR_LOCUS24408	CAD6236549.1
gene-NCGR_LOCUS58619	no|up	no|down	yes|down	no|down	no|down	no|down	no|down	no|up	yes|down	no|down	no|down	no|down	2	NCGR_LOCUS58619	CAD6334521.1
MSTRG.6019	no|down	no|down	no|down	no|down	no|down	yes|down	yes|down	no|down	no|down	yes|down	no|up	no|up	3		None
MSTRG.6014	no|up	no|down	no|down	no|up	no|down	yes|down	yes|down	no|up	no|down	yes|down	no|down	no|down	3		None
MSTRG.11097	no|down	no|down	yes|down	no|up	no|down	no|up	no|up	no|down	yes|down	no|up	no|down	no|up	2
MSTRG.2712	no|up	no|down	yes|down	no|down	no|down	yes|down	yes|down	no|up	no|down	yes|down	no|down	no|down	4
MSTRG.2715	no|up	no|down	no|down	no|down	no|down	yes|down	yes|down	no|down	no|down	no|down	no|down	no|down	2
gene-NCGR_LOCUS44016	no|down	no|up	no|down	no|down	no|up	no|down	no|down	no|down	yes|down	no|down	no|down	no|down	1	NCGR_LOCUS44016	CAD6260584.1
gene-NCGR_LOCUS414	no|up	no|down	yes|down	no|down	no|down	no|down	no|down	no|up	yes|down	no|up	yes|down	no|down	3	NCGR_LOCUS414	CAD6202109.1
gene-NCGR_LOCUS49025	no|up	no|down	yes|down	no|down	no|down	no|down	no|down	no|down	no|down	no|down	no|down	no|down	1	NCGR_LOCUS49025	CAD6265720.1
gene-NCGR_LOCUS411	yes|down	no|up	yes|up	no|up	yes|up	no|down	no|up	no|up	yes|up	no|down	no|up	no|up	4	NCGR_LOCUS411	CAD6202103.1
gene-NCGR_LOCUS419	no|up	no|down	no|down	no|up	no|up	yes|up	yes|up	no|up	no|down	no|up	no|down	no|up	2	NCGR_LOCUS419	CAD6202120.1
gene-NCGR_LOCUS57627	no|up	no|up	no|down	no|up	no|down	yes|up	yes|up	no|down	no|up	no|up	no|up	no|up	2	NCGR_LOCUS57627	CAD6333529.1
gene-NCGR_LOCUS34273	no|down	no|up	no|up	no|up	yes|up	no|up	no|up	no|down	no|up	no|up	no|down	no|up	1	NCGR_LOCUS34273	CAD6250493.1
MSTRG.44970	no|down	no|down	no|up	no|up	no|down	yes|up	yes|up	no|down	no|up	yes|up	no|up	no|up	3
gene-NCGR_LOCUS57626	no|up	no|down	no|down	no|down	yes|down	no|up	no|down	no|down	no|up	no|up	no|up	no|down	1	NCGR_LOCUS57626	CAD6333528.1
gene-NCGR_LOCUS59421	no|up	no|up	no|up	no|down	no|down	yes|down	yes|down	no|down	no|up	no|down	no|up	no|down	2	NCGR_LOCUS59421	CAD6335323.1
gene-NCGR_LOCUS57625	no|up	no|down	yes|up	no|down	no|down	yes|down	no|down	no|up	yes|up	no|down	yes|up	no|down	4	NCGR_LOCUS57625	CAD6333527.1
gene-NCGR_LOCUS54876	no|down	no|up	yes|up	no|down	no|up	no|down	no|up	no|up	yes|up	no|up	yes|up	no|down	3	NCGR_LOCUS54876	CAD6271590.1
gene-NCGR_LOCUS3801	no|down	yes|down	yes|down	no|up	no|down	yes|down	no|down	no|up	yes|down	no|down	no|down	no|up	4	NCGR_LOCUS3801	CAD6206049.1
MSTRG.40267	no|down	no|down	no|no test	no|down	no|up	yes|down	yes|down	no|up	no|down	no|down	no|down	no|down	2
gene-NCGR_LOCUS54873	yes|down	yes|up	yes|up	no|up	yes|up	yes|up	no|down	no|down	yes|up	no|down	yes|up	no|up	7	NCGR_LOCUS54873	CAD6271587.1
gene-NCGR_LOCUS54872	no|up	no|down	no|down	no|down	no|down	yes|down	yes|down	no|up	no|down	yes|down	no|no test	no|down	3	NCGR_LOCUS54872	CAD6271586.1
gene-NCGR_LOCUS3804	no|up	no|down	no|down	no|down	yes|down	no|up	no|down	no|down	no|down	no|down	no|up	no|up	1	NCGR_LOCUS3804	CAD6206055.1
gene-NCGR_LOCUS50365	no|up	no|down	no|up	no|up	no|down	no|down	yes|up	no|up	no|up	no|down	no|up	no|up	1	NCGR_LOCUS50365	CAD6267060.1
MSTRG.59183	yes|up	yes|down	no|down	no|up	yes|down	yes|down	no|down	no|up	yes|up	yes|down	yes|up	no|up	7		None
gene-NCGR_LOCUS31320	no|down	no|up	yes|up	no|up	no|up	yes|up	yes|up	no|up	yes|up	no|up	yes|up	no|up	5	NCGR_LOCUS31320	CAD6247094.1
gene-NCGR_LOCUS31321	no|down	no|up	yes|up	no|down	no|up	yes|up	no|up	no|down	yes|up	no|up	yes|up	no|up	4	NCGR_LOCUS31321	CAD6247095.1
gene-NCGR_LOCUS31326	no|no test	no|no test	no|no test	no|up	no|no test	no|down	yes|up	yes|up	no|no test	no|up	no|no test	yes|down	3	NCGR_LOCUS31326	CAD6247100.1
gene-NCGR_LOCUS54879	yes|down	yes|up	yes|up	no|up	yes|up	yes|up	yes|up	no|down	yes|up	no|up	no|up	no|up	7	NCGR_LOCUS54879	CAD6271593.1
MSTRG.48076	no|up	no|down	yes|down	no|down	yes|down	yes|down	yes|down	no|down	yes|down	yes|down	no|down	no|down	6		None
MSTRG.49308	no|up	no|down	yes|down	no|down	no|down	no|down	yes|down	no|down	no|down	yes|down	no|down	no|up	3
MSTRG.42538	no|up	no|down	no|down	no|down	no|down	yes|down	yes|down	no|up	no|down	no|down	no|down	no|down	2
MSTRG.42534	no|down	no|down	no|down	no|down	no|down	yes|down	yes|down	no|up	no|down	no|down	no|up	no|down	2		None
MSTRG.42532	no|down	no|down	yes|up	no|down	no|up	yes|up	yes|up	no|up	yes|up	yes|up	yes|up	no|down	6		None
MSTRG.42531	no|down	no|up	yes|up	no|up	no|up	yes|up	yes|up	no|down	yes|up	yes|up	yes|up	no|up	6
gene-NCGR_LOCUS42824	no|up	yes|up	yes|up	no|up	yes|up	no|up	no|up	no|up	yes|up	no|up	no|up	no|down	4	NCGR_LOCUS42824	CAD6259384.1
gene-NCGR_LOCUS67009	no|down	no|down	no|up	no|up	no|up	yes|down	yes|down	no|down	no|down	no|down	no|up	no|up	2	NCGR_LOCUS67009	CAD6342911.1
gene-NCGR_LOCUS54794	no|up	no|up	no|up	no|up	no|up	yes|up	yes|up	no|down	no|up	no|down	no|up	yes|up	3	NCGR_LOCUS54794	CAD6271508.1
gene-NCGR_LOCUS29132	no|up	no|up	no|up	no|up	no|down	no|up	yes|up	no|up	yes|up	no|up	yes|up	no|down	3	NCGR_LOCUS29132	CAD6244434.1
gene-NCGR_LOCUS26805	yes|down	no|up	yes|up	no|down	yes|up	yes|down	yes|down	no|up	no|down	yes|down	no|down	no|down	6	NCGR_LOCUS26805	CAD6240087.1
gene-NCGR_LOCUS29131	no|down	no|down	yes|up	no|down	no|up	no|down	no|down	no|down	no|up	no|up	no|up	no|down	1	NCGR_LOCUS29131	CAD6244433.1
gene-NCGR_LOCUS26809	no|down	no|up	yes|up	no|down	no|up	yes|up	yes|up	no|up	no|up	yes|up	no|up	no|down	4	NCGR_LOCUS26809	CAD6240094.1
MSTRG.32074	no|down	no|down	no|no test	no|up	no|no test	yes|down	yes|down	no|down	no|down	yes|down	no|no test	no|up	3		None
gene-NCGR_LOCUS64449	no|up	yes|up	no|up	no|down	no|up	no|up	no|up	no|up	no|up	yes|up	no|down	no|down	2	NCGR_LOCUS64449	CAD6340351.1
gene-NCGR_LOCUS57862	no|down	no|down	no|up	no|down	no|down	yes|down	yes|down	no|down	no|up	yes|down	no|up	no|up	3	NCGR_LOCUS57862	CAD6333764.1
MSTRG.9899	no|down	no|up	yes|up	no|up	yes|up	no|up	no|up	no|up	no|up	no|up	no|down	no|down	2
gene-NCGR_LOCUS59468	no|up	no|up	no|up	no|up	no|up	yes|up	yes|up	no|down	no|up	yes|up	no|up	no|up	3	NCGR_LOCUS59468	CAD6335370.1
gene-NCGR_LOCUS16170	no|up	no|up	no|up	no|up	no|up	yes|up	yes|up	no|up	yes|up	yes|up	no|up	no|up	4	NCGR_LOCUS16170	CAD6223781.1
gene-NCGR_LOCUS16171	no|up	no|down	no|down	no|down	no|down	yes|down	yes|down	no|up	no|down	no|down	no|down	no|down	2	NCGR_LOCUS16171	CAD6223782.1
gene-NCGR_LOCUS16172	no|down	no|up	yes|up	no|down	no|up	no|up	no|up	no|down	no|up	no|up	no|up	no|up	1	NCGR_LOCUS16172	CAD6223783.1
gene-NCGR_LOCUS16175	no|down	no|up	yes|up	no|down	yes|up	no|up	yes|up	no|up	no|up	no|up	no|up	no|down	3	NCGR_LOCUS16175	CAD6223786.1
gene-NCGR_LOCUS16177	no|down	no|down	no|down	no|up	no|down	yes|down	yes|down	no|down	no|down	yes|down	no|down	no|up	3	NCGR_LOCUS16177	CAD6223788.1
gene-NCGR_LOCUS59463	no|up	yes|up	yes|up	no|down	yes|up	yes|up	yes|up	no|down	yes|up	yes|up	no|up	no|down	7	NCGR_LOCUS59463	CAD6335365.1
gene-NCGR_LOCUS65471	no|down	no|up	yes|up	no|up	no|up	no|down	no|up	no|up	no|up	no|down	no|up	no|up	1	NCGR_LOCUS65471	CAD6341373.1
gene-NCGR_LOCUS1184	no|up	no|down	yes|down	no|down	yes|down	yes|down	no|down	no|down	yes|down	no|down	yes|down	no|down	5	NCGR_LOCUS1184	CAD6202946.1
gene-NCGR_LOCUS48150	no|up	yes|down	yes|down	no|up	yes|down	no|down	no|up	no|up	yes|down	no|down	no|up	no|up	4	NCGR_LOCUS48150	CAD6264845.1
gene-NCGR_LOCUS48153	no|up	yes|up	yes|up	no|up	yes|up	yes|up	yes|up	no|down	yes|up	yes|up	yes|up	no|up	8	NCGR_LOCUS48153	CAD6264848.1
gene-NCGR_LOCUS42171	no|down	no|up	no|up	no|up	no|up	yes|down	no|down	no|up	no|up	no|down	no|down	no|down	1	NCGR_LOCUS42171	CAD6258704.1
gene-NCGR_LOCUS42170	no|up	no|up	yes|down	no|up	no|down	no|up	no|down	no|down	yes|down	no|down	yes|down	no|up	3	NCGR_LOCUS42170	CAD6258703.1
MSTRG.8412	no|down	no|down	no|down	no|down	no|down	yes|down	yes|down	no|down	yes|down	no|down	no|down	no|down	3
gene-NCGR_LOCUS65478	no|down	no|down	yes|up	no|up	no|down	no|up	no|up	no|up	no|up	no|down	yes|up	no|up	2	NCGR_LOCUS65478	CAD6341380.1
gene-NCGR_LOCUS17762	no|up	no|up	no|down	no|down	no|down	no|down	yes|down	no|down	no|down	no|down	no|down	no|down	1	NCGR_LOCUS17762	CAD6225827.1
gene-NCGR_LOCUS59425	no|up	no|up	no|up	no|up	no|up	yes|up	yes|up	no|down	no|up	no|up	no|down	yes|up	3	NCGR_LOCUS59425	CAD6335327.1
MSTRG.12838	no|down	yes|down	no|down	no|up	no|down	yes|up	yes|up	no|down	no|down	yes|up	no|up	no|up	4		None
gene-NCGR_LOCUS56890	no|down	no|down	no|up	no|down	no|down	yes|down	no|down	no|up	no|up	no|down	no|up	no|down	1	NCGR_LOCUS56890	CAD6332792.1
gene-NCGR_LOCUS49684	no|up	no|up	no|up	no|down	no|up	yes|up	yes|up	no|down	no|up	yes|up	no|up	no|down	3	NCGR_LOCUS49684	CAD6266379.1
gene-NCGR_LOCUS2867	no|down	no|down	no|down	no|up	no|down	yes|down	no|down	no|up	no|down	yes|down	no|down	no|up	2	NCGR_LOCUS2867	CAD6204995.1
gene-NCGR_LOCUS4006	no|up	no|up	no|down	no|down	no|up	yes|up	no|up	no|down	no|up	no|up	no|down	no|up	1	NCGR_LOCUS4006	CAD6206281.1
MSTRG.57127	no|down	no|down	no|down	no|up	no|down	yes|down	yes|down	no|down	no|down	yes|down	no|down	no|up	3		None
gene-NCGR_LOCUS4005	no|up	no|up	no|up	no|up	no|down	no|up	yes|up	yes|up	no|up	no|up	no|up	no|down	2	NCGR_LOCUS4005	CAD6206280.1
MSTRG.47838	no|up	no|up	no|down	no|up	no|down	yes|down	no|down	no|up	no|up	no|down	no|up	no|down	1
MSTRG.47839	no|up	no|down	no|down	no|up	no|down	yes|down	yes|down	no|down	no|up	yes|down	no|up	no|up	3
gene-NCGR_LOCUS4000	no|up	no|up	no|up	no|up	no|up	yes|up	no|up	no|down	no|up	no|up	no|up	no|up	1	NCGR_LOCUS4000	CAD6206275.1
MSTRG.24496	no|down	no|down	no|down	no|down	no|down	yes|down	yes|down	no|down	no|down	no|down	no|up	no|down	2
gene-NCGR_LOCUS4008	no|down	no|up	no|up	no|up	no|up	yes|down	yes|down	no|down	no|down	yes|down	no|down	no|up	3	NCGR_LOCUS4008	CAD6206283.1
MSTRG.47833	no|up	no|down	yes|down	no|down	no|down	yes|down	yes|down	no|down	no|down	no|down	no|down	no|down	3
gene-NCGR_LOCUS33243	no|down	no|down	yes|up	no|up	no|up	yes|up	yes|up	no|up	yes|up	no|up	yes|up	no|up	5	NCGR_LOCUS33243	CAD6249417.1
MSTRG.20797	no|down	no|down	no|up	no|up	no|down	yes|up	yes|up	no|down	no|up	yes|up	no|up	no|up	3		None
gene-NCGR_LOCUS33240	no|down	no|up	no|up	no|up	no|up	yes|up	yes|up	no|down	no|up	no|down	no|down	yes|up	3	NCGR_LOCUS33240	CAD6249413.1
gene-NCGR_LOCUS33247	no|down	yes|up	yes|up	no|up	yes|up	yes|up	no|up	no|down	yes|up	no|down	no|up	yes|up	6	NCGR_LOCUS33247	CAD6249421.1
gene-NCGR_LOCUS33246	yes|down	yes|up	yes|up	no|up	yes|up	yes|up	no|up	no|down	yes|up	no|down	no|up	yes|up	7	NCGR_LOCUS33246	CAD6249420.1
MSTRG.31679	no|down	no|down	yes|down	no|down	no|down	no|down	no|down	no|up	yes|down	no|down	no|down	no|down	2		None
gene-NCGR_LOCUS45492	no|up	yes|up	no|up	no|up	no|up	yes|up	yes|up	no|up	no|up	yes|up	no|down	no|up	4	NCGR_LOCUS45492	CAD6262112.1
gene-NCGR_LOCUS49937	no|down	no|down	no|up	no|down	no|up	yes|down	yes|down	no|up	no|up	no|down	no|up	no|down	2	NCGR_LOCUS49937	CAD6266632.1
gene-NCGR_LOCUS35836	no|down	no|up	no|down	no|up	no|up	no|down	no|down	no|down	yes|down	no|down	no|down	no|up	1	NCGR_LOCUS35836	CAD6252108.1
MSTRG.20798	no|up	no|down	no|down	no|up	no|down	no|down	yes|down	no|down	no|down	yes|down	no|down	no|up	2		None
gene-NCGR_LOCUS45490	no|up	no|down	yes|down	no|up	yes|down	no|down	no|down	no|up	no|down	no|down	no|no test	no|up	2	NCGR_LOCUS45490	CAD6262110.1
gene-NCGR_LOCUS37556	no|down	no|up	no|up	no|up	yes|up	no|down	no|up	no|up	no|up	no|down	no|down	no|up	1	NCGR_LOCUS37556	CAD6253940.1
gene-NCGR_LOCUS37554	no|down	no|up	yes|up	no|up	yes|up	yes|up	yes|up	no|up	yes|up	yes|up	yes|up	no|up	7	NCGR_LOCUS37554	CAD6253938.1
gene-NCGR_LOCUS12509	no|up	yes|down	yes|down	no|down	yes|down	yes|down	yes|down	no|up	no|down	yes|down	no|up	no|down	6	NCGR_LOCUS12509	CAD6218658.1
MSTRG.35704	no|up	no|down	no|down	no|up	no|down	yes|down	yes|down	no|up	no|down	yes|down	no|up	no|down	3
gene-NCGR_LOCUS48080	no|up	no|up	no|down	no|down	no|up	yes|down	yes|down	no|down	no|up	no|down	no|down	no|down	2	NCGR_LOCUS48080	CAD6264775.1
gene-NCGR_LOCUS20639	no|down	no|up	yes|up	no|up	no|up	no|down	no|up	no|up	no|up	no|up	no|up	no|down	1	NCGR_LOCUS20639	CAD6230284.1
MSTRG.39856	no|up	no|down	yes|down	no|up	no|down	no|down	no|down	no|down	no|down	no|down	no|down	no|up	1
gene-NCGR_LOCUS28031	no|down	no|down	no|down	no|down	no|down	no|down	no|down	no|up	yes|down	no|up	no|down	no|down	1	NCGR_LOCUS28031	CAD6242594.1
gene-NCGR_LOCUS3149	no|down	no|down	yes|down	no|down	no|down	yes|down	yes|down	no|up	yes|down	yes|down	yes|down	no|down	6	NCGR_LOCUS3149	CAD6205318.1
gene-NCGR_LOCUS41454	no|up	yes|up	no|up	no|down	yes|up	yes|up	no|up	no|down	no|up	yes|up	no|down	no|down	4	NCGR_LOCUS41454	CAD6257971.1
gene-NCGR_LOCUS44020	no|down	no|up	no|up	no|down	no|up	yes|down	yes|down	no|down	no|up	no|down	no|down	no|down	2	NCGR_LOCUS44020	CAD6260588.1
gene-NCGR_LOCUS12808	no|no test	no|no test	no|no test	no|down	no|no test	no|up	no|up	no|up	no|no test	yes|up	no|no test	no|down	1	NCGR_LOCUS12808	CAD6218999.1
gene-NCGR_LOCUS49208	no|down	no|up	yes|up	no|up	no|up	no|down	no|down	no|up	yes|up	no|down	no|up	no|up	2	NCGR_LOCUS49208	CAD6265903.1
gene-NCGR_LOCUS8625	no|up	no|down	no|down	no|down	no|down	yes|down	no|down	no|up	no|up	no|down	no|up	no|down	1	NCGR_LOCUS8625	CAD6212905.1
gene-NCGR_LOCUS52539	no|up	no|down	no|down	no|up	yes|down	no|down	no|up	no|up	no|up	no|up	no|up	no|down	1	NCGR_LOCUS52539	CAD6269234.1
gene-NCGR_LOCUS44630	no|up	no|down	yes|down	no|up	no|down	no|down	no|down	no|down	no|down	no|down	no|down	no|up	1	NCGR_LOCUS44630	CAD6261209.1
gene-NCGR_LOCUS44632	no|down	no|up	yes|up	no|up	no|up	yes|up	yes|up	no|down	yes|up	no|up	yes|up	no|up	5	NCGR_LOCUS44632	CAD6261211.1
gene-NCGR_LOCUS44633	no|down	no|up	yes|up	no|up	no|up	yes|up	yes|up	no|up	yes|up	no|up	yes|up	no|up	5	NCGR_LOCUS44633	CAD6261212.1
gene-NCGR_LOCUS44634	no|down	no|down	no|down	no|down	no|up	no|down	no|down	no|down	yes|down	no|down	no|down	no|up	1	NCGR_LOCUS44634	CAD6261213.1
gene-NCGR_LOCUS49207	yes|up	no|up	no|up	no|up	no|down	no|up	no|up	no|down	yes|up	no|up	no|up	no|up	2	NCGR_LOCUS49207	CAD6265902.1
gene-NCGR_LOCUS49205	no|up	no|up	no|down	no|down	no|down	yes|down	yes|down	no|up	no|up	yes|down	no|up	no|down	3	NCGR_LOCUS49205	CAD6265900.1
gene-NCGR_LOCUS12503	no|up	no|down	yes|down	no|up	yes|down	no|up	no|up	no|down	no|down	no|up	no|up	no|up	2	NCGR_LOCUS12503	CAD6218652.1
MSTRG.57648	no|up	no|down	no|down	no|down	no|down	no|down	yes|down	no|down	no|down	no|down	no|down	no|down	1
gene-NCGR_LOCUS3637	no|down	no|down	yes|up	no|up	no|up	yes|up	yes|up	no|down	no|up	no|up	no|up	no|up	3	NCGR_LOCUS3637	CAD6205869.1
gene-NCGR_LOCUS5755	no|up	yes|down	yes|down	no|down	yes|down	no|down	no|down	no|up	yes|down	no|down	no|down	no|down	4	NCGR_LOCUS5755	CAD6209550.1
gene-NCGR_LOCUS5978	no|up	yes|down	yes|down	no|down	yes|down	yes|down	yes|down	no|down	yes|down	yes|down	yes|down	no|up	8	NCGR_LOCUS5978	CAD6209806.1
gene-NCGR_LOCUS5756	no|up	no|down	yes|down	no|down	no|down	no|down	no|down	no|down	no|down	no|down	no|down	no|up	1	NCGR_LOCUS5756	CAD6209551.1
gene-NCGR_LOCUS1233	no|down	no|up	yes|up	no|up	no|up	yes|up	yes|up	no|down	yes|up	yes|up	yes|up	no|up	6	NCGR_LOCUS1233	CAD6202997.1
gene-NCGR_LOCUS5753	no|up	no|down	no|down	no|down	no|down	no|down	yes|down	no|down	no|down	no|down	no|up	no|down	1	NCGR_LOCUS5753	CAD6209548.1
gene-NCGR_LOCUS1231	no|down	no|up	yes|up	no|down	yes|up	no|up	no|down	no|down	no|up	no|up	no|down	no|down	2	NCGR_LOCUS1231	CAD6202995.1
gene-NCGR_LOCUS24980	no|no test	no|up	no|no test	no|up	no|up	no|up	yes|up	no|up	no|no test	no|up	no|down	no|down	1	NCGR_LOCUS24980	CAD6237471.1
gene-NCGR_LOCUS24981	yes|up	no|down	no|down	no|down	yes|down	yes|down	yes|down	no|up	no|up	yes|down	no|up	no|down	5	NCGR_LOCUS24981	CAD6237473.1
gene-NCGR_LOCUS24984	yes|down	no|up	yes|up	no|down	yes|up	yes|up	no|up	no|down	yes|up	no|up	yes|up	no|up	6	NCGR_LOCUS24984	CAD6237479.1
gene-NCGR_LOCUS5977	no|up	no|down	no|down	no|down	no|down	yes|down	yes|down	no|up	no|down	yes|down	no|down	no|down	3	NCGR_LOCUS5977	CAD6209805.1
gene-NCGR_LOCUS24987	no|up	no|up	yes|up	no|up	no|up	yes|up	yes|up	no|down	yes|up	yes|up	no|up	no|up	5	NCGR_LOCUS24987	CAD6237485.1
gene-NCGR_LOCUS9400	yes|down	no|up	no|up	no|up	yes|up	no|up	no|up	no|up	no|down	no|down	no|down	no|up	2	NCGR_LOCUS9400	CAD6213909.1
MSTRG.14061	no|up	no|down	no|down	no|up	no|down	yes|down	no|down	no|up	no|down	no|down	no|down	no|down	1
MSTRG.14067	no|down	no|down	no|down	no|down	no|down	no|down	yes|down	no|down	no|down	no|down	no|up	no|up	1		None
gene-NCGR_LOCUS57011	no|up	no|down	no|down	no|up	yes|down	yes|down	yes|down	no|down	no|down	yes|down	no|up	no|up	4	NCGR_LOCUS57011	CAD6332913.1
gene-NCGR_LOCUS9409	no|up	no|down	yes|down	no|up	no|down	no|up	no|up	no|down	no|down	no|down	no|down	no|up	1	NCGR_LOCUS9409	CAD6213918.1
gene-NCGR_LOCUS63144	no|up	no|down	yes|down	no|down	no|down	yes|down	yes|down	no|down	yes|down	no|down	no|down	no|down	4	NCGR_LOCUS63144	CAD6339046.1
MSTRG.10760	no|down	no|down	no|down	no|down	no|down	no|down	no|down	no|down	yes|down	no|down	no|down	no|down	1		None
gene-NCGR_LOCUS63143	no|down	no|down	yes|down	no|down	no|down	yes|down	yes|down	no|down	yes|down	no|down	no|down	no|down	4	NCGR_LOCUS63143	CAD6339045.1
gene-NCGR_LOCUS26112	no|up	no|up	yes|up	no|up	no|up	yes|up	yes|up	no|down	yes|up	yes|up	no|up	yes|up	6	NCGR_LOCUS26112	CAD6239078.1
gene-NCGR_LOCUS63619	no|down	no|down	no|up	no|down	no|down	yes|down	yes|down	no|down	no|up	no|down	no|up	no|down	2	NCGR_LOCUS63619	CAD6339521.1
gene-NCGR_LOCUS2860	no|up	no|down	yes|down	no|up	no|down	no|down	no|down	no|up	yes|down	no|down	yes|down	no|up	3	NCGR_LOCUS2860	CAD6204981.1
gene-NCGR_LOCUS58332	no|up	no|down	no|up	no|up	no|down	yes|down	no|down	no|up	no|up	no|down	no|up	no|down	1	NCGR_LOCUS58332	CAD6334234.1
gene-NCGR_LOCUS52027	no|up	no|down	no|down	no|down	no|down	yes|down	no|down	no|up	no|down	no|down	no|up	no|down	1	NCGR_LOCUS52027	CAD6268722.1
gene-NCGR_LOCUS10349	no|down	no|up	yes|up	no|up	yes|up	no|up	yes|up	no|up	yes|up	no|up	no|up	no|up	4	NCGR_LOCUS10349	CAD6215073.1
gene-NCGR_LOCUS10348	no|up	no|down	yes|down	no|down	no|down	no|up	no|up	no|up	no|down	no|up	no|down	no|down	1	NCGR_LOCUS10348	CAD6215072.1
gene-NCGR_LOCUS65027	no|up	no|up	no|down	no|up	no|up	yes|down	no|down	no|up	no|no test	yes|down	no|down	no|up	2	NCGR_LOCUS65027	CAD6340929.1
gene-NCGR_LOCUS16826	no|up	no|down	no|down	no|down	no|down	yes|down	yes|down	no|up	no|down	no|down	no|up	no|down	2	NCGR_LOCUS16826	CAD6224549.1
gene-NCGR_LOCUS16827	no|up	no|down	no|down	no|down	no|down	yes|down	no|down	no|up	no|down	no|down	no|down	no|down	1	NCGR_LOCUS16827	CAD6224550.1
gene-NCGR_LOCUS16824	no|up	no|down	no|up	no|up	yes|down	no|down	no|down	no|up	yes|up	no|down	yes|up	no|down	3	NCGR_LOCUS16824	CAD6224547.1
gene-NCGR_LOCUS16825	no|down	no|down	yes|up	no|down	no|up	no|up	no|down	no|down	no|up	no|down	no|up	no|up	1	NCGR_LOCUS16825	CAD6224548.1
gene-NCGR_LOCUS55395	no|down	no|down	yes|down	no|up	no|down	no|down	no|down	no|up	yes|down	no|down	no|down	no|up	2	NCGR_LOCUS55395	CAD6272118.1
gene-NCGR_LOCUS6401	yes|down	no|up	yes|up	no|up	yes|up	yes|down	yes|down	no|up	no|up	yes|down	no|up	no|down	6	NCGR_LOCUS6401	CAD6210295.1
gene-NCGR_LOCUS2983	no|up	no|up	yes|down	no|down	no|down	no|up	no|down	no|down	yes|down	no|down	yes|down	no|up	3	NCGR_LOCUS2983	CAD6205150.1
gene-NCGR_LOCUS10342	yes|up	no|down	yes|down	no|up	yes|down	no|down	no|down	no|up	no|down	no|down	no|up	no|down	3	NCGR_LOCUS10342	CAD6215060.1
gene-NCGR_LOCUS6404	no|down	no|up	yes|up	yes|up	yes|up	yes|up	yes|up	no|up	yes|up	yes|up	yes|up	no|up	8	NCGR_LOCUS6404	CAD6210298.1
gene-NCGR_LOCUS55934	no|up	yes|up	yes|up	no|up	yes|up	no|up	no|down	no|down	yes|up	no|down	no|up	no|up	4	NCGR_LOCUS55934	CAD6272661.1
gene-NCGR_LOCUS6406	no|up	no|up	no|up	no|up	no|down	no|down	no|down	no|down	no|up	yes|down	no|up	no|up	1	NCGR_LOCUS6406	CAD6210300.1
gene-NCGR_LOCUS55392	no|up	no|down	yes|down	no|down	no|down	yes|down	yes|down	no|up	yes|down	no|down	yes|down	no|down	5	NCGR_LOCUS55392	CAD6272114.1
gene-NCGR_LOCUS35959	yes|down	no|down	yes|up	no|down	no|up	yes|up	yes|up	no|up	no|up	yes|up	no|up	no|down	5	NCGR_LOCUS35959	CAD6252233.1
gene-NCGR_LOCUS35014	no|down	no|down	yes|up	no|up	no|up	no|up	no|up	no|up	no|up	no|down	no|up	no|up	1	NCGR_LOCUS35014	CAD6251259.1
gene-NCGR_LOCUS12232	no|up	no|down	no|up	no|up	no|down	no|down	yes|up	yes|up	no|up	no|up	no|up	no|down	2	NCGR_LOCUS12232	CAD6218332.1
MSTRG.12722	no|up	yes|down	yes|down	no|up	yes|down	yes|down	yes|down	no|up	yes|down	yes|down	no|down	no|up	7		None
gene-NCGR_LOCUS35953	no|up	no|up	no|down	no|down	no|down	yes|down	yes|down	no|up	no|down	yes|down	no|down	no|down	3	NCGR_LOCUS35953	CAD6252226.1
gene-NCGR_LOCUS35955	no|up	no|down	yes|down	no|down	yes|down	yes|down	yes|down	no|down	no|down	yes|down	no|up	no|down	5	NCGR_LOCUS35955	CAD6252228.1
gene-NCGR_LOCUS35954	no|up	yes|down	yes|down	no|up	yes|down	yes|down	yes|down	no|up	yes|down	yes|down	no|up	no|down	7	NCGR_LOCUS35954	CAD6252227.1
MSTRG.12729	no|down	no|down	no|down	no|down	no|down	no|down	yes|down	no|down	no|down	yes|down	no|down	no|up	2		None
MSTRG.38106	no|down	no|down	yes|down	no|down	no|down	yes|down	yes|down	no|down	yes|down	yes|down	no|down	no|down	5
gene-NCGR_LOCUS5584	no|up	no|down	no|up	no|up	no|down	no|up	no|up	no|up	yes|up	no|down	no|up	no|up	1	NCGR_LOCUS5584	CAD6209378.1
MSTRG.37635	no|up	no|down	yes|down	no|down	yes|down	no|up	no|up	no|down	no|down	no|up	no|down	no|up	2		None
MSTRG.37634	no|up	yes|down	yes|down	no|up	yes|down	no|up	no|up	no|down	yes|down	no|up	no|up	no|up	4
MSTRG.53805	no|up	no|down	no|down	no|down	no|down	yes|down	yes|down	no|up	no|down	no|down	no|down	no|down	2
MSTRG.37639	no|up	yes|up	yes|up	no|up	yes|up	no|up	no|up	no|down	yes|up	no|down	no|down	no|up	4		None
MSTRG.37638	no|down	no|up	no|up	no|down	yes|up	no|down	no|up	no|up	no|up	no|up	no|up	no|down	1
gene-NCGR_LOCUS42696	no|up	no|down	yes|down	no|up	no|down	yes|down	yes|down	no|up	yes|down	yes|down	no|down	no|down	5	NCGR_LOCUS42696	CAD6259255.1
MSTRG.36943	no|down	no|down	no|down	no|down	no|down	yes|down	yes|down	no|down	no|down	yes|down	no|down	no|down	3
MSTRG.64653	no|down	no|down	yes|down	no|up	no|down	yes|down	yes|down	no|up	yes|down	yes|down	no|down	no|up	5
MSTRG.17002	no|down	no|down	yes|up	no|up	no|up	no|down	no|down	no|down	no|up	no|down	no|up	no|up	1		None
gene-NCGR_LOCUS23066	no|down	no|down	no|no test	no|up	no|no test	yes|down	no|down	no|up	no|down	no|down	no|no test	no|down	1	NCGR_LOCUS23066	CAD6234513.1
gene-NCGR_LOCUS23062	no|down	no|down	no|down	no|down	no|down	yes|down	yes|down	no|up	no|down	yes|down	no|down	no|down	3	NCGR_LOCUS23062	CAD6234506.1
gene-NCGR_LOCUS23063	no|down	no|up	yes|up	no|down	no|up	yes|up	no|up	no|down	yes|up	no|up	no|up	no|up	3	NCGR_LOCUS23063	CAD6234508.1
MSTRG.64659	no|up	yes|down	yes|down	no|up	yes|down	no|up	no|up	no|up	yes|down	no|up	no|down	no|up	4		None
MSTRG.33139	no|up	no|down	yes|down	no|down	no|down	yes|down	no|down	no|up	no|down	no|down	no|down	no|down	2
gene-NCGR_LOCUS55648	yes|up	no|up	no|down	no|down	yes|down	no|down	no|down	no|down	no|up	no|up	no|up	no|down	2	NCGR_LOCUS55648	CAD6272373.1
gene-NCGR_LOCUS55642	yes|down	no|up	yes|up	no|up	yes|up	no|up	no|up	no|up	yes|up	no|up	yes|up	no|up	5	NCGR_LOCUS55642	CAD6272367.1
gene-NCGR_LOCUS39517	no|up	no|down	yes|down	no|down	yes|down	no|up	no|up	no|up	yes|down	no|up	no|down	no|down	3	NCGR_LOCUS39517	CAD6255990.1
gene-NCGR_LOCUS1002	no|down	no|down	yes|up	no|up	no|up	no|up	no|up	no|up	no|up	no|up	no|up	no|up	1	NCGR_LOCUS1002	CAD6202764.1
gene-NCGR_LOCUS39511	yes|down	yes|up	yes|up	no|up	yes|up	yes|up	yes|up	no|down	yes|up	yes|up	yes|up	yes|up	10	NCGR_LOCUS39511	CAD6255984.1
gene-NCGR_LOCUS60354	no|down	no|down	no|down	no|down	no|down	yes|down	yes|down	no|up	yes|down	no|down	no|down	no|down	3	NCGR_LOCUS60354	CAD6336256.1
gene-NCGR_LOCUS58378	no|down	yes|up	yes|up	no|up	yes|up	yes|up	yes|up	no|down	yes|up	yes|up	no|up	yes|up	8	NCGR_LOCUS58378	CAD6334280.1
gene-NCGR_LOCUS51590	no|up	no|down	no|down	no|down	no|down	yes|down	yes|down	no|down	no|down	no|down	no|down	no|down	2	NCGR_LOCUS51590	CAD6268285.1
MSTRG.56173	no|down	no|up	no|up	no|up	no|up	yes|up	yes|up	no|up	no|down	no|up	no|down	no|up	2
gene-NCGR_LOCUS58375	no|up	yes|down	yes|down	no|down	yes|down	no|down	no|down	no|up	yes|down	no|down	no|down	no|down	4	NCGR_LOCUS58375	CAD6334277.1
gene-NCGR_LOCUS58377	no|down	no|up	yes|up	no|up	yes|up	yes|up	yes|up	no|up	yes|up	yes|up	no|up	no|up	6	NCGR_LOCUS58377	CAD6334279.1
gene-NCGR_LOCUS14087	yes|down	no|up	yes|up	no|up	yes|up	yes|up	yes|up	no|up	yes|up	yes|up	yes|up	no|down	8	NCGR_LOCUS14087	CAD6220633.1
gene-NCGR_LOCUS14084	no|up	yes|up	no|up	no|up	no|up	no|up	no|up	no|up	no|up	no|up	no|down	no|down	1	NCGR_LOCUS14084	CAD6220630.1
MSTRG.38813	no|up	no|up	no|up	no|up	no|up	yes|down	yes|down	no|down	no|up	yes|down	no|up	no|up	3
gene-NCGR_LOCUS40531	no|up	no|up	no|down	no|up	no|down	no|down	no|down	no|down	no|up	yes|down	no|down	no|up	1	NCGR_LOCUS40531	CAD6257041.1
gene-NCGR_LOCUS40536	no|up	no|down	yes|down	no|down	no|down	no|down	no|down	no|down	yes|down	no|down	no|down	no|down	2	NCGR_LOCUS40536	CAD6257046.1
gene-NCGR_LOCUS40534	no|up	no|up	no|up	no|up	no|up	no|down	no|down	no|down	no|up	yes|down	no|up	no|up	1	NCGR_LOCUS40534	CAD6257044.1
MSTRG.59296	no|up	no|down	no|down	no|down	no|down	yes|down	no|down	no|up	no|up	no|down	no|up	no|down	1		None
gene-NCGR_LOCUS55035	no|down	no|up	no|up	no|down	no|up	yes|up	no|up	no|down	no|up	no|up	no|down	no|up	1	NCGR_LOCUS55035	CAD6271749.1
gene-NCGR_LOCUS8448	no|down	no|down	yes|up	no|up	no|up	yes|up	yes|up	no|down	yes|up	yes|up	yes|up	no|up	6	NCGR_LOCUS8448	CAD6212693.1
gene-NCGR_LOCUS8449	no|down	no|down	yes|up	no|down	no|down	no|down	no|up	no|up	no|up	no|up	yes|up	no|down	2	NCGR_LOCUS8449	CAD6212695.1
gene-NCGR_LOCUS40838	no|up	no|up	no|down	no|down	no|down	no|up	no|up	no|down	no|up	yes|up	no|down	no|down	1	NCGR_LOCUS40838	CAD6257353.1
MSTRG.56172	no|up	yes|up	no|up	no|down	no|up	no|up	no|up	no|down	no|up	no|up	no|down	no|down	1
gene-NCGR_LOCUS53490	no|up	no|up	yes|up	no|up	no|up	yes|up	yes|up	no|up	yes|up	no|up	no|up	no|up	4	NCGR_LOCUS53490	CAD6270196.1
gene-NCGR_LOCUS8443	no|down	no|down	yes|up	no|up	no|up	yes|down	no|down	no|up	no|up	no|down	no|up	no|down	2	NCGR_LOCUS8443	CAD6212683.1
gene-NCGR_LOCUS8440	no|down	yes|up	yes|up	no|up	yes|up	yes|up	yes|up	no|down	yes|up	yes|up	yes|up	yes|up	9	NCGR_LOCUS8440	CAD6212677.1
gene-NCGR_LOCUS53493	no|up	no|up	no|down	no|down	no|up	yes|up	no|up	no|down	no|down	no|up	no|down	no|up	1	NCGR_LOCUS53493	CAD6270199.1
gene-NCGR_LOCUS8447	yes|up	yes|down	no|down	no|up	yes|down	yes|down	no|down	no|up	no|up	no|down	yes|up	no|down	5	NCGR_LOCUS8447	CAD6212691.1
gene-NCGR_LOCUS50326	no|up	no|up	no|up	no|up	no|up	yes|up	yes|up	no|up	no|up	no|up	no|up	no|up	2	NCGR_LOCUS50326	CAD6267021.1
MSTRG.12180	yes|down	no|down	no|up	no|up	no|up	no|down	no|up	no|up	no|down	no|down	no|up	no|up	1
MSTRG.12181	yes|down	no|down	no|up	no|up	no|up	no|up	yes|up	no|up	no|down	no|down	no|up	no|up	2
MSTRG.40075	no|up	no|no test	no|down	no|up	no|down	yes|down	no|down	no|up	no|no test	no|down	no|no test	no|down	1		None
MSTRG.40074	no|up	no|down	yes|down	no|down	yes|down	no|down	no|down	no|down	no|down	no|down	no|down	no|down	2
gene-NCGR_LOCUS12153	no|down	no|down	no|down	no|down	no|down	yes|down	no|down	no|up	no|down	no|down	no|down	no|down	1	NCGR_LOCUS12153	CAD6218237.1
gene-NCGR_LOCUS18468	no|up	no|up	no|down	no|down	no|down	yes|down	yes|down	no|down	no|up	yes|down	no|up	no|up	3	NCGR_LOCUS18468	CAD6226719.1
gene-NCGR_LOCUS18469	no|up	no|down	yes|down	no|down	no|down	no|up	no|up	no|up	no|down	no|up	no|down	no|down	1	NCGR_LOCUS18469	CAD6226721.1
gene-NCGR_LOCUS62793	no|down	no|down	yes|up	no|up	no|up	yes|up	yes|up	no|up	yes|up	yes|up	yes|up	no|up	6	NCGR_LOCUS62793	CAD6338695.1
gene-NCGR_LOCUS62791	no|down	no|down	no|up	no|up	no|no test	yes|up	yes|up	no|up	no|up	yes|up	no|up	no|down	3	NCGR_LOCUS62791	CAD6338693.1
gene-NCGR_LOCUS12339	no|down	no|up	no|up	no|down	yes|up	no|down	no|down	no|down	no|up	no|down	no|down	no|down	1	NCGR_LOCUS12339	CAD6218465.1
gene-NCGR_LOCUS18462	no|up	yes|down	yes|down	no|down	yes|down	yes|down	yes|down	no|up	yes|down	yes|down	no|down	no|down	7	NCGR_LOCUS18462	CAD6226707.1
gene-NCGR_LOCUS14559	yes|down	yes|up	yes|up	no|up	yes|up	yes|up	yes|up	no|down	yes|up	yes|up	yes|up	yes|up	10	NCGR_LOCUS14559	CAD6221173.1
gene-NCGR_LOCUS55412	no|down	no|up	yes|up	no|up	no|up	yes|up	yes|up	no|down	yes|up	no|up	yes|up	no|up	5	NCGR_LOCUS55412	CAD6272137.1
gene-NCGR_LOCUS14550	yes|down	no|up	yes|up	no|up	yes|up	yes|up	yes|up	no|down	yes|up	yes|up	yes|up	yes|up	9	NCGR_LOCUS14550	CAD6221154.1
gene-NCGR_LOCUS48635	no|down	no|up	yes|up	no|up	no|up	yes|up	yes|up	no|down	yes|up	yes|up	yes|up	yes|up	7	NCGR_LOCUS48635	CAD6265330.1
gene-NCGR_LOCUS14553	no|up	no|down	yes|down	no|down	no|down	no|down	no|down	no|down	no|down	no|down	no|down	no|up	1	NCGR_LOCUS14553	CAD6221161.1
gene-NCGR_LOCUS14554	no|down	no|down	no|up	no|up	no|down	yes|down	no|down	no|down	no|down	no|down	no|up	no|up	1	NCGR_LOCUS14554	CAD6221163.1
gene-NCGR_LOCUS48631	no|down	no|up	no|up	no|down	no|up	no|up	no|up	no|down	no|up	yes|up	no|up	no|down	1	NCGR_LOCUS48631	CAD6265326.1
gene-NCGR_LOCUS48632	no|down	no|down	no|down	yes|down	no|down	yes|down	yes|down	no|up	yes|down	no|down	no|down	yes|down	5	NCGR_LOCUS48632	CAD6265327.1
gene-NCGR_LOCUS48633	no|down	yes|up	yes|up	no|up	yes|up	yes|up	yes|up	yes|up	yes|up	yes|up	yes|up	no|down	9	NCGR_LOCUS48633	CAD6265328.1
gene-NCGR_LOCUS11913	no|down	no|down	no|up	no|down	no|up	yes|up	yes|up	no|down	no|down	yes|up	no|up	no|up	3	NCGR_LOCUS11913	CAD6217976.1
gene-NCGR_LOCUS11912	no|up	no|up	yes|up	no|up	no|up	yes|up	no|up	no|down	yes|up	no|up	yes|up	no|up	4	NCGR_LOCUS11912	CAD6217975.1
gene-NCGR_LOCUS11911	no|up	no|down	no|down	no|down	no|down	no|down	yes|down	no|down	no|up	no|down	no|up	no|down	1	NCGR_LOCUS11911	CAD6217974.1
gene-NCGR_LOCUS11910	no|up	no|down	no|down	no|down	no|down	no|down	yes|down	no|down	no|up	no|down	no|up	no|down	1	NCGR_LOCUS11910	CAD6217973.1
gene-NCGR_LOCUS11916	no|up	no|up	yes|up	no|down	no|up	no|down	no|down	no|up	no|up	no|down	no|up	no|down	1	NCGR_LOCUS11916	CAD6217979.1
gene-NCGR_LOCUS11915	no|down	no|up	yes|up	no|up	yes|up	no|down	no|up	no|up	no|up	no|down	no|down	no|up	2	NCGR_LOCUS11915	CAD6217978.1
gene-NCGR_LOCUS4774	no|down	yes|down	no|down	no|up	no|down	no|down	no|down	no|up	no|down	yes|down	no|up	no|up	2	NCGR_LOCUS4774	CAD6207183.1
MSTRG.16351	no|up	yes|down	yes|down	no|up	yes|down	yes|down	yes|down	no|up	yes|down	yes|down	no|down	no|up	7		None
gene-NCGR_LOCUS38750	no|up	no|down	no|down	no|down	yes|down	no|down	no|down	no|up	no|down	no|down	no|up	no|down	1	NCGR_LOCUS38750	CAD6255154.1
gene-NCGR_LOCUS53726	no|no test	no|up	yes|up	no|up	no|up	yes|up	no|up	no|down	yes|up	no|up	no|up	no|up	3	NCGR_LOCUS53726	CAD6270434.1
MSTRG.32667	no|down	no|down	yes|up	no|up	no|up	no|down	no|down	no|down	yes|up	no|down	yes|up	no|up	3
gene-NCGR_LOCUS7462	yes|up	yes|down	yes|down	no|down	yes|down	yes|down	yes|down	no|up	yes|down	yes|down	no|up	no|down	8	NCGR_LOCUS7462	CAD6211500.1
gene-NCGR_LOCUS53722	no|down	no|down	yes|up	no|up	no|down	no|up	no|up	no|up	no|up	no|up	yes|up	no|up	2	NCGR_LOCUS53722	CAD6270430.1
gene-NCGR_LOCUS7467	no|down	no|up	no|up	no|down	no|up	yes|down	yes|down	no|down	no|down	yes|down	no|down	no|down	3	NCGR_LOCUS7467	CAD6211505.1
gene-NCGR_LOCUS7466	no|down	no|down	no|down	no|down	no|down	no|down	no|down	no|up	yes|down	no|down	no|down	no|down	1	NCGR_LOCUS7466	CAD6211504.1
gene-NCGR_LOCUS7468	yes|down	no|up	yes|up	no|up	yes|up	no|down	no|down	no|down	no|up	no|down	no|up	no|up	3	NCGR_LOCUS7468	CAD6211506.1
MSTRG.32668	no|down	no|down	yes|up	no|down	no|up	no|up	no|up	no|down	no|up	no|up	no|up	no|down	1
gene-NCGR_LOCUS42229	no|down	no|down	no|up	no|up	no|no test	yes|down	no|up	no|up	no|up	no|down	no|up	no|down	1	NCGR_LOCUS42229	CAD6258763.1
gene-NCGR_LOCUS54793	no|no test	no|up	no|up	no|up	no|up	no|up	yes|up	no|up	no|up	no|up	no|down	no|up	1	NCGR_LOCUS54793	CAD6271507.1
gene-NCGR_LOCUS9971	no|down	no|up	yes|up	no|up	no|up	no|up	no|up	no|down	yes|up	no|up	no|up	no|up	2	NCGR_LOCUS9971	CAD6214561.1
gene-NCGR_LOCUS41664	no|up	no|up	no|down	no|down	no|up	yes|up	no|up	no|down	no|up	no|up	no|down	no|down	1	NCGR_LOCUS41664	CAD6258183.1
MSTRG.29314	no|down	yes|up	yes|up	no|down	yes|up	no|up	no|up	no|up	yes|up	no|up	no|down	no|down	4
gene-NCGR_LOCUS48988	no|up	no|down	yes|down	no|up	no|down	no|down	no|up	no|up	no|down	no|down	no|down	no|up	1	NCGR_LOCUS48988	CAD6265683.1
MSTRG.29311	no|down	no|down	yes|up	no|up	no|up	yes|up	yes|up	no|no test	yes|up	yes|up	no|up	no|up	5
gene-NCGR_LOCUS41662	no|up	no|up	yes|down	no|down	no|down	no|down	no|down	no|down	no|down	no|up	no|down	no|down	1	NCGR_LOCUS41662	CAD6258181.1
MSTRG.29312	no|down	no|up	yes|up	no|up	yes|up	yes|up	yes|up	no|down	yes|up	yes|up	yes|up	no|up	7
gene-NCGR_LOCUS48981	no|down	no|up	no|up	no|up	no|up	yes|up	yes|up	no|up	no|up	no|up	no|up	no|up	2	NCGR_LOCUS48981	CAD6265676.1
gene-NCGR_LOCUS48987	no|up	no|up	yes|down	no|down	no|down	no|up	no|down	no|down	no|down	no|up	no|down	no|up	1	NCGR_LOCUS48987	CAD6265682.1
gene-NCGR_LOCUS9789	no|down	no|up	no|down	no|down	no|up	no|down	no|down	no|down	no|down	no|down	yes|down	no|down	1	NCGR_LOCUS9789	CAD6214372.1
gene-NCGR_LOCUS30209	no|down	no|up	no|down	no|up	no|up	no|up	yes|up	no|up	no|down	no|down	no|down	no|up	1	NCGR_LOCUS30209	CAD6245928.1
gene-NCGR_LOCUS30205	no|no test	no|up	yes|up	no|up	no|up	yes|up	yes|up	no|down	yes|up	no|up	yes|up	no|up	5	NCGR_LOCUS30205	CAD6245924.1
gene-NCGR_LOCUS30203	no|up	no|up	yes|up	no|up	no|up	yes|up	no|up	no|down	yes|up	no|up	yes|up	no|up	4	NCGR_LOCUS30203	CAD6245921.1
gene-NCGR_LOCUS30200	no|up	no|up	yes|down	no|down	no|down	yes|down	yes|down	no|down	no|down	yes|down	no|down	no|down	4	NCGR_LOCUS30200	CAD6245918.1
MSTRG.45411	no|no test	no|up	yes|up	no|up	no|up	yes|up	yes|up	no|no test	yes|up	yes|up	no|up	no|up	5		None
gene-NCGR_LOCUS68028	no|down	no|down	no|down	no|up	no|down	no|down	no|down	no|up	no|down	yes|down	no|up	no|up	1	NCGR_LOCUS68028	CAD6343930.1
gene-NCGR_LOCUS68022	no|down	yes|up	no|up	no|down	no|up	yes|up	yes|up	no|up	yes|up	yes|up	no|down	no|down	5	NCGR_LOCUS68022	CAD6343924.1
gene-NCGR_LOCUS68021	no|down	no|up	no|up	no|down	no|up	no|up	no|up	no|down	no|up	yes|up	no|down	no|down	1	NCGR_LOCUS68021	CAD6343923.1
gene-NCGR_LOCUS23393	no|up	no|down	yes|down	no|up	yes|down	no|up	no|up	no|up	no|down	no|up	no|up	no|down	2	NCGR_LOCUS23393	CAD6235021.1
gene-NCGR_LOCUS68027	no|up	no|up	yes|down	no|down	no|down	no|up	no|down	no|down	no|down	no|down	no|down	no|up	1	NCGR_LOCUS68027	CAD6343929.1
gene-NCGR_LOCUS68025	no|down	no|down	no|up	no|up	no|down	no|down	no|down	no|up	no|up	no|down	yes|up	no|up	1	NCGR_LOCUS68025	CAD6343927.1
MSTRG.36396	no|up	no|down	no|down	no|up	no|down	yes|up	no|up	no|down	no|down	no|up	no|down	no|up	1
gene-NCGR_LOCUS61239	no|up	no|down	no|down	no|up	no|down	yes|down	no|down	no|up	no|down	no|down	no|up	no|down	1	NCGR_LOCUS61239	CAD6337141.1
MSTRG.41307	no|down	yes|down	yes|down	no|up	yes|down	no|down	no|down	no|down	yes|down	yes|down	no|up	yes|up	6		None
gene-NCGR_LOCUS49584	no|up	yes|down	yes|down	no|down	yes|down	no|up	no|down	no|down	yes|down	no|up	no|down	no|up	4	NCGR_LOCUS49584	CAD6266279.1
gene-NCGR_LOCUS49587	no|down	yes|up	yes|up	no|up	yes|up	yes|up	yes|up	no|down	yes|up	yes|up	yes|up	yes|up	9	NCGR_LOCUS49587	CAD6266282.1
gene-NCGR_LOCUS49586	no|down	no|up	yes|up	no|down	yes|up	yes|up	yes|up	no|down	no|up	yes|up	no|up	no|up	5	NCGR_LOCUS49586	CAD6266281.1
gene-NCGR_LOCUS49583	no|up	yes|down	yes|down	no|down	yes|down	no|up	no|up	no|down	yes|down	no|up	no|down	no|down	4	NCGR_LOCUS49583	CAD6266278.1
gene-NCGR_LOCUS57393	no|down	no|up	yes|up	no|down	no|up	no|up	no|up	no|down	yes|up	no|up	yes|up	no|down	3	NCGR_LOCUS57393	CAD6333295.1
gene-NCGR_LOCUS57392	yes|down	yes|up	yes|up	no|down	yes|up	yes|up	yes|up	no|down	yes|up	yes|up	no|up	no|up	8	NCGR_LOCUS57392	CAD6333294.1
gene-NCGR_LOCUS57391	no|up	no|down	no|up	no|up	no|down	no|up	no|up	no|down	no|up	no|up	yes|up	no|up	1	NCGR_LOCUS57391	CAD6333293.1
gene-NCGR_LOCUS57395	no|up	no|up	yes|up	no|down	no|up	no|up	no|up	no|down	yes|up	no|up	no|up	no|down	2	NCGR_LOCUS57395	CAD6333297.1
gene-NCGR_LOCUS12251	no|down	no|down	no|up	no|up	no|up	yes|up	yes|up	no|up	no|up	yes|up	no|up	no|down	3	NCGR_LOCUS12251	CAD6218366.1
gene-NCGR_LOCUS52456	no|no test	no|no test	no|no test	no|up	no|no test	yes|up	yes|up	no|down	no|no test	no|up	no|no test	no|up	2	NCGR_LOCUS52456	CAD6269151.1
gene-NCGR_LOCUS57643	no|up	no|up	no|down	no|down	no|up	yes|up	no|up	no|down	no|down	no|up	no|down	no|up	1	NCGR_LOCUS57643	CAD6333545.1
gene-NCGR_LOCUS52453	no|down	no|up	yes|up	no|up	no|up	no|up	no|up	no|up	yes|up	no|down	no|up	no|up	2	NCGR_LOCUS52453	CAD6269148.1
gene-NCGR_LOCUS57644	no|down	no|up	yes|up	no|up	no|up	no|up	no|up	no|up	no|up	yes|down	no|up	no|up	2	NCGR_LOCUS57644	CAD6333546.1
gene-NCGR_LOCUS57647	no|down	yes|up	yes|up	no|up	yes|up	yes|up	yes|up	no|up	yes|up	yes|up	yes|up	no|up	8	NCGR_LOCUS57647	CAD6333549.1
gene-NCGR_LOCUS52450	no|down	no|down	no|down	no|up	no|down	yes|down	yes|down	no|down	yes|down	yes|down	no|down	no|up	4	NCGR_LOCUS52450	CAD6269145.1
gene-NCGR_LOCUS59409	no|down	yes|up	yes|up	no|down	yes|up	yes|up	no|up	no|down	yes|up	yes|up	no|up	no|up	6	NCGR_LOCUS59409	CAD6335311.1
gene-NCGR_LOCUS12258	yes|down	no|up	yes|up	no|down	yes|up	yes|up	no|up	no|down	yes|up	no|up	no|up	no|up	5	NCGR_LOCUS12258	CAD6218376.1
gene-NCGR_LOCUS64023	no|up	no|up	no|up	no|up	no|up	yes|up	no|up	no|down	no|up	no|up	no|up	no|up	1	NCGR_LOCUS64023	CAD6339925.1
gene-NCGR_LOCUS34132	no|down	no|up	yes|up	no|down	yes|up	yes|up	yes|up	no|up	yes|up	yes|up	yes|up	no|down	7	NCGR_LOCUS34132	CAD6250338.1
gene-NCGR_LOCUS68020	no|down	no|up	yes|up	no|up	yes|up	no|down	no|down	no|up	no|up	no|down	no|up	no|up	2	NCGR_LOCUS68020	CAD6343922.1
MSTRG.63447	no|up	no|up	no|down	no|down	no|down	yes|down	yes|down	no|up	no|up	yes|down	no|down	no|down	3
gene-NCGR_LOCUS36987	no|up	no|down	yes|down	no|down	no|down	yes|down	yes|down	no|down	yes|down	yes|down	yes|down	no|up	6	NCGR_LOCUS36987	CAD6253359.1
gene-NCGR_LOCUS36986	no|down	no|up	yes|up	no|up	no|up	no|down	no|down	no|down	no|up	no|down	no|up	no|up	1	NCGR_LOCUS36986	CAD6253358.1
gene-NCGR_LOCUS65269	no|down	no|down	no|down	no|down	no|up	no|down	no|down	no|down	yes|down	no|up	no|down	no|down	1	NCGR_LOCUS65269	CAD6341171.1
gene-NCGR_LOCUS43121	no|up	no|up	no|up	no|down	no|up	no|up	no|up	no|down	yes|up	no|up	no|up	no|down	1	NCGR_LOCUS43121	CAD6259684.1
gene-NCGR_LOCUS1693	no|down	no|up	no|up	no|up	no|up	yes|up	yes|up	no|down	no|down	yes|up	no|down	no|up	3	NCGR_LOCUS1693	CAD6203549.1
gene-NCGR_LOCUS65267	yes|down	no|down	yes|up	no|up	yes|up	yes|up	yes|up	no|up	yes|up	yes|up	yes|up	no|down	8	NCGR_LOCUS65267	CAD6341169.1
gene-NCGR_LOCUS65264	yes|down	no|up	yes|up	no|up	yes|up	yes|up	no|up	no|down	no|down	no|up	no|down	no|up	4	NCGR_LOCUS65264	CAD6341166.1
gene-NCGR_LOCUS65265	no|down	no|down	yes|up	no|up	no|up	no|up	no|up	no|up	no|up	no|up	no|up	no|down	1	NCGR_LOCUS65265	CAD6341167.1
gene-NCGR_LOCUS8762	no|up	no|up	no|up	no|up	no|up	no|up	no|up	no|down	yes|up	yes|down	no|up	yes|up	3	NCGR_LOCUS8762	CAD6213053.1
gene-NCGR_LOCUS21339	no|down	no|down	no|down	no|down	no|down	yes|down	yes|down	no|down	no|down	yes|down	no|down	no|up	3	NCGR_LOCUS21339	CAD6231226.1
gene-NCGR_LOCUS42364	no|up	no|down	yes|down	no|down	no|down	no|down	yes|down	no|down	yes|down	no|down	no|down	no|down	3	NCGR_LOCUS42364	CAD6258921.1
gene-NCGR_LOCUS42367	no|up	no|down	yes|up	no|down	no|down	yes|up	no|up	no|down	yes|up	yes|up	yes|up	no|up	5	NCGR_LOCUS42367	CAD6258924.1
gene-NCGR_LOCUS21331	no|down	no|down	no|down	no|down	no|down	no|down	no|down	no|down	yes|down	no|down	no|down	no|down	1	NCGR_LOCUS21331	CAD6231218.1
gene-NCGR_LOCUS21333	no|no test	no|up	yes|up	no|no test	no|up	no|no test	no|no test	no|no test	yes|up	no|no test	no|up	no|no test	2	NCGR_LOCUS21333	CAD6231220.1
gene-NCGR_LOCUS21335	no|down	no|up	yes|up	no|down	yes|up	no|up	no|down	no|down	yes|up	no|up	no|up	no|down	3	NCGR_LOCUS21335	CAD6231222.1
gene-NCGR_LOCUS5563	no|down	no|down	no|up	no|down	no|down	no|up	no|up	no|up	no|down	yes|up	no|up	no|down	1	NCGR_LOCUS5563	CAD6209356.1
gene-NCGR_LOCUS29659	yes|down	no|up	yes|up	no|up	yes|up	yes|up	yes|up	no|down	no|up	no|up	no|up	no|up	5	NCGR_LOCUS29659	CAD6245269.1
gene-NCGR_LOCUS29658	yes|down	no|down	yes|up	no|up	no|up	yes|up	yes|up	no|up	no|up	no|up	no|up	no|up	4	NCGR_LOCUS29658	CAD6245267.1
gene-NCGR_LOCUS5566	no|up	no|down	no|up	no|up	no|down	yes|down	no|down	no|up	no|up	no|down	no|up	no|down	1	NCGR_LOCUS5566	CAD6209359.1
gene-NCGR_LOCUS5567	no|down	no|down	yes|down	no|up	no|down	no|down	no|down	no|down	yes|down	no|down	no|down	no|up	2	NCGR_LOCUS5567	CAD6209360.1
gene-NCGR_LOCUS9238	no|up	no|up	no|up	no|down	no|up	yes|up	yes|up	no|down	yes|up	yes|up	no|up	no|down	4	NCGR_LOCUS9238	CAD6213721.1
gene-NCGR_LOCUS9236	no|up	no|down	no|down	no|up	no|down	yes|down	no|down	no|up	no|down	yes|down	no|down	no|up	2	NCGR_LOCUS9236	CAD6213719.1
gene-NCGR_LOCUS29652	no|up	yes|down	yes|down	no|up	yes|down	yes|down	yes|down	no|up	yes|down	yes|down	no|down	no|up	7	NCGR_LOCUS29652	CAD6245255.1
gene-NCGR_LOCUS5568	no|down	no|down	yes|up	no|up	no|down	yes|up	yes|up	no|up	no|up	no|up	yes|up	no|up	4	NCGR_LOCUS5568	CAD6209361.1
gene-NCGR_LOCUS7390	no|up	yes|up	yes|up	no|up	yes|up	no|up	no|up	no|up	yes|up	no|up	no|down	no|up	4	NCGR_LOCUS7390	CAD6211419.1
gene-NCGR_LOCUS29657	yes|down	no|up	yes|up	no|up	yes|up	yes|up	no|up	no|down	no|up	no|up	no|up	yes|up	5	NCGR_LOCUS29657	CAD6245265.1
gene-NCGR_LOCUS29655	no|up	no|up	no|down	no|up	no|up	no|down	no|down	no|down	no|down	yes|down	no|down	no|up	1	NCGR_LOCUS29655	CAD6245261.1
gene-NCGR_LOCUS63310	yes|up	yes|down	yes|down	no|down	yes|down	yes|down	no|down	no|up	no|down	no|down	yes|up	no|down	6	NCGR_LOCUS63310	CAD6339212.1
gene-NCGR_LOCUS28306	no|up	no|up	no|up	no|up	no|up	yes|up	yes|up	no|down	no|up	yes|up	no|up	no|up	3	NCGR_LOCUS28306	CAD6243005.1
gene-NCGR_LOCUS63312	no|up	no|down	no|up	no|down	no|down	yes|down	yes|down	no|down	no|up	yes|down	no|up	no|down	3	NCGR_LOCUS63312	CAD6339214.1
gene-NCGR_LOCUS63313	no|up	no|up	no|down	no|down	no|up	no|down	yes|down	no|down	no|down	no|down	no|down	no|down	1	NCGR_LOCUS63313	CAD6339215.1
gene-NCGR_LOCUS7828	no|down	no|down	yes|down	no|down	no|down	no|down	no|up	no|up	yes|down	no|up	yes|down	no|down	3	NCGR_LOCUS7828	CAD6212020.1
gene-NCGR_LOCUS66791	no|down	no|down	no|up	no|up	no|no test	no|up	yes|up	no|up	no|up	no|up	no|up	no|up	1	NCGR_LOCUS66791	CAD6342693.1
gene-NCGR_LOCUS66790	no|down	no|down	no|up	no|down	no|up	yes|up	no|up	no|down	no|up	no|up	no|up	no|up	1	NCGR_LOCUS66790	CAD6342692.1
gene-NCGR_LOCUS26416	no|down	no|up	no|up	no|no test	no|up	yes|up	yes|up	no|up	no|up	yes|up	no|up	no|down	3	NCGR_LOCUS26416	CAD6239483.1
gene-NCGR_LOCUS66795	no|no change	no|no change	no|no test	no|down	no|no test	no|up	yes|down	no|down	no|no change	no|down	no|no test	no|up	1	NCGR_LOCUS66795	CAD6342697.1
gene-NCGR_LOCUS23137	no|down	no|down	yes|up	no|down	no|down	yes|down	yes|down	no|up	no|up	no|down	yes|up	no|down	4	NCGR_LOCUS23137	CAD6234659.1
gene-NCGR_LOCUS29003	no|up	no|up	yes|down	no|up	no|up	no|down	no|down	no|down	no|down	no|down	yes|down	no|up	2	NCGR_LOCUS29003	CAD6244246.1
MSTRG.38726	no|up	no|down	yes|down	no|up	yes|down	no|down	no|up	no|up	no|down	no|down	no|up	no|down	2
gene-NCGR_LOCUS42324	no|down	no|down	no|up	no|down	no|down	yes|down	yes|down	no|down	no|down	no|down	no|up	no|up	2	NCGR_LOCUS42324
gene-NCGR_LOCUS60566	no|down	no|down	yes|up	no|down	no|down	no|up	no|up	no|up	no|up	yes|up	yes|up	no|down	3	NCGR_LOCUS60566	CAD6336468.1
gene-NCGR_LOCUS60567	no|down	no|down	yes|up	no|up	no|up	yes|up	yes|up	no|down	no|up	yes|up	no|up	no|up	4	NCGR_LOCUS60567	CAD6336469.1
gene-NCGR_LOCUS60563	no|up	no|down	no|down	no|down	yes|down	yes|up	yes|up	no|down	no|up	yes|up	yes|up	no|down	5	NCGR_LOCUS60563	CAD6336465.1
gene-NCGR_LOCUS64816	no|up	no|up	no|up	no|up	no|up	yes|down	yes|down	no|down	no|up	yes|down	no|up	no|up	3	NCGR_LOCUS64816	CAD6340718.1
gene-NCGR_LOCUS26413	no|up	no|up	no|up	no|up	no|down	yes|up	yes|up	no|down	no|up	yes|up	no|up	no|up	3	NCGR_LOCUS26413	CAD6239477.1
gene-NCGR_LOCUS42584	yes|down	no|down	no|up	no|up	yes|up	no|down	no|up	no|up	yes|down	yes|down	yes|down	no|up	5	NCGR_LOCUS42584	CAD6259143.1
gene-NCGR_LOCUS42585	no|down	no|down	yes|up	no|up	no|up	yes|up	no|up	no|down	no|up	no|up	no|up	no|up	2	NCGR_LOCUS42585	CAD6259144.1
gene-NCGR_LOCUS42586	no|down	yes|up	yes|up	no|up	yes|up	no|up	no|up	no|down	yes|up	no|up	no|up	no|up	4	NCGR_LOCUS42586	CAD6259145.1
gene-NCGR_LOCUS5690	yes|up	yes|down	yes|down	no|down	yes|down	no|down	yes|down	no|down	yes|down	no|down	no|down	no|down	6	NCGR_LOCUS5690	CAD6209485.1
gene-NCGR_LOCUS42582	no|down	no|up	no|up	no|up	yes|up	no|up	no|up	no|up	no|down	no|up	no|down	no|up	1	NCGR_LOCUS42582	CAD6259141.1
gene-NCGR_LOCUS42325	no|up	no|down	no|down	no|up	no|down	yes|up	yes|up	no|down	no|down	yes|up	no|down	no|up	3	NCGR_LOCUS42325	CAD6258859.1
gene-NCGR_LOCUS42588	no|up	yes|down	yes|down	no|up	yes|down	yes|down	yes|down	no|up	yes|down	yes|down	no|down	no|up	7	NCGR_LOCUS42588	CAD6259147.1
gene-NCGR_LOCUS5699	yes|down	yes|up	yes|up	no|up	yes|up	yes|up	yes|up	no|up	yes|up	yes|up	yes|up	no|up	9	NCGR_LOCUS5699	CAD6209494.1
gene-NCGR_LOCUS30970	yes|down	yes|up	yes|up	yes|up	yes|up	yes|up	yes|up	no|up	yes|up	yes|up	no|up	yes|up	10	NCGR_LOCUS30970	CAD6246726.1
gene-NCGR_LOCUS30972	no|down	no|down	no|down	no|down	no|down	yes|down	yes|down	no|up	yes|down	yes|down	no|down	no|down	4	NCGR_LOCUS30972	CAD6246728.1
gene-NCGR_LOCUS30976	yes|up	no|up	yes|down	no|up	yes|down	no|up	no|up	no|up	no|down	no|down	no|down	no|up	3	NCGR_LOCUS30976	CAD6246732.1
gene-NCGR_LOCUS44409	no|up	no|up	yes|up	no|up	no|down	no|up	no|up	no|up	yes|up	no|up	yes|up	no|down	3	NCGR_LOCUS44409	CAD6260987.1
gene-NCGR_LOCUS44408	no|down	no|down	no|up	no|down	no|up	no|up	yes|up	no|up	no|down	yes|up	no|down	no|down	2	NCGR_LOCUS44408	CAD6260986.1
gene-NCGR_LOCUS26932	no|up	no|down	no|down	no|up	no|down	no|down	yes|down	no|down	no|down	yes|down	no|down	no|up	2	NCGR_LOCUS26932	CAD6240306.1
gene-NCGR_LOCUS56512	no|down	no|up	no|up	no|down	no|up	yes|down	yes|down	no|up	no|up	no|down	no|up	no|down	2	NCGR_LOCUS56512	CAD6273246.1
gene-NCGR_LOCUS56510	no|down	no|down	yes|down	no|up	no|down	yes|down	no|down	no|up	yes|down	yes|down	no|down	no|up	4	NCGR_LOCUS56510	CAD6273244.1
gene-NCGR_LOCUS56511	yes|down	no|up	yes|up	no|up	yes|up	yes|up	yes|up	no|up	no|up	no|up	no|down	no|up	5	NCGR_LOCUS56511	CAD6273245.1
gene-NCGR_LOCUS15706	no|up	no|down	no|down	no|down	no|down	yes|down	yes|down	no|up	no|down	no|down	no|down	no|down	2	NCGR_LOCUS15706	CAD6223283.1
gene-NCGR_LOCUS56517	no|down	no|up	yes|up	no|up	yes|up	yes|up	no|up	no|down	no|up	no|up	no|down	no|up	3	NCGR_LOCUS56517	CAD6273251.1
gene-NCGR_LOCUS15708	no|down	no|down	yes|up	no|up	yes|up	yes|down	no|down	no|up	no|down	yes|down	no|up	no|up	4	NCGR_LOCUS15708	CAD6223286.1
gene-NCGR_LOCUS15709	no|down	no|up	yes|up	no|up	no|up	no|up	no|up	no|down	yes|up	no|down	no|up	no|up	2	NCGR_LOCUS15709	CAD6223287.1
gene-NCGR_LOCUS67288	no|down	no|up	no|up	no|down	no|up	yes|down	no|down	no|up	no|up	no|down	no|down	no|down	1	NCGR_LOCUS67288	CAD6343190.1
MSTRG.36420	no|down	no|up	no|up	no|up	no|up	yes|up	no|up	no|down	no|up	no|up	no|down	no|up	1
MSTRG.53311	no|down	no|down	yes|down	no|down	no|down	yes|down	no|down	no|down	yes|down	no|down	no|down	no|down	3
gene-NCGR_LOCUS48246	no|down	no|up	no|up	no|up	no|up	yes|up	no|up	no|down	no|up	no|down	no|up	no|up	1	NCGR_LOCUS48246	CAD6264941.1
gene-NCGR_LOCUS45758	no|down	no|down	no|down	no|up	no|down	yes|down	yes|down	no|down	no|down	yes|down	no|down	no|up	3	NCGR_LOCUS45758	CAD6262412.1
MSTRG.54858	no|down	no|down	no|down	no|up	no|down	no|down	yes|up	yes|up	no|down	no|up	no|no test	no|down	2
gene-NCGR_LOCUS40326	no|down	no|down	no|down	no|down	no|down	no|down	no|down	no|up	yes|down	no|up	no|down	no|down	1	NCGR_LOCUS40326	CAD6256829.1
MSTRG.54855	no|down	no|down	no|down	no|up	no|down	yes|down	no|down	no|up	no|down	no|down	no|up	no|up	1		None
gene-NCGR_LOCUS45750	no|down	no|up	no|up	no|down	no|up	no|up	no|up	no|down	no|up	yes|up	no|down	no|down	1	NCGR_LOCUS45750	CAD6262404.1
gene-NCGR_LOCUS45751	yes|down	no|down	yes|up	no|up	yes|up	yes|up	yes|up	no|up	no|up	yes|up	no|up	no|up	6	NCGR_LOCUS45751	CAD6262405.1
gene-NCGR_LOCUS45752	no|down	no|up	no|up	no|up	yes|up	yes|down	no|down	no|up	no|down	no|down	yes|down	no|down	3	NCGR_LOCUS45752	CAD6262406.1
gene-NCGR_LOCUS66241	yes|up	yes|up	no|down	no|up	no|up	no|up	no|up	no|down	no|up	no|up	no|down	no|up	2	NCGR_LOCUS66241	CAD6342143.1
gene-NCGR_LOCUS13669	no|up	no|down	no|down	no|down	no|down	yes|down	yes|down	no|down	no|down	yes|down	no|down	no|down	3	NCGR_LOCUS13669	CAD6220095.1
gene-NCGR_LOCUS66242	yes|down	no|up	yes|up	no|down	yes|up	yes|up	yes|up	no|down	no|up	no|up	no|down	no|up	5	NCGR_LOCUS66242	CAD6342144.1
gene-NCGR_LOCUS66245	no|down	no|up	yes|up	no|up	no|up	yes|up	yes|up	no|up	yes|up	yes|up	yes|up	no|down	6	NCGR_LOCUS66245	CAD6342147.1
gene-NCGR_LOCUS61212	no|up	no|down	no|down	no|down	no|down	yes|down	yes|down	no|up	no|down	yes|down	no|down	no|down	3	NCGR_LOCUS61212	CAD6337114.1
gene-NCGR_LOCUS54944	no|no test	no|no test	no|up	no|up	no|no test	yes|up	yes|up	no|up	no|up	no|up	no|up	no|up	2	NCGR_LOCUS54944	CAD6271658.1
gene-NCGR_LOCUS43188	no|up	no|down	yes|down	no|up	yes|down	no|down	no|down	no|down	no|down	yes|down	no|down	no|up	3	NCGR_LOCUS43188	CAD6259751.1
gene-NCGR_LOCUS43187	no|down	no|up	yes|up	no|up	yes|up	no|up	no|up	no|down	yes|up	no|up	no|up	no|up	3	NCGR_LOCUS43187	CAD6259750.1
MSTRG.64740	no|down	no|down	no|down	no|up	no|down	no|down	no|up	no|up	yes|down	no|down	no|down	no|down	1
gene-NCGR_LOCUS43183	no|down	no|down	no|down	no|no test	no|down	no|down	no|no test	no|up	yes|down	no|no test	no|no test	no|down	1	NCGR_LOCUS43183	CAD6259746.1
gene-NCGR_LOCUS61219	no|up	no|down	yes|down	no|down	yes|down	yes|down	yes|down	no|down	yes|down	yes|down	no|down	no|down	6	NCGR_LOCUS61219	CAD6337121.1
gene-NCGR_LOCUS21722	no|down	no|down	yes|up	no|up	no|down	no|up	no|up	no|up	no|up	no|down	yes|up	no|up	2	NCGR_LOCUS21722	CAD6231834.1
gene-NCGR_LOCUS2510	yes|down	yes|up	yes|up	no|up	yes|up	yes|up	yes|up	no|up	yes|up	no|up	no|down	yes|up	8	NCGR_LOCUS2510	CAD6204517.1
MSTRG.44630	yes|down	no|down	no|up	no|no test	yes|up	no|up	no|up	no|up	no|down	no|up	no|down	no|down	2
MSTRG.50195	no|up	yes|down	yes|down	no|down	yes|down	no|down	no|down	no|up	yes|down	no|down	no|down	no|down	4
gene-NCGR_LOCUS2515	no|down	no|up	no|up	no|up	no|up	yes|up	no|up	no|up	no|up	no|up	no|up	no|up	1	NCGR_LOCUS2515	CAD6204522.1
MSTRG.15073	no|up	no|down	no|down	no|up	no|down	yes|down	no|down	no|up	no|down	no|down	no|up	no|down	1
gene-NCGR_LOCUS32191	no|up	no|up	no|up	no|up	no|down	no|down	no|up	no|up	yes|up	no|down	no|up	no|up	1	NCGR_LOCUS32191	CAD6248024.1
gene-NCGR_LOCUS32192	yes|down	no|down	yes|up	no|up	yes|up	yes|up	no|up	no|down	no|down	no|up	no|up	yes|up	5	NCGR_LOCUS32192	CAD6248025.1
gene-NCGR_LOCUS2519	no|down	no|down	yes|up	no|up	no|up	yes|up	yes|up	no|up	no|up	yes|up	yes|up	no|down	5	NCGR_LOCUS2519	CAD6204526.1
MSTRG.15076	no|down	no|down	no|down	no|down	no|down	yes|down	yes|down	no|up	no|down	no|down	no|down	no|down	2		None
gene-NCGR_LOCUS32226	no|up	no|up	no|up	no|down	no|down	yes|up	no|up	no|down	no|up	no|up	no|up	no|down	1	NCGR_LOCUS32226	CAD6248064.1
gene-NCGR_LOCUS37615	no|down	yes|up	yes|up	no|up	yes|up	yes|up	yes|up	no|up	yes|up	no|up	yes|up	no|up	7	NCGR_LOCUS37615	CAD6254004.1
gene-NCGR_LOCUS32224	no|down	no|down	no|up	no|up	no|up	yes|up	yes|up	no|up	no|up	yes|up	no|up	no|down	3	NCGR_LOCUS32224	CAD6248062.1
gene-NCGR_LOCUS32222	no|down	no|up	yes|up	no|up	yes|up	yes|up	yes|up	no|up	yes|up	yes|up	no|up	no|up	6	NCGR_LOCUS32222	CAD6248060.1
gene-NCGR_LOCUS32220	no|down	yes|up	yes|up	no|up	yes|up	yes|up	yes|up	no|up	yes|up	yes|up	yes|up	no|up	8	NCGR_LOCUS32220	CAD6248058.1
gene-NCGR_LOCUS32221	no|down	no|down	yes|up	no|up	no|up	yes|up	yes|up	no|up	no|up	yes|up	no|up	no|up	4	NCGR_LOCUS32221	CAD6248059.1
MSTRG.10243	no|up	no|down	no|up	no|down	no|down	yes|down	no|down	no|up	no|up	no|down	no|up	no|down	1		None
gene-NCGR_LOCUS37618	no|no test	no|no test	no|no test	no|up	no|no test	no|up	yes|up	no|up	no|no test	no|up	no|no test	no|down	1	NCGR_LOCUS37618	CAD6254007.1
gene-NCGR_LOCUS11130	no|down	no|up	yes|up	no|up	yes|up	yes|up	yes|up	no|down	yes|up	yes|up	yes|up	no|up	7	NCGR_LOCUS11130	CAD6216979.1
gene-NCGR_LOCUS11134	no|down	yes|up	yes|up	no|down	yes|up	no|up	no|up	no|down	yes|up	no|up	no|up	no|down	4	NCGR_LOCUS11134	CAD6216984.1
gene-NCGR_LOCUS11137	no|down	no|up	yes|up	no|up	yes|up	yes|up	yes|up	no|up	yes|up	no|up	yes|up	no|up	6	NCGR_LOCUS11137	CAD6216987.1
gene-NCGR_LOCUS11136	no|down	no|up	yes|up	no|down	no|up	yes|down	yes|down	no|up	no|up	no|down	no|up	yes|down	4	NCGR_LOCUS11136	CAD6216986.1
MSTRG.30168	no|down	no|up	yes|up	no|up	no|up	no|down	no|up	no|up	no|up	no|up	no|up	no|down	1
gene-NCGR_LOCUS61666	no|down	yes|down	no|down	no|down	no|down	yes|down	yes|down	no|up	yes|down	no|down	no|down	no|down	4	NCGR_LOCUS61666	CAD6337568.1
MSTRG.23859	no|down	no|down	yes|down	no|up	no|down	no|down	no|down	no|down	yes|down	no|down	yes|down	no|up	3		None
gene-NCGR_LOCUS21892	no|up	no|up	no|up	no|up	no|up	yes|down	no|no test	no|up	no|up	no|down	no|up	no|down	1	NCGR_LOCUS21892	CAD6232172.1
MSTRG.21981	no|down	no|down	yes|up	no|no test	no|up	no|up	no|up	no|no test	no|up	no|up	no|up	no|no test	1
gene-NCGR_LOCUS55098	no|up	yes|up	no|down	no|up	no|up	yes|up	no|up	no|down	no|up	no|up	no|down	no|up	2	NCGR_LOCUS55098	CAD6271812.1
MSTRG.30110	no|up	no|up	no|up	no|up	no|up	yes|up	yes|up	no|up	no|up	no|up	no|up	no|up	2
gene-NCGR_LOCUS54662	no|up	no|down	yes|down	no|down	no|down	no|down	no|down	no|down	no|down	no|down	no|down	no|down	1	NCGR_LOCUS54662	CAD6271376.1
gene-NCGR_LOCUS55097	no|up	no|up	no|up	no|up	no|up	yes|down	no|down	no|up	no|up	yes|down	no|down	no|up	2	NCGR_LOCUS55097	CAD6271811.1
gene-NCGR_LOCUS55094	no|up	no|up	yes|up	no|up	no|up	yes|up	yes|up	no|down	yes|up	yes|up	no|up	no|up	5	NCGR_LOCUS55094	CAD6271808.1
gene-NCGR_LOCUS25931	no|up	yes|up	yes|up	no|up	yes|up	yes|up	yes|up	no|up	yes|up	no|up	no|down	no|up	6	NCGR_LOCUS25931	CAD6238805.1
gene-NCGR_LOCUS25936	no|down	no|up	no|up	no|up	no|up	no|up	yes|up	no|up	no|down	no|down	no|down	no|up	1	NCGR_LOCUS25936	CAD6238810.1
gene-NCGR_LOCUS55093	no|up	no|up	yes|up	no|up	no|up	no|down	no|down	no|down	yes|up	no|down	no|up	no|up	2	NCGR_LOCUS55093	CAD6271807.1
gene-NCGR_LOCUS13004	no|no test	no|no test	no|no test	no|up	no|no test	yes|up	no|up	no|down	no|no test	no|up	no|no test	no|up	1	NCGR_LOCUS13004	CAD6219286.1
gene-NCGR_LOCUS62545	no|down	no|down	yes|down	no|no test	no|down	no|no test	no|no test	no|no test	yes|down	no|no test	no|down	no|no test	2	NCGR_LOCUS62545	CAD6338447.1
gene-NCGR_LOCUS62891	yes|down	no|down	no|up	no|down	no|up	no|up	no|down	no|down	yes|down	no|down	no|down	no|up	2	NCGR_LOCUS62891	CAD6338793.1
gene-NCGR_LOCUS62892	no|up	no|down	no|down	no|up	yes|down	yes|up	yes|up	no|up	no|down	yes|up	no|up	no|up	4	NCGR_LOCUS62892	CAD6338794.1
MSTRG.18412	no|down	no|down	no|down	no|down	no|down	no|down	yes|down	no|down	no|down	no|down	no|up	no|up	1		None
gene-NCGR_LOCUS41059	no|no test	no|no test	yes|up	no|up	no|no test	yes|up	yes|up	no|up	yes|up	yes|up	no|up	no|up	5	NCGR_LOCUS41059	CAD6257574.1
gene-NCGR_LOCUS7982	no|down	no|down	no|up	no|down	no|up	yes|down	yes|down	no|up	no|up	no|down	no|up	no|down	2	NCGR_LOCUS7982	CAD6212174.1
gene-NCGR_LOCUS41055	yes|down	no|up	yes|up	no|up	yes|up	yes|up	yes|up	no|down	no|up	yes|up	no|down	yes|up	7	NCGR_LOCUS41055	CAD6257570.1
gene-NCGR_LOCUS41054	no|down	no|up	yes|up	no|down	yes|up	yes|up	no|up	no|down	yes|up	yes|up	yes|up	no|down	6	NCGR_LOCUS41054	CAD6257569.1
gene-NCGR_LOCUS41053	yes|down	no|up	yes|up	no|up	yes|up	yes|up	yes|up	no|down	no|up	yes|up	no|down	no|up	6	NCGR_LOCUS41053	CAD6257568.1
gene-NCGR_LOCUS45261	no|down	no|down	no|down	no|down	no|down	no|down	yes|down	no|down	no|down	yes|down	no|up	no|up	2	NCGR_LOCUS45261	CAD6261875.1
MSTRG.40312	no|up	no|down	no|down	no|up	no|down	yes|down	yes|down	no|up	no|down	yes|down	no|down	no|down	3
gene-NCGR_LOCUS59185	no|down	no|up	yes|up	no|up	no|up	no|up	yes|up	no|up	no|up	no|up	no|down	no|down	2	NCGR_LOCUS59185	CAD6335087.1
gene-NCGR_LOCUS8615	no|up	no|down	yes|down	no|down	no|down	no|down	no|down	no|down	yes|down	no|down	no|down	no|down	2	NCGR_LOCUS8615	CAD6212895.1
gene-NCGR_LOCUS7127	no|up	no|down	yes|down	no|up	no|down	yes|down	no|down	no|up	yes|down	yes|down	no|down	no|up	4	NCGR_LOCUS7127	CAD6211118.1
gene-NCGR_LOCUS7120	no|down	no|up	no|up	no|up	no|up	yes|up	no|up	no|down	no|down	no|up	no|down	no|up	1	NCGR_LOCUS7120	CAD6211111.1
gene-NCGR_LOCUS12531	no|down	yes|up	yes|up	no|up	yes|up	yes|up	yes|up	no|up	yes|up	yes|up	yes|up	no|down	8	NCGR_LOCUS12531	CAD6218680.1
gene-NCGR_LOCUS12532	no|down	no|up	yes|up	no|up	no|up	no|up	no|up	no|up	no|up	no|up	no|up	no|up	1	NCGR_LOCUS12532	CAD6218681.1
gene-NCGR_LOCUS7123	yes|up	no|down	yes|down	no|down	yes|down	yes|down	yes|down	no|up	no|up	yes|down	no|up	no|down	6	NCGR_LOCUS7123	CAD6211114.1
gene-NCGR_LOCUS12539	no|down	yes|down	no|down	no|down	no|down	yes|down	yes|down	no|down	no|down	yes|down	no|up	no|up	4	NCGR_LOCUS12539	CAD6218688.1
gene-NCGR_LOCUS19708	no|down	no|up	no|down	no|up	no|up	no|up	no|up	no|up	no|down	no|up	yes|down	no|down	1	NCGR_LOCUS19708	CAD6229077.1
gene-NCGR_LOCUS8618	no|up	no|down	yes|down	no|down	no|down	yes|down	yes|down	no|down	no|down	yes|down	no|down	no|down	4	NCGR_LOCUS8618	CAD6212898.1
gene-NCGR_LOCUS55384	no|down	no|down	no|up	no|down	no|up	yes|down	no|down	no|up	no|up	no|down	no|up	yes|down	2	NCGR_LOCUS55384	CAD6272105.1
MSTRG.13629	no|up	no|up	no|down	no|up	no|down	no|down	no|down	no|up	no|up	yes|down	no|down	no|up	1
gene-NCGR_LOCUS10662	no|down	no|up	yes|up	no|down	no|up	no|down	no|up	no|up	no|up	no|up	no|up	no|down	1	NCGR_LOCUS10662	CAD6215408.1
gene-NCGR_LOCUS50608	no|down	no|down	yes|down	no|up	no|up	no|down	no|down	no|down	yes|down	no|down	yes|down	no|up	3	NCGR_LOCUS50608	CAD6267303.1
gene-NCGR_LOCUS10667	no|down	no|down	yes|down	no|down	no|down	no|down	yes|down	no|down	yes|down	no|down	no|down	no|down	3	NCGR_LOCUS10667	CAD6215413.1
gene-NCGR_LOCUS10665	no|up	yes|down	yes|down	no|up	yes|down	no|up	no|up	no|down	yes|down	no|up	no|down	no|up	4	NCGR_LOCUS10665	CAD6215411.1
gene-NCGR_LOCUS50605	no|down	no|down	no|down	no|up	no|down	yes|down	yes|down	no|up	no|down	yes|down	no|up	no|up	3	NCGR_LOCUS50605	CAD6267300.1
gene-NCGR_LOCUS39168	no|down	no|down	yes|up	no|down	no|up	yes|down	no|down	no|up	no|up	no|up	yes|up	no|down	3	NCGR_LOCUS39168	CAD6255627.1
gene-NCGR_LOCUS18074	no|up	no|down	yes|down	no|down	yes|down	no|down	no|up	no|up	no|down	no|up	no|down	no|down	2	NCGR_LOCUS18074	CAD6226202.1
MSTRG.52591	no|down	no|down	no|down	no|down	no|down	no|down	yes|down	no|down	no|down	no|down	no|down	no|down	1		None
gene-NCGR_LOCUS41580	yes|down	yes|up	yes|up	no|up	yes|up	yes|up	no|up	no|down	no|up	no|down	no|down	yes|up	6	NCGR_LOCUS41580	CAD6258097.1
MSTRG.13912	no|down	yes|down	yes|down	no|down	yes|down	no|no test	no|down	no|down	yes|down	no|no test	no|down	no|no test	4
gene-NCGR_LOCUS42488	no|up	no|down	no|up	no|down	no|down	no|down	no|down	no|up	no|up	no|down	yes|up	no|down	1	NCGR_LOCUS42488	CAD6259046.1
gene-NCGR_LOCUS3399	no|up	yes|up	yes|up	no|up	no|up	yes|up	yes|up	no|up	yes|up	yes|up	yes|up	no|up	7	NCGR_LOCUS3399	CAD6205568.1
gene-NCGR_LOCUS3398	no|down	no|up	yes|up	no|down	no|up	no|down	yes|down	no|down	no|up	no|down	no|up	no|up	2	NCGR_LOCUS3398	CAD6205567.1
gene-NCGR_LOCUS7698	no|down	no|up	yes|up	no|up	no|up	yes|up	yes|up	no|up	no|up	yes|up	no|up	no|up	4	NCGR_LOCUS7698	CAD6211785.1
gene-NCGR_LOCUS7699	no|down	no|up	no|up	no|down	no|up	yes|up	no|up	no|down	no|up	yes|up	no|up	no|up	2	NCGR_LOCUS7699	CAD6211787.1
gene-NCGR_LOCUS7696	yes|up	yes|up	no|up	no|up	no|down	no|up	no|up	no|up	yes|up	no|up	no|up	no|up	3	NCGR_LOCUS7696	CAD6211780.1
gene-NCGR_LOCUS3392	yes|down	no|down	yes|up	no|up	yes|up	yes|up	yes|up	no|down	yes|up	no|up	yes|up	no|up	7	NCGR_LOCUS3392	CAD6205561.1
gene-NCGR_LOCUS3391	no|down	no|down	no|down	no|up	no|down	yes|down	yes|down	no|up	no|down	yes|down	no|up	no|up	3	NCGR_LOCUS3391	CAD6205560.1
gene-NCGR_LOCUS7876	yes|down	yes|up	yes|up	no|up	yes|up	yes|up	yes|up	no|down	yes|up	yes|up	no|up	yes|up	9	NCGR_LOCUS7876	CAD6212068.1
gene-NCGR_LOCUS7877	no|up	yes|down	yes|down	no|down	yes|down	yes|down	no|down	no|up	yes|down	no|down	yes|down	no|down	6	NCGR_LOCUS7877	CAD6212069.1
gene-NCGR_LOCUS7874	no|no test	no|no test	yes|up	no|up	no|no test	no|down	no|down	no|up	yes|up	no|down	no|up	no|up	2	NCGR_LOCUS7874	CAD6212066.1
gene-NCGR_LOCUS7691	no|down	no|up	yes|up	no|down	no|up	no|up	no|up	no|down	no|up	no|up	no|up	no|down	1	NCGR_LOCUS7691	CAD6211770.1
gene-NCGR_LOCUS31757	no|up	no|down	yes|up	no|up	no|down	no|up	no|up	no|down	yes|up	no|up	yes|up	no|up	3	NCGR_LOCUS31757	CAD6247571.1
gene-NCGR_LOCUS42485	no|down	yes|up	yes|up	no|up	yes|up	no|up	no|up	no|down	yes|up	no|up	no|up	no|up	4	NCGR_LOCUS42485	CAD6259042.1
gene-NCGR_LOCUS23417	no|up	no|down	no|down	no|down	no|down	no|down	yes|down	no|down	no|up	no|down	no|up	no|down	1	NCGR_LOCUS23417	CAD6235052.1
gene-NCGR_LOCUS31751	no|up	no|up	no|up	no|up	no|down	yes|up	yes|up	no|down	no|up	no|down	no|up	no|up	2	NCGR_LOCUS31751	CAD6247565.1
gene-NCGR_LOCUS31750	no|down	no|down	yes|up	no|up	no|up	no|up	yes|up	no|up	yes|up	yes|up	yes|up	no|down	5	NCGR_LOCUS31750	CAD6247564.1
MSTRG.28834	no|up	no|down	no|down	no|up	no|down	no|down	no|down	no|down	no|down	yes|down	no|up	no|up	1
MSTRG.63631	no|up	no|up	no|down	no|down	no|down	yes|down	no|down	no|up	no|down	no|down	no|down	no|down	1
gene-NCGR_LOCUS49466	no|down	no|up	yes|up	no|up	yes|up	yes|up	yes|up	no|up	no|up	yes|up	no|down	no|up	5	NCGR_LOCUS49466	CAD6266161.1
gene-NCGR_LOCUS49467	no|down	yes|down	yes|down	no|up	yes|down	yes|down	yes|down	no|down	yes|down	yes|down	no|down	no|up	7	NCGR_LOCUS49467	CAD6266162.1
gene-NCGR_LOCUS60028	no|up	no|down	no|down	no|down	no|down	yes|down	yes|down	no|up	no|down	yes|down	no|up	no|down	3	NCGR_LOCUS60028	CAD6335930.1
gene-NCGR_LOCUS42952	no|down	no|up	no|up	no|up	no|up	no|up	yes|up	no|up	no|up	no|up	no|up	no|up	1	NCGR_LOCUS42952	CAD6259515.1
gene-NCGR_LOCUS21102	no|up	no|up	yes|up	no|up	no|up	no|up	no|up	no|down	yes|up	no|up	no|up	no|up	2	NCGR_LOCUS21102	CAD6230957.1
gene-NCGR_LOCUS52609	no|down	no|down	no|up	no|down	no|up	yes|down	yes|down	no|down	no|down	no|down	no|down	no|down	2	NCGR_LOCUS52609	CAD6269305.1
gene-NCGR_LOCUS21109	no|up	yes|down	yes|down	no|down	yes|down	yes|down	yes|down	no|up	yes|down	yes|down	no|down	yes|down	8	NCGR_LOCUS21109	CAD6230971.1
gene-NCGR_LOCUS52607	no|up	no|up	no|up	no|up	no|down	no|up	no|up	no|up	yes|up	no|down	no|up	no|up	1	NCGR_LOCUS52607	CAD6269303.1
MSTRG.3028	yes|up	no|up	no|up	no|down	no|down	no|up	no|up	no|down	yes|up	yes|up	yes|up	no|down	4
MSTRG.16295	no|up	no|down	no|down	no|up	no|down	yes|down	yes|down	no|up	no|up	yes|down	no|up	no|up	3
gene-NCGR_LOCUS26771	no|down	no|down	yes|down	no|down	no|down	yes|down	no|down	no|up	yes|down	no|down	no|down	no|down	3	NCGR_LOCUS26771	CAD6240026.1
gene-NCGR_LOCUS28530	no|up	no|down	no|down	no|up	yes|down	no|up	no|up	no|up	no|up	no|down	no|up	no|up	1	NCGR_LOCUS28530	CAD6243322.1
gene-NCGR_LOCUS28533	no|down	no|up	no|down	yes|up	no|up	yes|up	yes|up	no|up	yes|down	no|down	yes|down	yes|up	6	NCGR_LOCUS28533	CAD6243329.1
gene-NCGR_LOCUS26772	no|no test	no|up	no|no test	no|up	no|up	no|down	yes|up	yes|up	no|no test	no|up	no|down	no|down	2	NCGR_LOCUS26772	CAD6240027.1
gene-NCGR_LOCUS28535	no|up	no|down	yes|down	no|down	no|down	yes|up	yes|up	no|down	yes|down	yes|up	no|down	no|up	5	NCGR_LOCUS28535	CAD6243333.1
gene-NCGR_LOCUS26774	no|down	no|down	yes|up	no|up	no|up	no|up	no|up	no|down	no|down	no|down	no|up	yes|up	2	NCGR_LOCUS26774	CAD6240029.1
gene-NCGR_LOCUS28537	yes|down	yes|up	yes|up	no|up	yes|up	yes|up	yes|up	no|down	yes|up	no|up	no|up	yes|up	8	NCGR_LOCUS28537	CAD6243337.1
MSTRG.48278	yes|up	yes|down	yes|down	no|up	yes|down	no|up	no|up	no|down	yes|down	no|up	no|up	no|up	5
gene-NCGR_LOCUS26779	no|up	no|up	no|up	no|up	no|down	no|up	no|down	no|down	yes|up	yes|down	no|up	yes|up	3	NCGR_LOCUS26779	CAD6240035.1
gene-NCGR_LOCUS28538	no|down	yes|up	yes|up	no|up	yes|up	yes|up	yes|up	no|down	yes|up	no|up	yes|up	no|up	7	NCGR_LOCUS28538	CAD6243339.1
gene-NCGR_LOCUS46582	no|up	no|down	no|up	no|up	no|down	yes|down	yes|down	no|up	no|up	yes|down	no|up	no|down	3	NCGR_LOCUS46582	CAD6263273.1
MSTRG.28166	no|up	no|down	yes|down	no|up	no|down	no|down	no|down	no|up	yes|down	no|down	no|down	no|up	2		None
MSTRG.28161	no|up	no|up	no|down	no|down	no|up	yes|up	yes|up	no|down	no|up	yes|up	no|down	no|up	3
gene-NCGR_LOCUS46585	no|down	no|up	no|up	no|up	no|up	no|up	yes|up	no|up	no|up	no|up	no|down	no|down	1	NCGR_LOCUS46585	CAD6263276.1
MSTRG.28163	no|up	no|down	yes|down	no|down	yes|down	yes|down	yes|down	no|down	no|down	yes|down	no|down	no|up	5
MSTRG.28162	no|down	no|down	no|up	no|up	no|up	yes|up	yes|up	no|up	no|up	yes|up	no|up	no|up	3		None
gene-NCGR_LOCUS31379	no|no test	no|no test	no|no test	no|up	no|no test	no|up	yes|up	yes|up	no|no test	no|up	no|no test	no|down	2	NCGR_LOCUS31379	CAD6247157.1
gene-NCGR_LOCUS46054	no|down	no|up	no|up	no|up	no|up	yes|up	yes|up	no|up	no|down	yes|up	no|down	no|down	3	NCGR_LOCUS46054	CAD6262718.1
gene-NCGR_LOCUS46052	no|up	no|down	yes|down	no|down	yes|down	no|down	no|down	no|down	no|down	no|down	no|down	no|up	2	NCGR_LOCUS46052	CAD6262716.1
gene-NCGR_LOCUS9800	no|down	no|down	yes|up	no|up	no|up	no|down	no|down	no|up	no|up	no|down	no|up	no|up	1	NCGR_LOCUS9800	CAD6214383.1
gene-NCGR_LOCUS46050	no|down	no|up	yes|up	no|down	yes|up	no|up	no|up	no|up	no|up	yes|up	no|up	no|down	3	NCGR_LOCUS46050	CAD6262714.1
MSTRG.42337	no|down	no|down	no|no test	no|down	no|up	yes|up	no|up	no|down	no|down	no|up	no|down	no|up	1		None
gene-NCGR_LOCUS44111	no|down	no|up	yes|up	no|up	yes|up	yes|up	yes|up	no|up	yes|up	yes|up	yes|up	no|up	7	NCGR_LOCUS44111	CAD6260685.1
gene-NCGR_LOCUS46058	no|up	no|down	yes|down	no|down	no|down	yes|down	yes|down	no|up	yes|down	yes|down	yes|down	no|down	6	NCGR_LOCUS46058	CAD6262722.1
gene-NCGR_LOCUS62671	no|up	no|down	yes|down	no|down	no|down	no|up	no|down	no|down	yes|down	no|up	no|down	no|up	2	NCGR_LOCUS62671	CAD6338573.1
gene-NCGR_LOCUS24686	no|down	no|down	no|up	no|up	no|up	yes|up	yes|up	no|up	no|up	no|up	no|up	no|up	2	NCGR_LOCUS24686	CAD6236932.1
gene-NCGR_LOCUS24685	no|up	no|down	no|up	no|up	no|down	yes|up	yes|up	no|up	no|up	yes|up	no|up	no|down	3	NCGR_LOCUS24685	CAD6236931.1
gene-NCGR_LOCUS24684	no|down	no|up	yes|up	no|down	no|up	no|down	no|down	no|down	no|up	no|down	no|up	no|down	1	NCGR_LOCUS24684	CAD6236930.1
MSTRG.44404	no|down	no|down	no|down	no|up	no|up	yes|down	no|down	no|up	no|down	no|down	no|down	no|up	1
MSTRG.44406	no|down	no|down	no|down	no|up	no|down	no|down	no|up	no|up	yes|down	no|down	no|down	no|down	1		None
gene-NCGR_LOCUS27794	no|up	yes|up	no|up	no|up	no|up	no|up	yes|up	no|up	yes|up	yes|up	no|up	no|down	4	NCGR_LOCUS27794	CAD6242270.1
gene-NCGR_LOCUS29331	no|up	no|down	yes|down	no|down	no|down	yes|down	yes|down	no|up	yes|down	yes|down	yes|down	no|down	6	NCGR_LOCUS29331	CAD6244772.1
gene-NCGR_LOCUS27796	no|down	no|up	yes|up	no|down	no|up	no|up	no|up	no|down	no|up	no|up	no|up	no|up	1	NCGR_LOCUS27796	CAD6242272.1
gene-NCGR_LOCUS27797	yes|down	no|down	no|down	no|down	no|up	yes|up	yes|up	no|down	yes|down	yes|up	no|down	no|down	5	NCGR_LOCUS27797	CAD6242273.1
gene-NCGR_LOCUS27790	no|down	no|down	no|down	no|down	no|down	yes|down	yes|down	no|up	yes|down	no|down	no|down	no|down	3	NCGR_LOCUS27790	CAD6242266.1
gene-NCGR_LOCUS54801	no|up	yes|up	no|up	no|up	no|up	yes|up	no|up	no|down	no|up	no|up	no|down	no|up	2	NCGR_LOCUS54801	CAD6271515.1
gene-NCGR_LOCUS27798	no|down	yes|down	yes|down	no|down	yes|down	yes|down	yes|down	no|down	yes|down	yes|down	no|down	no|up	7	NCGR_LOCUS27798	CAD6242274.1
gene-NCGR_LOCUS27799	no|down	no|up	no|up	no|up	yes|up	no|up	yes|up	no|up	no|up	no|up	no|down	no|up	2	NCGR_LOCUS27799	CAD6242275.1
MSTRG.36541	no|down	no|up	no|up	no|down	yes|up	no|down	no|down	no|up	no|down	no|up	yes|down	no|down	2
gene-NCGR_LOCUS44414	no|no test	no|no test	no|no test	no|up	no|no test	yes|down	no|up	no|up	no|no test	no|down	no|no test	no|down	1	NCGR_LOCUS44414	CAD6260992.1
gene-NCGR_LOCUS16549	no|up	no|up	yes|down	no|down	no|up	no|up	no|down	no|down	no|down	no|down	yes|down	no|up	2	NCGR_LOCUS16549	CAD6224242.1
gene-NCGR_LOCUS16547	no|down	no|up	no|up	no|up	no|up	yes|up	yes|up	no|up	no|up	no|up	no|down	no|up	2	NCGR_LOCUS16547	CAD6224240.1
gene-NCGR_LOCUS16541	no|down	yes|up	yes|up	no|up	yes|up	yes|up	yes|up	no|down	yes|up	yes|up	no|up	no|up	7	NCGR_LOCUS16541	CAD6224234.1
gene-NCGR_LOCUS60510	no|down	no|up	no|down	no|up	no|up	no|up	no|up	no|up	yes|down	no|down	yes|down	no|up	2	NCGR_LOCUS60510	CAD6336412.1
gene-NCGR_LOCUS16542	no|down	no|up	yes|up	no|down	no|up	yes|up	yes|up	no|down	yes|up	yes|up	yes|up	no|down	6	NCGR_LOCUS16542	CAD6224235.1
MSTRG.51762	no|down	yes|down	no|down	no|up	no|down	no|down	no|down	no|down	no|down	no|down	no|up	no|up	1		None
MSTRG.51761	no|down	no|down	no|down	no|down	no|up	yes|down	no|down	no|up	no|down	no|down	no|down	no|down	1		None
gene-NCGR_LOCUS31372	no|down	no|down	no|up	no|down	no|down	no|up	no|down	no|down	no|up	no|down	no|up	yes|up	1	NCGR_LOCUS31372	CAD6247150.1
gene-NCGR_LOCUS25487	no|up	no|down	no|down	no|up	no|down	yes|down	yes|down	no|up	no|down	yes|down	no|down	no|down	3	NCGR_LOCUS25487	CAD6238186.1
gene-NCGR_LOCUS25484	no|down	no|up	no|up	no|up	yes|up	no|up	yes|up	no|up	no|down	no|up	no|down	no|down	2	NCGR_LOCUS25484	CAD6238183.1
gene-NCGR_LOCUS14955	no|no test	no|up	no|no test	no|up	no|up	yes|down	no|up	no|up	no|no test	no|down	no|down	no|up	1	NCGR_LOCUS14955	CAD6221728.1
gene-NCGR_LOCUS22454	no|up	no|down	no|down	no|up	no|down	yes|down	yes|down	no|up	no|down	yes|down	no|up	no|up	3	NCGR_LOCUS22454	CAD6232918.1
gene-NCGR_LOCUS25489	no|down	no|down	no|down	no|up	no|down	yes|down	yes|down	no|up	no|down	yes|down	no|up	no|down	3	NCGR_LOCUS25489	CAD6238188.1
gene-NCGR_LOCUS22451	no|up	no|up	no|up	no|up	no|up	yes|up	yes|up	no|up	no|up	yes|up	no|up	no|up	3	NCGR_LOCUS22451	CAD6232910.1
gene-NCGR_LOCUS15935	yes|down	no|down	no|up	no|up	yes|up	no|down	no|down	no|down	no|down	no|down	no|down	no|up	2	NCGR_LOCUS15935	CAD6223529.1
gene-NCGR_LOCUS58964	no|down	no|up	no|up	no|up	no|up	yes|up	no|up	no|down	no|up	no|up	no|down	no|up	1	NCGR_LOCUS58964	CAD6334866.1
gene-NCGR_LOCUS42046	no|down	no|down	no|up	no|down	no|up	yes|up	no|up	no|down	no|down	no|up	no|up	no|down	1	NCGR_LOCUS42046	CAD6258576.1
gene-NCGR_LOCUS31377	no|down	no|up	yes|up	no|down	no|up	no|up	no|up	no|down	no|up	no|up	no|up	no|down	1	NCGR_LOCUS31377	CAD6247155.1
gene-NCGR_LOCUS42776	no|up	no|down	yes|down	no|down	no|down	yes|down	yes|down	no|down	no|down	yes|down	no|down	no|down	4	NCGR_LOCUS42776	CAD6259336.1
gene-NCGR_LOCUS31376	no|down	no|up	yes|up	no|down	no|up	no|up	no|up	no|down	no|up	no|up	no|up	no|down	1	NCGR_LOCUS31376	CAD6247154.1
gene-NCGR_LOCUS15939	yes|down	no|down	yes|up	no|up	yes|up	no|up	no|up	no|up	no|down	no|down	no|down	no|up	3	NCGR_LOCUS15939	CAD6223533.1
gene-NCGR_LOCUS15938	yes|down	no|down	no|up	no|up	no|up	no|up	no|up	no|up	yes|down	no|down	no|down	no|up	2	NCGR_LOCUS15938	CAD6223532.1
gene-NCGR_LOCUS42771	no|down	no|up	yes|up	no|down	no|up	yes|up	yes|up	no|down	no|up	yes|up	no|up	no|up	4	NCGR_LOCUS42771	CAD6259330.1
gene-NCGR_LOCUS27422	no|down	no|down	yes|down	no|down	no|down	no|down	no|down	no|down	yes|down	no|down	yes|down	no|down	3	NCGR_LOCUS27422	CAD6241744.1
gene-NCGR_LOCUS27423	no|down	no|up	no|down	no|down	no|up	no|down	no|down	no|down	yes|down	no|down	yes|down	no|down	2	NCGR_LOCUS27423	CAD6241745.1
gene-NCGR_LOCUS27420	no|up	no|up	yes|up	no|up	no|up	no|up	no|up	no|down	yes|up	no|down	yes|up	no|up	3	NCGR_LOCUS27420	CAD6241742.1
gene-NCGR_LOCUS27421	no|down	no|up	yes|up	no|down	no|up	no|down	no|down	no|down	yes|up	no|up	no|up	no|down	2	NCGR_LOCUS27421	CAD6241743.1
gene-NCGR_LOCUS27426	no|up	no|down	yes|down	no|up	yes|down	no|no test	no|no test	no|no test	no|down	no|down	no|no test	no|up	2	NCGR_LOCUS27426	CAD6241749.1
gene-NCGR_LOCUS29488	no|up	no|up	no|up	no|down	no|up	yes|up	no|up	no|down	no|up	yes|up	no|up	no|down	2	NCGR_LOCUS29488	CAD6245024.1
gene-NCGR_LOCUS27425	no|up	no|down	yes|down	no|down	no|down	yes|down	yes|down	no|down	no|down	no|down	no|down	no|down	3	NCGR_LOCUS27425	CAD6241748.1
gene-NCGR_LOCUS29487	no|down	no|up	yes|up	no|up	yes|up	no|down	no|up	no|up	yes|up	no|up	no|up	no|down	3	NCGR_LOCUS29487	CAD6245023.1
gene-NCGR_LOCUS29484	no|down	no|up	yes|up	no|down	no|up	no|up	no|up	no|up	no|up	no|up	no|up	no|down	1	NCGR_LOCUS29484	CAD6245020.1
gene-NCGR_LOCUS29485	no|down	no|up	no|up	no|up	yes|up	yes|down	no|down	no|up	no|down	yes|down	no|down	no|down	3	NCGR_LOCUS29485	CAD6245021.1
gene-NCGR_LOCUS53130	no|up	no|up	no|down	no|up	no|down	no|up	yes|up	no|up	no|no test	no|up	no|down	no|up	1	NCGR_LOCUS53130	CAD6269832.1
gene-NCGR_LOCUS29483	yes|down	yes|up	yes|up	no|down	yes|up	no|down	no|down	no|up	no|up	no|up	no|down	no|down	4	NCGR_LOCUS29483	CAD6245019.1
gene-NCGR_LOCUS29480	no|no test	no|no test	no|no test	no|up	no|no test	no|down	no|down	no|down	no|no test	yes|down	no|no test	no|up	1	NCGR_LOCUS29480	CAD6245016.1
gene-NCGR_LOCUS29481	no|down	no|up	yes|up	no|down	yes|up	no|up	no|down	no|down	no|up	no|up	no|up	no|down	2	NCGR_LOCUS29481	CAD6245017.1
MSTRG.25728	no|down	no|down	yes|up	no|up	no|up	no|down	no|up	no|up	no|up	no|up	no|up	no|down	1
gene-NCGR_LOCUS33619	yes|down	no|up	yes|up	no|down	yes|up	yes|up	no|up	no|down	yes|up	no|up	no|up	no|up	5	NCGR_LOCUS33619	CAD6249817.1
MSTRG.9705	no|up	no|down	no|down	no|down	no|down	yes|down	yes|down	no|up	no|down	no|down	no|no test	no|down	2
gene-NCGR_LOCUS51949	no|up	no|down	yes|down	no|down	yes|down	yes|down	no|down	no|down	no|down	no|down	no|down	no|down	3	NCGR_LOCUS51949	CAD6268644.1
gene-NCGR_LOCUS33610	no|down	no|up	yes|up	no|up	yes|up	no|up	no|up	no|down	yes|up	no|up	no|up	no|up	3	NCGR_LOCUS33610	CAD6249807.1
gene-NCGR_LOCUS33611	no|up	no|down	yes|down	no|down	yes|down	no|up	no|down	no|down	yes|down	no|up	yes|down	no|up	4	NCGR_LOCUS33611	CAD6249809.1
gene-NCGR_LOCUS61776	no|down	no|up	yes|up	no|up	yes|up	yes|up	no|up	no|down	yes|up	no|down	no|up	no|up	4	NCGR_LOCUS61776	CAD6337678.1
gene-NCGR_LOCUS33614	yes|down	no|up	yes|up	no|down	yes|up	yes|up	yes|up	no|down	yes|up	yes|up	yes|up	no|up	8	NCGR_LOCUS33614	CAD6249812.1
MSTRG.25725	no|down	no|down	no|down	no|up	no|down	yes|down	yes|down	no|up	no|down	yes|down	no|up	no|up	3
MSTRG.9709	no|down	yes|down	yes|down	no|up	yes|down	no|up	yes|up	no|up	yes|down	yes|up	no|down	no|down	6		None
gene-NCGR_LOCUS33617	no|up	no|up	yes|up	no|up	no|up	no|up	no|up	no|up	yes|up	no|down	no|up	no|up	2	NCGR_LOCUS33617	CAD6249815.1
gene-NCGR_LOCUS25159	no|down	no|down	no|up	no|down	no|down	no|up	no|up	no|up	no|up	yes|up	yes|up	no|down	2	NCGR_LOCUS25159	CAD6237731.1
gene-NCGR_LOCUS13478	no|up	no|up	yes|down	no|down	no|down	no|down	no|down	no|down	no|down	no|down	no|down	no|up	1	NCGR_LOCUS13478	CAD6219878.1
gene-NCGR_LOCUS56675	no|up	no|no test	no|down	no|down	no|down	yes|down	no|down	no|up	no|no test	no|down	no|no test	no|down	1	NCGR_LOCUS56675	CAD6332577.1
gene-NCGR_LOCUS25150	no|no test	no|no test	no|no test	no|up	no|no test	yes|down	no|down	no|up	no|no test	no|down	no|no test	no|down	1	NCGR_LOCUS25150	CAD6237714.1
gene-NCGR_LOCUS13474	yes|down	no|up	yes|up	no|up	yes|up	no|down	no|up	no|up	no|up	no|down	no|up	no|up	3	NCGR_LOCUS13474	CAD6219874.1
gene-NCGR_LOCUS13472	no|down	no|up	no|up	no|up	no|up	no|up	yes|up	no|up	no|up	no|up	no|up	no|up	1	NCGR_LOCUS13472	CAD6219872.1
gene-NCGR_LOCUS11155	no|up	no|down	yes|down	no|up	no|down	no|down	no|up	no|up	no|down	no|down	no|down	no|down	1	NCGR_LOCUS11155	CAD6217007.1
gene-NCGR_LOCUS25156	no|up	no|up	no|up	no|down	no|up	yes|up	no|up	no|down	no|up	yes|up	no|down	no|up	2	NCGR_LOCUS25156	CAD6237726.1
gene-NCGR_LOCUS66671	no|down	no|up	yes|up	no|up	no|up	yes|up	yes|up	no|up	no|up	yes|up	no|up	no|down	4	NCGR_LOCUS66671	CAD6342573.1
[truncated: 26,321 more rows]
