# Supplementary material for: Physiological and transcriptomic analyses reveal the cadmium tolerance mechanism of Miscanthus lutarioriparia
Source: PLoS One. 2024 May 15;19(5):e0302940. doi: 10.1371/journal.pone.0302940 (PMC11095687; doi:10.1371/journal.pone.0302940)
Supplement: S7 Table — (XLSX) [file pone.0302940.s014.xlsx]

## Sheet: Sheet1
S7 Table. Representative genes expression validation using quantitative real-time PCR (RT-qPCR)
ID	M. lutarioriparia Leaves				Change	M. lutarioriparia Roots				Change	Dscription
Time(Day)	0	1	2	4		0	1	2	3
gene-NCGR_LOCUS10464	2.98±0.02	4.35±0.26	4.92±0.08	10.56±0.52	Up	21.15±2.99	9.20±0.71	3.05±0.44	2.36±0.31	Dowm	chalcone--flavonone isomerase
gene-NCGR_LOCUS11345	6.65±0.21	16.77±0.88	141.42±3.68	31.04±4.04	Up	168.69±10.61	36.29±2.50	44.17±3.72	43.77±3.44	Dowm	XP_021309295.1
gene-NCGR_LOCUS41847	1.25±0.03	2.98±0.25	3.56±0.82	1.15±0.35		62.31±6.12	41.16±3.39	41.76±2.95	102.67±9.72	Up	cytochrome P450 90A4
gene-NCGR_LOCUS13834	0.95±0.04	1.48±0.01	9.70±0.70	24.46±3.23	Up	2.31±0.24	2.41±0.19	1.89±0.21	1.61±0.36		lipid-transfer protein DIR1
gene-NCGR_LOCUS33713	3.02±0.08	4.64±0.25	11.73±0.93	5.50±0.09	Up	18.65±2.33	20.07±0.22	52.58±5.32	10.59±0.30	Up	RING-H2 finger protein ATL8
gene-NCGR_LOCUS41136	34.02±2.36	20.62±0.07	4.11±1.26	3.16±0.37	Dowm	51.08±4.51	22.15±2.50	21.68±2.06	41.71±5.65	Dowm	protein SETIT_3G262000v2
gene-NCGR_LOCUS15455	6.15±0.72	10.30±0.64	29.12±1.40	16.45±1.10	Up	32.12±2.14	31.23±2.73	31.26±2.52	7.34±0.45	Dowm	thiamine thiazole synthase 2
gene-NCGR_LOCUS3401	2.31±0.09	5.43±0.18	63.87±5.30	32.24±3.43	Up	6.85±0.14	9.92±1.40	5.61±0.18	5.98±0.57		protein Zm00014a_008906
